# Supplementary material for: Hearing loss genes reveal patterns of adaptive evolution at the coding and non-coding levels in mammals
Source: BMC Biol. 2021 Nov 16;19:244. doi: 10.1186/s12915-021-01170-6 (PMC8594068; doi:10.1186/s12915-021-01170-6)
Supplement: Supplementary file 1 — Additional file 1: Supp. Tables S1 to S10. Table S1. Initial screening of hearing loss genes (n = 420) for signatures of coding positive selection in the mammalian basal branch. Table S2. Extensive analysis of 58 candidate positively selected hearing loss genes obtained from initial screening. Table S3. Screening of coding positive selection in the human branch, using a background of primate species for our hearing loss database (n = 420). Table S4. Screening of non-coding acceleration in the mammalian and human branches. Table S5. Functional evidence of regulatory activity in non-coding accelerated elements in the mammalian and human branches. Table S6. Effect of variation in positively selected sites using human protein as reference. Table S7. Gene ontology analyses for mammal coding positive selected genes against the hearing loss database. Table S8. Gene ontology analyses for different sets of genes: non-coding elements in mammals (ncTSARs) vs. coding positive selection in mammals. Table S9. Information for candidate regulatory regions in hearing loss genes tested in enhancer assays in transgenic zebrafish. Table S10. Summary of distinct approaches performed to test the relative contribution of coding and non-coding elements for each hearing loss gene. [file 12915_2021_1170_MOESM1_ESM.xlsx]

## Sheet: Table 1  2
Table 1. The coding positively selected hearing loss genes in the mammalian basal branch
List of positively selected hearing loss genes in mammalian basal branch
ADGRB1, AFF3, ANKRD11, ARHGAP23, ASPM, ATP2B2, ATP2B4, CASZ1, CCDC127, CDH23, COL9A2, CRYM, DBN1, DCDC2, DIAPH3, DMXL2, ELMO3, ESPN, ESRRB, F13A1, FMNL3, GAS2L1, GAS6, GSTCD, GTPBP2, KCNQ4, LOR, LOXHD1, MOGS, MYH14, MYO1A, MYO3A, NHSL1, NIN, NISCH, OTOF, PCDH15, PHF3, PLCB2, RASD1, RNF10, SCARF2, SCN4A, SCRIB, SERINC3, SH3TC2, SLC26A5, SRRM4, TMC1, TMEM132E, TNC, VWA3A, WHRN
Table 2. Genes with signatures of positive selection via PAML in the human lineage
List of positively selected hearing loss genes in human
ATP2B1, ESRRB, MYH9, MYO10, MYO6, SLC4A10

## Sheet: Supp. Table S1
Supp. Table S1. Initial screening of hearing loss genes (n=420) for signatures of coding positive selection in the mammalian basal branch. Sequences were aligned with PRANK or MAFFT, the latter alignments were cleaned with HMMCleaner and MACSE and positive selection was scanned with PAML codeml codonFreq = 3 and acceleration in coding sequences (cTSARs).
	High-throughput screening of positive selection in hearing loss genes in the mammalian basal branch using 14 species
	PRANK aligner						MAFFT aligner + HMMCleaner + MACSE						Evidence of phyloP coding acceleration (Hollowat et al. 2016)	Hearing loss gene original data source		Genomic coordinates (hg19)
	PAML codeml, species tree & codonFreq = 3						PAML codeml, species tree & codonFreq = 3
Gene name	LnL1	LnL0	LRT	p-value	BEB sites > 0.95	q-value	LnL1	LnL0	LRT	p-value	BEB sites > 0.95	q-value	TSAR name			chr	start	end
AAK1	-23394.6	-23394.6	0	1	NS	1	-14558.5	-14558.5	0	1	NS	1	TSAR.0093		Bowl et al. 2017	chr2	69685126	69870977
ACSL4	-11397.2	-11398.7	2.91	0.0878298	NS	1	-10338.8	-10340.6	3.75037	0.0528	NS	1	NA		Bowl et al. 2017	chrX	108884563	108976621
ACTG1	-5404.63	-5404.63	0	1	NS	1	-4701.38	-4701.38	0	1	NS	1	NA	NSHL		chr17	79476996	79479892
ACVR1	-10567.8	-10569	2.42397	0.119492	NS	1	-7804.2	-7808.87	9.35864	0.00221936	33 M 0.966*, 126 G 0.973*, 144 L 0.963*, 156 Q 0.977*	0.565938	TSAR.2965		Bowl et al. 2017	chr2	158592957	158732374
ACVR2A	-7011.86	-7011.86	0	1	NS	1	-6980.39	-6980.39	0	1	NS	1	TSAR.0844,TSAR.1714,TSAR.2470		Bowl et al. 2017	chr2	148602569	148688393
ADAMTS9	-38081.9	-38084.8	5.67964	0.0171629	No sites w>1	1	-32898	-32898	0	1	NS	1	NA		Bowl et al. 2017	chr3	64501330	64673365
ADCY1	-19294.3	-19294.3	0	1	NS	1	-16702.3	-16702.3	0	1	NS	1	NA	NSHL		chr7	45614124	45762714
ADGRB1	-30686.5	-30694.6	16.073	6.09e-05	85 A 0.950*, 175 Q 0.991*, 581 S 0.961*, 1743 G 0.980*, 1789 P 0.976*	0.0181617	-24143.4	-24154.1	21.2979	3.93e-06	107 Q 0.964*, 428 S 0.955*, 866 R 0.972*, 1353 G 0.976*	0.00114015	TSAR.4636		Bowl et al. 2017	chr8	143545376	143626368
ADGRV1	-136616	-136630	27.1891	1.84e-07	No sites w>1	5.76e-05	-	-	-	-	-	NA	TSAR.4461, TSAR.2462, TSAR.3980, TSAR.1876		Bowl et al. 2017	chr5	89854616	90460033
ADIPOQ	-6796.54	-6797.18	1.28508	0.256956	NS	1	-4589.74	-4590.69	1.90121	0.167943	NS	1	NA		Bowl et al. 2017	chr3	186560462	186576252
ADIPOR2	-6761.62	-6761.62	0	1	NS	1	-4479.11	-4479.11	0	1	NS	1	NA		Bowl et al. 2017	chr12	1800246	1897845
AFAP1L2	-20261	-20265.2	8.33339	0.0038923	550 S 0.963*	0.992538	-15014.7	-15017.3	5.19983	0.0226	No sites w>1	1	NA		Bowl et al. 2017	chr10	116054582	116164515
AFF3	-25186.1	-25193	13.8581	0.00019714	1068 G 0.954*	0.057565	-19724.4	-19732.4	16.0179	6.27e-05	136 P 0.975*, 686 G 0.952*, 808 G 0.973*	0.0178828	TSAR.2619		Bowl et al. 2017	chr2	100163715	100722045
AHSG	-11358.1	-11360.7	5.07542	0.0242674	No sites w>1	1	-	-	-	-	-	NA	NA		Bowl et al. 2017	chr3	186330849	186339107
AMIGO3	-14436.2	-14440.5	8.56131	0.00343381	No sites w>1	0.889358	-10576.4	-10579.1	5.39083	0.0202429	190 R 0.954*, 219 F 0.958*, 332 Y 0.977*, 343 P 0.988*, 448 L 0.971*	1	NA		Bowl et al. 2017	chr3	49754266	49757238
ANKRD11	-63488.9	-63494.3	10.8088	0.00101017	1183 S 0.979*, 2076 G 0.971*	0.275775	-57711.2	-57718.2	13.8102	0.000202232	1136 S 0.961*, 2032 Q 0.992*	0.0556138	NA		Bowl et al. 2017	chr16	89334028	89556969
AP3M2	-6544.87	-6544.87	0	1	NS	1	-6133.45	-6133.45	0	1	NS	1	NA		Bowl et al. 2017	chr8	42010463	42028701
AP3S1	-3631.89	-3631.89	0	1	NS	1	-1859.26	-1853.33	-11.8566	1	NS	1	NA		Bowl et al. 2017	chr5	115177618	115249778
AP4E1	-22304.1	-22304.1	0	1	NS	1	-18921.2	-18921.3	0.222144	0.637	NS	1	TSAR.0288,TSAR.2024,TSAR.4384		Bowl et al. 2017	chr15	51200868	51298097
ARHGAP23	-30825	-30840.4	30.7546	2.93e-08	237 F 0.994*, 831 G 0.974*, 861 C 0.958*, 862 S 0.995*, 1040 E 0.953*, 1122 G 0.995*, 1513 P 0.989*, 2099 S 0.994*, 2216 G 0.957*, 2234 R 0.985*	9.17e-06	-19265.2	-19273.2	16.0312	6.23e-05	205 G 0.959*, 486 G 0.954*, 1167 G 0.989*, 1246 S 0.983*, 1338 H 0.953*	0.0178196	NA		Bowl et al. 2017	chr17	36584719	36668628
ASCC2	-15597.5	-15601.1	7.25321	0.00708	470 K 0.977*	1	-13197.1	-13199.6	4.96314	0.0259	303 K 0.976*, 462 Y 0.958*	1	NA		Bowl et al. 2017	chr22	30184596	30234293
ASPM	-88586.3	-88596.1	19.5881	9.61e-06	708 F 0.966*	0.00295	-73011.3	-73021.8	20.8714	4.91e-06	1042 S 0.955*	0.00141456	NA		Bowl et al. 2017	chr1	197053256	197115824
ASPN	-8156.78	-8159.39	5.2114	0.0224	465 M 0.992*	1	-6825.53	-6827.15	3.24795	0.0715128	NS	1	NA		Bowl et al. 2017	chr9	95218488	95244844
ATAD2B	-22491.1	-22497.1	12.0993	0.000504396	No sites w>1	0.141231	-18730.6	-18732.7	4.07921	0.0434139	No sites w>1	1	NA		Bowl et al. 2017	chr2	23971533	24149936
ATG4B	-8242.76	-8242.76	0	1	NS	1	-6805.07	-6805.07	0	1	NS	1	NA		Bowl et al. 2017	chr2	242577026	242613271
ATP2B1	-17038	-17038	6e-06	0.998	NS	1	-16168.8	-16168.8	6e-06	0.998046	NS	1	NA		Bowl et al. 2017	chr12	89981825	90049844
ATP2B2	-24734.5	-24744.9	20.7	5.43e-06	7 P 0.986*, 51 H 0.952*, 304 K 0.970*, 649 R 0.972*, 927 K 0.984*	0.00167306	-20114	-20120.3	12.4689	0.000413785	23 S 0.953*, 612 R 0.961*, 890 K 0.980*, 1041 R 0.979*	0.111308	TSAR.0842,TSAR.1440,TSAR.1508,TSAR.2001	NSHL		chr3	10365706	10547268
ATP2B4	-24891.8	-24900.4	17.2	3.43e-05	7 P 0.986*, 645 R 0.972*, 923 K 0.984*, 925 R 0.951*	0.0103013	-20114	-20120.3	12.4689	0.000413785	23 S 0.953*, 612 R 0.961*, 890 K 0.980*, 1041 R 0.979*	0.111308	TSAR.2007	NSHL		chr1	203595914	203713209
ATXN7L3	-6361.27	-6362.45	2.37139	0.123577	NS	1	-4790.45	-4791.4	1.90728	0.167	NS	1	NA		Bowl et al. 2017	chr17	42269172	42275529
BAHD1	-17278.8	-17281.6	5.52	0.0187528	31 S 0.961*, 116 P 0.988*, 434 S 0.983*, 457 S 0.972*	1	-12333.5	-12339.2	11.5319	0.000684	8 S 0.971*, 67 P 0.995*, 85 S 0.957*, 92 L 0.959*, 93 P 0.968*, 94 P 0.968*, 192 H 0.961*, 354 L 0.981*	0.181978	NA		Bowl et al. 2017	chr15	40733410	40760441
BAIAP2L2	-12944.5	-12946.3	3.49	0.0618472	NS	1	-8235.89	-8237.23	2.67626	0.101855	NS	1	NA		Bowl et al. 2017	chr22	38480895	38506676
BICD1	-15718.8	-15718.8	0	1	NS	1	-12015	-12015	0	1	NS	1	TSAR.2394		Bowl et al. 2017	chr12	32260184	32531141
BPHL	-6659.85	-6661.39	3.07579	0.0794661	NS	1	-5452.17	-5452.77	1.19811	0.274	NS	1	NA		Bowl et al. 2017	chr6	3118925	3153432
C12ORF4	-10275.7	-10276.3	1.12085	0.289736	NS	1	-8541.24	-8541.35	0.228132	0.632912	NS	1	NA		Bowl et al. 2017	chr12	4596900	4647637
C9ORF72	-7126.67	-7126.69	0.025756	0.872498	NS	1	-6777.91	-6777.91	0	1	NS	1	NA		Bowl et al. 2017	chr9	27546542	27573491
CANT1	-10462.4	-10465.3	5.76836	0.0163173	No sites w>1	1	-6639.34	-6642.46	6.2394	0.0125	No sites w>1	1	NA		Bowl et al. 2017	chr17	76987797	77005899
CASZ1	-32333	-32336.1	6.3844	0.0115	204 G 0.966*, 284 P 0.980*	1	-24512.7	-24523.5	21.6159	3.33e-06	103 I 0.976*, 212 P 0.983*, 771 T 0.973*	0.000969254	NA		Bowl et al. 2017	chr1	10696665	10856733
CCDC127	-7192.79	-7200.42	15.263	9.35e-05	336 S 0.996*, 380 Q 0.985*, 386 S 0.961*	0.0276853	-5578.44	-5583.95	11.0259	0.000898457	90 S 0.996*, 134 Q 0.971*	0.235396	NA		Bowl et al. 2017	chr5	204874	218297
CCDC33	-23422.9	-23427.5	9.12116	0.0025267	708 S 0.986*	0.672102	NA	NA	NA	NA	NA	NA	NA		Bowl et al. 2017	chr15	74528629	74628482
CCDC50	-12548.9	-12548.9	0	1	NS	1	-4472.47	-4473.46	1.97824	0.159576	NS	1	NA	NSHL		chr3	191046873	191116459
CCDC88C	-44904.4	-44905.6	2.43865	0.118378	NS	1	-40146.3	-40146.9	1.17113	0.279168	NS	1	NA		Bowl et al. 2017	chr14	91737666	91884188
CCDC92	-6869.19	-6869.2	0.023916	0.877099	NS	1	-6184.47	-6184.47	0.004002	0.949558	NS	1	TSAR.3942		Bowl et al. 2017	chr12	124420954	124457163
CD164	-5848.39	-5848.39	0	1	NS	1	-1505.14	-1505.31	0.348784	0.554802	NS	1	NA	NSHL		chr6	109687716	109703762
CDC14A	-12298	-12298.1	0.259546	0.610432	NS	1	-9899.96	-9899.98	0.051708	0.820117	NS	1	NA	NSHL		chr1	100818022	100965021
CDH19	-19109.8	-19109.8	0	1	NS	1	-15233.6	-15236.5	5.81532	0.0159	No sites w>1	1	NA		Bowl et al. 2017	chr18	64168423	64271375
CDH23	-57120.6	-57136.5	31.812	1.7e-08	486 D 0.970*, 1174 G 0.956*, 1303 R 0.971*, 1707 H 0.974*, 1911 C 0.959*, 1998 T 0.967*, 2124 P 0.958*, 2603 Q 0.967*, 2652 S 0.954*, 2692 G 0.966*	5.33e-06	-55337.3	-55353.6	32.639	1.11e-08	384 D 0.970*, 1072 G 0.957*, 1201 R 0.971*, 1573 H 0.974*, 1777 C 0.960*, 1864 T 0.967*, 1990 P 0.958*, 2454 Q 0.967*, 2503 S 0.954*, 2543 G 0.967*	3.32901e-06	TSAR.3317,TSAR.3829,TSAR.4011	NSHL		chr10	73156690	73575704
CDK14	-6543.47	-6543.47	0	1	NS	1	-5310.94	-5310.94	0	1	NS	1	NA		Bowl et al. 2017	chr7	90338711	90839904
CDK9	-6925.15	-6926.44	2.59498	0.107203	NS	1	-5032.24	-5033.54	2.60674	0.10641	NS	1	NA		Bowl et al. 2017	chr9	130548304	130553052
CIB2	-4410.73	-4413.34	5.22407	0.0222764	320 S 0.991*, 358 S 0.985*	1	-3040.64	-3043.42	5.57157	0.0182543	101 S 0.976*, 139 S 0.962*	1	NA	NSHL	Bowl et al. 2017	chr15	78396947	78423877
CKB	-6536.65	-6536.65	0	1	NS	1	-5714.17	-5714.17	0	1	NS	1	NA		Bowl et al. 2017	chr14	103985994	103989196
CLDN14	-5571.89	-5571.89	0	1	NS	1	-4564.56	-4564.56	0	1	NS	1	NA	NSHL		chr21	37832919	37838739
CLIC5	-15049.7	-15052.9	6.33856	0.0118141	No sites w>1	1	-3993.09	-3994.93	3.69186	0.0546785	NS	1	NA	NSHL		chr6	45866189	46048085
CLRN1	-4642.74	-4642.74	0	1	NS	1	-4492.6	-4492.6	0	1	NS	1	NA		Bowl et al. 2017	chr3	150601486	150690786
CMTM6	-5627.05	-5627.34	0.572414	0.449301	NS	1	-1620.82	-1622.24	2.83648	0.0921458	NS	1	NA		Bowl et al. 2017	chr3	32522803	32544403
COCH	-10705.3	-10705.3	0	1	NS	1	-9189.59	-9189.59	0	1	NS	1	NA	NSHL		chr14	31343740	31359822
COL11A1	-33256.5	-33262.8	12.5998	0.000385797	597 V 0.967*, 891 S 0.981*, 2154 H 0.973*	0.109952	-26846.9	-26840.3	-13.2132	1	NS	1	NA	NSHL		chr1	103342022	103574052
COL4A3BP	-10057.1	-10057.1	0	1	NS	1	-8283.34	-8283.34	0	1	NS	1	NA		Bowl et al. 2017	chr5	74666927	74807806
COL9A2	-16512.3	-16516.8	9.08943	0.0025709	569 R 0.957*	0.678719	-13428.8	-13434.4	11.1725	0.000830166	172 A 0.962*, 416 R 0.959*	0.219994	NA		Bowl et al. 2017	chr1	40766162	40782981
COLCA2	-6763.35	-6763.35	0	1	NS	1	-	-	-	-	-	NA	NA		Bowl et al. 2017	chr11	111169270	111179460
COQ4	-6664.11	-6665.35	2.48506	0.115	NS	1	-4392.48	-4393.55	2.14255	0.143264	NS	1	TSAR.2136		Bowl et al. 2017	chr9	131084790	131096351
CRYM	-6337.28	-6343.15	11.744	0.000610391	153 S 0.984*, 296 V 0.987*	0.168468	-5538.09	-5541.83	7.4872	0.0062139	118 S 0.978*, 261 V 0.978*	1	NA	NSHL	Bowl et al. 2017	chr16	21269838	21314404
CSF3R	-25958.8	-25964.9	12.2776	0.000458429	415 P 0.970*, 758 Q 0.976*	0.129735	-	-	-	-	-	NA	NA		Bowl et al. 2017	chr1	36931643	36948915
CSNK1G2	-7324.25	-7324.25	0	1	NS	1	-5518.47	-5518.47	0.001654	0.967559	NS	1	NA		Bowl et al. 2017	chr19	1941160	1981336
CSPG4	-64695.5	-64714.7	38.227	6.3e-10	No sites w>1	1.99e-07	-	-	-	-	-	NA	NA		Bowl et al. 2017	chr15	75966662	76005189
CYB5R2	-7404.41	-7406.55	4.28564	0.0384	No sites w>1	1	-5344.52	-5346.55	4.07197	0.0436	No sites w>1	1	NA		Bowl et al. 2017	chr11	7686325	7694821
DBN1	-15425.1	-15434.8	19.5149	9.98e-06	741 Q 0.988*, 745 L 0.953*, 1140 E 0.995*, 1141 E 0.987*	0.00305437	-9477.83	-9489.39	23.1128	1.53e-06	No sites w>1	0.00044915	NA		Bowl et al. 2017	chr5	176883613	176900694
DCDC2	-11651.4	-11660.7	18.6187	1.6e-05	163 S 0.952*, 245 Q 0.991*	0.0048372	-7893.94	-7900.29	12.6872	0.000368168	155 S 0.964*, 237 Q 0.992*	0.0994055	NA	NSHL		chr6	24171982	24358280
DCTD	-3833.43	-3833.45	0.041374	0.838818	NS	1	-2717.44	-2717.44	0	1	NS	1	NA		Bowl et al. 2017	chr4	183811243	183838630
DDOST	-8235.43	-8234.39	-2.07195	1	NS	1	-6331.7	-6332.87	2.33913	0.12616	NS	1	NA		Bowl et al. 2017	chr1	20978259	20988037
DFNA5	-13602.6	-13602.6	0	1	NS	1	-10976.9	-10977.1	0.39648	0.528913	NS	1	NA	NSHL		chr7	24737973	24797083
DFNB59	-6090.27	-6092.43	4.31386	0.0378031	165 S 0.998*, 237 A 0.980*, 304 L 0.991*	1	-5791.73	-5793.13	2.80423	0.0940161	NS	1	NA	NSHL		chr2	179316162	179326110
DGCR2	-12185	-12185	0	1	NS	1	-9513.85	-9513.85	0	1	NS	1	NA		Bowl et al. 2017	chr22	19023794	19109967
DIAPH3	-23838.7	-23842.1	6.7946	0.0091434	319 M 0.981*, 510 N 0.983*, 625 D 0.968*	1	-17979.5	-17983.3	7.6556	0.00565962	127 M 0.974*, 318 N 0.983*, 416 D 0.970*	1	NA	NSHL		chr13	60239720	60738119
DLG5	-36772.5	-36774.4	3.94506	0.0470091	No sites w>1	1	-33418.4	-33420.5	4.25078	0.0392322	No sites w>1	1	TSAR.0993,TSAR.2004		Bowl et al. 2017	chr10	79550548	79686348
DMXL2	-53355.1	-53359.7	9.26169	0.00233997	No sites w>1	0.627113	-49898.4	-49905.1	13.4403	0.000246283	67 N 0.967*, 140 G 0.973*, 223 T 0.964*, 2430 T 0.973*, 2716 C 0.974*	0.0672352	TSAR.0024,TSAR.0385,TSAR.0455,TSAR.0883,TSAR.1115,TSAR.2199,TSAR.2707,TSAR.2957,TSAR.2991,TSAR.3458,TSAR.3705,TSAR.4538	NSHL		chr15	51739920	51914967
DNAJC15	-3312.98	-3312.98	0	1	NS	1	-1829.09	-1829.09	0	1	NS	1	NA		Bowl et al. 2017	chr13	43597361	43683306
DTNBP1	-7897.74	-7897.74	0	1	NS	1	-6234.12	-6234.12	0	1	NS	1	NA		Bowl et al. 2017	chr6	15523031	15663289
DUSP13	-7737.49	-7737.49	0	1	NS	1	-3305.08	-3305.08	0	1	NS	1	NA		Bowl et al. 2017	chr10	76854189	76868970
DUSP7	-6086.69	-6088.06	2.75	0.0973077	NS	1	-4817	-4818.15	2.2839	0.131	NS	1	TSAR.2043		Bowl et al. 2017	chr3	52082936	52090461
EDAR	-9177.68	-9177.68	-2e-06	1	NS	1	-8363.69	-8363.69	0	1	NS	1	NA		Bowl et al. 2017	chr2	109510926	109605828
EIF2S2	-4393.18	-4393.18	-6e-06	1	NS	1	-4261.74	-4261.74	0	1	NS	1	NA		Bowl et al. 2017	chr20	32676114	32700085
ELMO1	-9252.92	-9252.92	0	1	NS	1	-8977.03	-8977.03	0	1	NS	1	NA		Bowl et al. 2017	chr7	36892510	37488555
ELMO3	-14807.3	-14811.4	8.15529	0.00429358	147 N 0.993*, 213 G 0.955*, 446 S 0.980*, 534 S 0.951*	1	-13994.4	-13999.2	9.64431	0.00189939	64 N 0.994*, 130 G 0.960*, 305 S 0.969*, 439 S 0.957*	0.486245	NA		Bowl et al. 2017	chr16	67233027	67237927
ELMOD1	-5493.11	-5493.11	0	1	NS	1	-5139.66	-5139.66	0	1	NS	1	NA		Bowl et al. 2017	chr11	107461816	107537505
ELMOD3	-10516.1	-10516.5	0.729772	0.392957	NS	1	-5203.35	-5203.42	0.136	0.712586	NS	1	NA	NSHL		chr2	85581842	85618875
EMB	-12615.5	-12615.5	0	1	NS	1	-12608.7	-12608.7	4e-06	0.998404	NS	1	NA		Bowl et al. 2017	chr5	49692030	49737234
EMX1	-4418.13	-4418.16	0.065796	0.797559	NS	1	-1414.54	-1414.54	0	1	NS	1	NA		Bowl et al. 2017	chr2	73144603	73162020
EPHA5	-14146.8	-14147.3	1.11448	0.29111	NS	1	-12416.8	-12417.6	1.56649	0.210717	NS	1	TSAR.1910,TSAR.2980		Bowl et al. 2017	chr4	66185280	66535653
EPN3	-15322	-15324.9	5.63068	0.0176488	29 S 0.978*	1	-11245.4	-11247.1	3.55916	0.0592178	NS	1	NA		Bowl et al. 2017	chr17	48610047	48621111
EPS8	-16307.1	-16307.1	0	1	NS	1	-14274.3	-14274.3	0	1	NS	1	NA	NSHL		chr12	15773074	15942510
EPS8L2	-16662.4	-16663.2	1.66249	0.197267	NS	1	-12132.4	-12133.1	1.42631	0.232367	NS	1	NA	NSHL		chr11	706119	727727
ERP44	-6365.89	-6366.69	1.61418	0.203905	NS	1	-5000.43	-5000.94	1.02873	0.310457	NS	1	TSAR.2042		Bowl et al. 2017	chr9	102741462	102861330
ESPN	-17125.7	-17131.7	12.0644	0.000513937	1025 G 0.991*	0.143389	-8859.61	-8865.14	11.0542	0.000884841	5 D 0.976*, 45 L 0.972*, 460 G 0.967*	0.233598	NA	NSHL		chr1	6484847	6521004
ESRRB	-6345.35	-6349.29	7.88114	0.00499531	No sites w>1	1	-5485.15	-5489.36	8.41962	0.00371193	No sites w>1	0.927982	NA	NSHL		chr14	76837689	76968180
EWSR1	-11993.4	-11993.4	0	1	NS	1	-9336.26	-9336.26	0	1	NS	1	TSAR.0310		Bowl et al. 2017	chr22	29663997	29696515
EXOC4	-15559.4	-15559.4	0	1	NS	1	-13450	-13450	-8e-06	1	NS	1	NA		Bowl et al. 2017	chr7	132937822	133750513
EXOSC3	-5459.96	-5459.96	0	1	NS	1	-3531.78	-3531.82	0.066876	0.795941	NS	1	NA		Bowl et al. 2017	chr9	37779710	37785089
EXOSC9	-8286.55	-8286.55	2e-06	0.998872	NS	1	-7507.35	-7507.47	0.249128	0.61769	NS	1	NA		Bowl et al. 2017	chr4	122722471	122738176
EYA4	-8896.94	-8896.94	0	1	NS	1	-7844.84	-7844.84	0	1	NS	1	NA	NSHL	Bowl et al. 2017	chr6	133562494	133853258
F13A1	-17101	-17107.6	13.307	0.000264419	715 S 0.970*, 767 R 0.964*, 770 V 0.978*	0.076417	-15410.1	-15417.9	15.6156	7.76e-05	636 S 0.993*, 688 R 0.988*, 691 V 0.987*	0.0219647	NA		Bowl et al. 2017	chr6	6144310	6320924
FAM189A2	-12283	-12283	0	1	NS	1	-7473.02	-7473.74	1.43868	0.230352	NS	1	NA	NSHL		chr9	71939487	72007370
FAM96A	-2904.52	-2904.52	0	1	NS	1	-1905.58	-1905.58	0	1	NS	1	NA		Bowl et al. 2017	chr15	64364760	64386207
FBXL16	-7996.09	-7997.03	1.88	0.170349	NS	1	-6492.23	-6492.6	0.733652	0.391702	NS	1	NA		Bowl et al. 2017	chr16	742499	755825
FBXO33	-8477.55	-8477.55	1.6e-05	0.996808	NS	1	-6481.77	-6481.77	0	1	NS	1	TSAR.3223		Bowl et al. 2017	chr14	39865576	39901704
FBXO41	-14525.3	-14525.3	0.034992	0.852	NS	1	-12830.3	-12833	5.40384	0.0200925	No sites w>1	1	TSAR.0367		Bowl et al. 2017	chr2	73481809	73496848
FMNL3	-17893.4	-17904.1	21.3473	3.83e-06	1031 G 0.993*, 1039 Q 0.980*	0.00118779	-14418.9	-14423.9	9.90972	0.00164408	722 G 0.979*, 730 Q 0.952*	0.424173	TSAR.1389		Bowl et al. 2017	chr12	50031723	50101197
FNBP1L	-8672.06	-8673.44	2.74463	0.0975818	NS	1	-7680.38	-7681.5	2.2525	0.133399	NS	1	NA		Bowl et al. 2017	chr1	93913687	94020218
FNDC7	-15937.7	-15938.4	1.2369	0.26607	NS	1	-13199.9	-13200.6	1.31844	0.250873	NS	1	NA		Bowl et al. 2017	chr1	109255555	109285367
FOSB	-6460.68	-6463.84	6.33	0.0118671	96 Q 0.974*, 361 T 0.984*	1	-3941.17	-3944.35	6.37117	0.0116	No sites w>1	1	NA		Bowl et al. 2017	chr19	45971252	45978437
FSHR	-13704.4	-13705	1.24	0.265643	NS	1	-11732.3	-11733.1	1.77181	0.183	NS	1	NA		Bowl et al. 2017	chr2	49189295	49381666
FUS	-10398.3	-10400.1	3.63695	0.0565	NS	1	-8590.85	-8592.12	2.53251	0.111523	NS	1	NA		Bowl et al. 2017	chr16	31191430	31206192
GAS2L1	-16652.5	-16660.5	16.0069	6.31e-05	88 G 0.982*, 99 T 0.992*, 130 A 0.985*, 616 D 0.993*, 1149 A 0.980*	0.0187439	-7984.44	-7991.69	14.4946	0.000140565	61 T 0.992*, 199 D 0.996*	0.0390771	NA		Bowl et al. 2017	chr22	29702996	29708774
GAS6	-16069	-16072.4	6.81906	0.00901901	654 L 0.950*	1	-13733.2	-13740.7	14.8544	0.000116137	176 D 0.988*, 287 L 0.996*	0.0325185	NA		Bowl et al. 2017	chr13	114523521	114567046
GATA2	-9577.15	-9577.15	0	1	NS	1	-6763.5	-6763.5	0	1	NS	1	TSAR.2549		Bowl et al. 2017	chr3	128198264	128212030
GATA5	-8937.95	-8938.19	0.489	0.484359	NS	1	-7015.16	-7015.16	0	1	NS	1	NA		Bowl et al. 2017	chr20	61038552	61051026
GATAD2B	-9804.71	-9788.3	-32.8	1	NS	1	-7723.73	-7723.76	0.050024	0.823022	NS	1	NA		Bowl et al. 2017	chr1	153777202	153895451
GDF10	-11195.1	-11197.2	4.26666	0.0388673	218 H 0.985*	1	-8122.73	-8124.97	4.48953	0.0341	No sites w>1	1	NA		Bowl et al. 2017	chr10	48425787	48439138
GDI2	-8297.49	-8297.83	0.694016	0.404802	NS	1	-6767.7	-6768.09	0.794578	0.373	NS	1	NA		Bowl et al. 2017	chr10	5807185	5855512
GGA1	-13667.6	-13668.2	1.38991	0.23842	NS	1	-10604.3	-10606.7	4.69719	0.030212	No sites w>1	1	NA		Bowl et al. 2017	chr22	38004480	38029571
GIPC3	-7972.29	-7972.29	0	1	NS	1	-4088.74	-4088.79	0.081574	0.775176	NS	1	NA	NSHL	Bowl et al. 2017	chr19	3585568	3593539
GJA1	-6074.19	-6074.19	0.00013	0.990903	NS	1	-5853.15	-5853.15	0.000956	0.975	NS	1	NA	NSHL		chr6	121756744	121770873
GJB3	-5483.28	-5483.28	0	1	NS	1	-4259.51	-4260.05	1.08119	0.298	NS	1	NA	NSHL	Bowl et al. 2017	chr1	35247910	35251967
GNAI1	-4791.86	-4791.86	0	1	NS	1	-4394.25	-4394.25	0	1	NS	1	NA		Bowl et al. 2017	chr7	79764139	79848725
GORASP1	-11116.1	-11116.1	0	1	NS	1	-3854.96	-3857.32	4.72952	0.0296491	No sites w>1	1	NA		Bowl et al. 2017	chr3	39138090	39149130
GPR156	-21548.3	-21548.5	0.424906	0.514499	NS	1	-	-	-	-	-	NA	TSAR.3290		Bowl et al. 2017	chr3	119884327	119963325
GPR50	-11648.9	-11653.5	9.09787	0.00255907	365 L 0.954*, 463 R 0.970*	0.678154	-5404.75	-5406.5	3.49341	0.0616136	NS	1	NA		Bowl et al. 2017	chrX	150345055	150349937
GPR65	-9365.84	-9365.84	0.00389	0.950256	NS	1	-6176.68	-6176.68	0	1	NS	1	NA		Bowl et al. 2017	chr14	88471467	88481155
GPSM2	-12193.3	-12194.6	2.65	0.103298	NS	1	-11202.5	-11202.5	0.004618	0.945821	NS	1	NA	NSHL	Bowl et al. 2017	chr1	109419602	109473044
GRHL2	-11254.2	-11254.2	0	1	NS	1	-10066.6	-10066.6	0	1	NS	1	NA	NSHL		chr8	102504667	102681952
GRXCR1	-5221.58	-5221.58	0	1	NS	1	-4978.21	-4978.21	0	1	NS	1	TSAR.0444	NSHL		chr4	42895282	43032675
GRXCR2	-5905.75	-5907.2	2.90189	0.088476	NS	1	-3131.72	-3132.51	1.58885	0.20749	NS	1	NA	NSHL		chr5	145239295	145252531
GSTCD	-14596.5	-14600.6	8.35147	0.00385	No sites w>1	0.986561	-11170.2	-11176.6	12.7879	0.000348878	76 Q 0.991*, 456 K 0.956*	0.0945459	TSAR.1913		Bowl et al. 2017	chr4	106631969	106768882
GTPBP2	-9012.21	-9020.8	17.1953	3.37e-05	302 S 0.970*, 365 R 0.957*	0.0101519	-7354.72	-7361.84	14.2423	0.000160715	229 S 0.974*	0.044518	NA		Bowl et al. 2017	chr6	43588217	43596936
GYG1	-6592.85	-6592.85	0	1	NS	1	-5629.21	-5629.63	0.848442	0.357	NS	1	NA		Bowl et al. 2017	chr3	148709194	148745456
H1FX	-4887.89	-4896.65	17.513	2.85e-05	No sites w>1	0.00861737	-3179.29	-3182.36	6.14651	0.0132	No sites w>1	1	NA		Bowl et al. 2017	chr3	129033613	129035120
HAAO	-7285.01	-7285.01	0.01175	0.91368	NS	1	-5448.48	-5448.48	0	1	NS	1	NA		Bowl et al. 2017	chr2	42994228	43019751
HERC4	-15889.3	-15889.9	1.36836	0.242095	NS	1	-14703.9	-14704	0.267972	0.604695	NS	1	NA		Bowl et al. 2017	chr10	69681655	69835103
HGF	-18079.6	-18080.1	1.07685	0.299404	NS	1	-17035.1	-17035.3	0.402558	0.525771	NS	1	NA	NSHL		chr7	81331443	81399452
HIP1R	-22950.6	-22956.4	11.6096	0.000656126	720 A 0.960*, 890 L 0.977*, 1006 Q 0.978*	0.180435	-19696.1	-19699	5.66	0.017397	727 L 0.973*, 833 Q 0.970*	1	NA		Bowl et al. 2017	chr12	123320038	123347507
HM13	-9341.31	-9341.63	0.639328	0.423954	NS	1	-4004.54	-4004.54	8e-06	0.997743	NS	1	NA		Bowl et al. 2017	chr20	30102240	30157370
HOMER2	-6311.57	-6311.57	0	1	NS	1	-5720.48	-5720.48	0	1	NS	1	NA	NSHL		chr15	83517728	83621476
HOXA10	-8371.83	-8373	2.35758	0.124676	NS	1	-5553.58	-5553.58	0	1	NS	1	NA		Bowl et al. 2017	chr7	27210209	27213955
ICK	-13018.8	-13018.8	0	1	NS	1	-10935.1	-10935.8	1.48136	0.223562	NS	1	NA		Bowl et al. 2017	chr6	52866097	52926600
IFNLR1	-17221.8	-17226	8.31847	0.00392	No sites w>1	0.996799	-	-	-	-	-	NA	NA	NSHL		chr1	24480646	24513765
IKZF5	-7178.71	-7178.71	0	1	NS	1	-6538.65	-6538.65	0	1	NS	1	NA		Bowl et al. 2017	chr10	124750321	124768203
IL10RA	-19310.8	-19312.4	3.28534	0.069901	NS	1	-	-	-	-	-	NA	NA		Bowl et al. 2017	chr11	117857105	117872199
IL1R2	-12973.7	-12975	2.56742	0.109086	NS	1	-	-	-	-	-	NA	NA		Bowl et al. 2017	chr2	102608305	102644884
IL6R	-15001.4	-15005.4	7.93781	0.00484125	340 S 0.977*, 434 H 0.985*, 663 V 0.984*	1	-	-	-	-	-	NA	NA		Bowl et al. 2017	chr1	154377668	154441926
ILDR1	-14453.4	-14454.5	2.24079	0.134412	NS	1	-9154.09	-9157.15	6.12056	0.0133618	18 V 0.965*, 215 Q 0.971*, 297 C 0.976*, 321 R 0.970*	1	NA	NSHL	Bowl et al. 2017	chr3	121706169	121741127
JAZF1	-3030.63	-3030.63	0	1	NS	1	-2348.38	-2348.38	0	1	NS	1	NA		Bowl et al. 2017	chr7	27870192	28220437
KARS	-14169.3	-14169.3	0	1	NS	1	-9517.87	-9517.87	0	1	NS	1	NA	NSHL		chr16	75661621	75681585
KCNH6	-20934.7	-20940.8	12.1798	0.000483104	163 S 0.951*, 171 F 0.954*, 691 S 0.999*, 1391 P 0.983*	0.135752	-12463	-12463.6	1.17057	0.279285	NS	1	NA		Bowl et al. 2017	chr17	61600694	61623602
KCNQ4	-12494.9	-12498.7	7.5335	0.00605623	847 S 0.969*	1	-8901.17	-8905.37	8.40459	0.00374275	550 S 0.954*	0.931945	NA	NSHL		chr1	41249683	41306124
KDM1A	-14704.5	-14704.5	0	1	NS	1	-10928.8	-10930.2	2.7513	0.0971754	NS	1	TSAR.3095		Bowl et al. 2017	chr1	23345940	23410184
KIAA1024L	-4477.53	-4477.53	0	1	NS	1	-2930.63	-2934.94	8.60591	0.00335074	No sites w>1	0.841035	NA		Bowl et al. 2017	chr5	129083883	129100756
KITLG	-5867.96	-5869.2	2.47629	0.115575	NS	1	-	-	-	-	-	NA	TSAR.3680	NSHL		chr12	88886569	88974250
KLHL18	-9676.9	-9678.52	3.25234	0.0713217	NS	1	-8459.27	-8461.01	3.48021	0.0621069	NS	1	NA		Bowl et al. 2017	chr3	47324329	47388306
LAMA4	-38345.2	-38347.1	3.78623	0.0516759	NS	1	-34998.5	-35000.6	4.12602	0.0422287	No sites w>1	1	NA		Bowl et al. 2017	chr6	112429133	112575917
LAMTOR5	-2206.78	-2206.78	0	1	NS	1	-1505.85	-1505.85	0	1	NS	1	NA		Bowl et al. 2017	chr1	110943876	110950546
LANCL2	-8882.49	-8882.49	0	1	NS	1	-6917.36	-6917.45	0.177138	0.673844	NS	1	NA		Bowl et al. 2017	chr7	55433140	55501435
LHFPL5	-3960.06	-3960.06	0	1	NS	1	-3660.57	-3660.57	0	1	NS	1	NA	NSHL		chr6	35773070	35791852
LMX1A	-5969.6	-5969.6	0	1	NS	1	-5251.89	-5251.89	0	1	NS	1	TSAR.4099,TSAR.4656	NSHL		chr1	165171103	165325478
LOR	-15867.6	-15872.8	10.4682	0.00121	128 S 0.997*	0.327915	-12983.2	-12986.6	6.93522	0.00845	60 S 0.997*	1	NA		Bowl et al. 2017	chr1	153232178	153234600
LOXHD1	-41140.8	-41163.2	44.9	2.05e-11	308 T 0.960*, 393 L 0.981*, 473 L 0.965*, 476 P 0.982*, 480 W 0.968*, 512 G 0.987*, 569 T 0.983*, 575 G 0.982*, 591 E 0.991*, 593 A 0.981*, 680 N 0.960*, 720 S 0.980*, 804 T 0.958*, 821 R 0.977*, 1601 T 0.967*, 1752 L 0.953*, 1903 S 0.975*, 1934 C 0.976*, 1967 K 0.958*, 1993 Y 0.960*, 2003 V 0.984*, 2004 L 0.964*, 2015 P 0.981*, 2038 Y 0.970*, 2053 T 0.974*, 2283 E 0.986*, 2284 D 0.951*, 2295 Y 0…	6.51e-09	-36996.5	-37020.9	48.9015	2.69e-12	254 T 0.959*, 339 L 0.981*, 417 L 0.979*, 420 P 0.954*, 422 N 0.952*, 424 W 0.995*, 456 G 0.988*, 502 T 0.983*, 508 G 0.983*, 524 E 0.991*, 526 A 0.981*, 613 N 0.961*, 638 S 0.980*, 722 T 0.956*, 739 R 0.978*, 846 T 0.986*, 872 R 0.950*, 937 P 0.992*, 976 T 0.965*, 1115 L 0.952*, 1266 S 0.976*, 1297 C 0.977*, 1330 K 0.959*, 1356 Y 0.962*, 1366 V 0.984*, 1367 L 0.956*, 1378 P 0.979*, 1401 Y 0.971*…	8.12835e-10	NA	NSHL		chr18	44057216	44236996
LRRCC1	-25945	-25947.4	4.83	0.0279443	No sites w>1	1	-20446.7	-20446.9	0.372388	0.541705	NS	1	NA		Bowl et al. 2017	chr8	86019322	86058314
LSM1	-2229.55	-2229.55	0	1	NS	1	-1942.26	-1942.26	0	1	NS	1	TSAR.3212		Bowl et al. 2017	chr8	38020838	38034248
MAEA	-6105.32	-6105.32	2.8e-05	0.995778	NS	1	-5180.95	-5180.95	3e-05	0.99563	NS	1	NA		Bowl et al. 2017	chr4	1283671	1333925
MARVELD2	-12571.1	-12572.9	3.67353	0.0552831	NS	1	-9509.11	-9509.27	0.337218	0.561439	NS	1	NA	NSHL	Bowl et al. 2017	chr5	68710938	68737890
MCM2	-15415.7	-15416	0.681938	0.40892	NS	1	-13831.4	-13831.8	0.738106	0.390268	NS	1	NA	NSHL		chr3	127317199	127341278
MED25	-3358.86	-3361.6	5.46666	0.0193827	No sites w>1	1	-1399.11	-1401.7	5.18503	0.0227822	No sites w>1	1	NA		Bowl et al. 2017	chr19	50321535	50340237
MED28	-3327.17	-3327.17	0	1	NS	1	-2630.01	-2630.01	0	1	NS	1	NA		Bowl et al. 2017	chr4	17616272	17626160
MEMO1	-5513.49	-5513.49	0	1	NS	1	-2897.28	-2897.28	0	1	NS	1	NA		Bowl et al. 2017	chr2	32092893	32235698
MET	-19393.1	-19396.2	6.15094	0.0131342	914 D 0.974*	1	-16692.8	-16696.6	7.571	0.00593149	591 D 0.966*	1	NA	NSHL		chr7	116312458	116438440
MIPOL1	-10698.3	-10698.3	0	1	NS	1	-5634.85	-5634.85	0	1	NS	1	TSAR.3975		Bowl et al. 2017	chr14	37667117	38020464
MKRN2	-10317.1	-10318.2	2.27778	0.13124	NS	1	-6925.27	-6927.15	3.75437	0.0526698	NS	1	NA		Bowl et al. 2017	chr3	12598512	12625210
MLEC	-4516.83	-4516.83	0	1	NS	1	-3252.09	-3252.09	0	1	NS	1	NA		Bowl et al. 2017	chr12	121124948	121139667
MOGS	-19447.6	-19453.7	12.1942	0.000479381	792 P 0.960*	0.135186	-14391.5	-14394.8	6.66513	0.00983173	60 E 0.969*, 69 R 0.958*, 80 T 0.975*, 318 G 0.982*, 330 E 0.953*, 394 G 0.985*, 455 S 0.955*, 457 L 0.964*, 556 P 0.968*, 589 P 0.969*, 723 D 0.970*, 727 M 0.963*, 737 S 0.954*	1	NA		Bowl et al. 2017	chr2	74688183	74692537
MPDZ	-42730.2	-42730.6	0.777812	0.378	NS	1	-36253.1	-36257.4	8.6233	0.0033189	No sites w>1	0.836363	NA		Bowl et al. 2017	chr9	13105702	13279563
MYH14	-41183	-41204.1	42.2001	8.24e-11	2338 S 0.963*, 2498 S 0.962*	2.61e-08	-30180	-30186.6	13.1868	0.00028192	No sites w>1	0.0766823	NA	NSHL		chr19	50706884	50813801
MYH9	-29973.6	-29973.9	0.652526	0.419211	NS	1	-29053.1	-29053.8	1.36069	0.243418	NS	1	NA	NSHL		chr22	36677322	36784063
MYO10	-41721.7	-41726.2	9.0008	0.0027	1332 S 0.955*	0.707038	-37059.3	-37063.4	8.19956	0.00419	No sites w>1	1	NA		Bowl et al. 2017	chr5	16662015	16936385
MYO1A	-26778.1	-26788.7	21.2692	3.99e-06	75 F 0.999*, 229 A 0.959*, 550 Q 0.994*, 735 K 0.966*, 1136 P 0.998*, 1475 K 0.995*	0.00123321	-21083.6	-21094.9	22.6561	1.94e-06	60 F 0.999*, 208 D 0.975*, 214 A 0.957*, 492 Q 0.981*, 898 P 0.996*, 1004 T 0.955*, 1033 K 0.987*	0.000565743	TSAR.2095	NSHL		chr12	57422300	57443901
MYO3A	-32797.5	-32803	10.8413	0.000992594	53 Q 0.998*	0.271971	-26420.1	-26430.2	20.0553	7.52e-06	45 Q 1.000*, 321 R 0.951*, 1128 Y 0.959*, 1490 Y 0.979*	0.00215919	NA	NSHL	Bowl et al. 2017	chr10	26223001	26501465
MYO6	-19727	-19727	0	1	NS	1	-19038.7	-19038.7	0	1	NS	1	NA	NSHL		chr6	76458908	76629254
MYO7A	-35111.7	-35111.7	-0.035322	1	NS	1	-32535.7	-32535.4	-0.535356	1	NS	1	NA	NSHL	Bowl et al. 2017	chr11	76839309	76926286
NACAD	-39335.5	-39354.4	37.7721	7.95e-10	292 T 0.982*, 435 S 0.971*, 438 S 0.957*, 441 L 0.966*, 448 S 0.986*, 3667 G 0.990*	2.5e-07	-	-	-	-	-	NA	NA		Bowl et al. 2017	chr7	45120035	45128493
NARS2	-10179.5	-10179.5	0	1	NS	1	-7947.78	-7947.78	0	1	NS	1	TSAR.2077	NSHL		chr11	78147006	78285909
NATD1	-1903.56	-1903.56	0	1	NS	1	-1586.29	-1586.29	0	1	NS	1	NA		Bowl et al. 2017	chr17	21142183	21156578
NEDD4L	-20584.7	-20588.9	8.53981	0.00347463	No sites w>1	0.896454	-13443.9	-13443.9	0	1	NS	1	NA		Bowl et al. 2017	chr18	55711609	56068772
NFATC3	-19007.1	-19007.1	0	1	NS	1	-16283.1	-16283.1	0	1	NS	1	TSAR.2056,TSAR.3203		Bowl et al. 2017	chr16	68119268	68263162
NHSL1	-42173.5	-42178.1	9.20159	0.00242	No sites w>1	0.645618	-30032.5	-30040.3	15.6793	7.5e-05	No sites w>1	0.0213114	NA		Bowl et al. 2017	chr6	138743180	138820579
NIN	-49796.1	-49801.2	10.0123	0.00156	No sites w>1	0.4183	-43678	-43689.5	23.0521	1.58e-06	No sites w>1	0.000461978	NA		Bowl et al. 2017	chr14	51186480	51297839
NISCH	-33822.6	-33833.5	21.7554	3.1e-06	No sites w>1	0.000963204	-23456.4	-23469.5	26.195	3.09e-07	977 S 0.986*, 1093 Q 0.994*	9.19677e-05	TSAR.3537		Bowl et al. 2017	chr3	52489523	52527088
NMRAL1	-7054.48	-7055.04	1.12152	0.289592	NS	1	-5642.76	-5643.41	1.29693	0.254774	NS	1	NA		Bowl et al. 2017	chr16	4511694	4524896
NPTN	-7268.63	-7271.49	5.71882	0.016784	175 L 0.985*, 362 H 0.968*	1	-5528.72	-5533.85	10.2561	0.00136231	180 N 0.979*	0.354202	NA		Bowl et al. 2017	chr15	73852343	73925753
NR6A1	-8733.92	-8734.85	1.8585	0.172798	NS	1	-5726.31	-5726.57	0.511164	0.474635	NS	1	NA		Bowl et al. 2017	chr9	127284702	127533576
NXN	-6715.35	-6715.35	0.001746	0.96667	NS	1	-4879.44	-4879.44	0	1	NS	1	TSAR.3687		Bowl et al. 2017	chr17	702552	882998
OSBPL2	-9163.45	-9163.65	0.406676	0.523661	NS	1	-8390.55	-8390.56	0.013612	0.907121	NS	1	NA	NSHL		chr20	60813579	60871269
OTOA	-28348	-28348.8	1.61128	0.204312	NS	1	-23021	-23022.7	3.38861	0.0656483	NS	1	NA	NSHL	Bowl et al. 2017	chr16	21689834	21772050
OTOF	-34880	-34886.5	13.0126	0.000309395	2069 P 0.975*	0.0887965	-29737.7	-29741.4	7.41007	0.00648597	1585 P 0.962*	1	NA	NSHL		chr2	26680070	26781566
OTOG	-72725.3	-72727.4	4.13611	0.0419776	No sites w>1	1	-52003.3	-52010.7	14.724	0.000124454	No sites w>1	0.0347228	TSAR.1658,TSAR.2048,TSAR.2347,TSAR.2611,TSAR.3472,TSAR.3732,TSAR.4030,TSAR.4178	NSHL		chr11	17568919	17667491
OXSM	-9896.22	-9896.22	0	1	NS	1	-8339.87	-8339.87	0	1	NS	1	NA		Bowl et al. 2017	chr3	25831562	25836025
P2RX2	-11901.3	-11901.9	1.24912	0.263721	NS	1	-5637.37	-5639.81	4.8826	0.0271288	No sites w>1	1	NA	NSHL		chr12	133195402	133198972
P3H1	-16915.4	-16916.8	2.6138	0.105938	NS	1	-10789.9	-10790.8	1.84911	0.173887	NS	1	NA		Bowl et al. 2017	chr12	3918026	3982608
PARP11	-7718.86	-7718.86	0	1	NS	1	-5055.76	-5055.86	0.201	0.653789	NS	1	NA		Bowl et al. 2017	chr7	139723548	139763521
PARP12	-18867.3	-18868.2	1.66143	0.19741	NS	1	-10501.9	-10501.9	1.4e-05	0.997015	NS	1	NA		Bowl et al. 2017	chr11	59404191	59436511
PATL1	-14202	-14202	0	1	NS	1	-12387.6	-12387.6	0	1	NS	1	NA		Bowl et al. 2017	chr17	36890149	36904561
PCDH15	-41833.5	-41840.2	13.4535	0.000244545	157 N 0.990*, 559 E 0.979*, 565 Y 0.987*, 647 C 0.991*, 786 V 0.990*, 893 E 0.989*, 943 S 0.978*, 1017 A 0.975*, 1039 P 0.991*, 1094 G 0.991*, 1411 Y 0.953*, 2959 S 0.957*	0.0709179	-24741.7	-24755.2	27.0558	1.98e-07	59 N 0.992*, 151 D 0.963*, 461 E 0.980*, 467 Y 0.990*, 549 C 0.994*, 678 V 0.993*, 779 E 0.992*, 787 T 0.980*, 829 S 0.982*, 903 A 0.980*, 908 L 0.988*, 925 P 0.993*, 980 G 0.994*, 1095 Q 0.987*, 1295 Y 0.976*, 1367 A 0.988*	5.91026e-05	NA	NSHL		chr10	55580859	56561051
PCGF2	-8876.61	-8881.85	10.4831	0.00120468	553 G 0.983*, 696 V 0.983*, 720 P 0.965*	0.327674	-5120.73	-5124.45	7.45094	0.00634035	No sites w>1	1	NA		Bowl et al. 2017	chr2	173420778	173463862
PDE1C	-13604.8	-13604.8	0	1	NS	1	-9369.94	-9371.51	3.14	0.0764894	NS	1	NA	NSHL		chr7	31792631	32338383
PDK1	-9852.11	-9852.11	0	1	NS	1	-8529.95	-8529.95	-2e-06	1	NS	1	NA		Bowl et al. 2017	chr16	2587964	2653191
PFKFB1	-9514.09	-9514.93	1.68369	0.194435	NS	1	-6864.47	-6864.89	0.838938	0.36	NS	1	NA		Bowl et al. 2017	chrX	54959566	55020511
PHF3	-47084.1	-47088.3	8.40261	0.00374682	No sites w>1	0.962932	-38721.5	-38726.6	10.0981	0.0014842	1135 K 0.979*, 1455 Q 0.968*	0.384408	NA		Bowl et al. 2017	chr6	64356431	64424405
PHF6	-4874.49	-4874.49	0	1	NS	1	-4559.21	-4559.38	0.335886	0.562214	NS	1	NA		Bowl et al. 2017	chrX	133507341	133562822
PIAS2	-9221.31	-9222.33	2.04104	0.153105	NS	1	-8228.43	-8228.43	0	1	NS	1	NA		Bowl et al. 2017	chr18	44390022	44497495
PIGM	-10688	-10688	0	1	NS	1	-7899.87	-7899.87	0	1	NS	1	NA		Bowl et al. 2017	chr1	159997461	160001783
PLCB2	-25928.4	-25936.7	16.5536	4.73e-05	151 S 0.966*, 262 S 0.982*, 325 N 0.993*, 787 R 0.989*, 1106 S 0.971*	0.0141	-20509.4	-20517.1	15.3941	8.73e-05	145 S 0.956*, 256 S 0.976*, 319 N 0.990*, 697 R 0.982*, 910 S 0.998*	0.0246069	NA		Bowl et al. 2017	chr15	40580097	40600174
PLCB4	-17382.4	-17384.1	3.4393	0.0637	NS	1	-16289.3	-16292.3	6.00401	0.0142734	1180 I 0.953*	1	NA		Bowl et al. 2017	chr20	9288446	9461462
PLEKHA8	-10907.7	-10908.3	1.17075	0.279248	NS	1	-7693.05	-7693.47	0.829552	0.362402	NS	1	NA		Bowl et al. 2017	chr7	30067976	30124278
PLPP6	-6522.11	-6522.77	1.32427	0.249827	NS	1	-4057.54	-4057.54	0	1	NS	1	NA		Bowl et al. 2017	chr9	4662293	4665272
PNN	-12105.1	-12106	1.85628	0.173055	NS	1	-10682.9	-10684.7	3.60109	0.0577418	NS	1	TSAR.1218,TSAR.3414		Bowl et al. 2017	chr14	39644386	39652422
PODN	-13410.2	-13412.6	4.76601	0.029027	785 E 0.988*	1	-9699.81	-9702.75	5.87321	0.015373	189 P 0.959*, 449 E 0.991*	1	NA		Bowl et al. 2017	chr1	53527723	53551174
POP4	-5335.54	-5335.54	0	1	NS	1	-3941.3	-3941.3	0	1	NS	1	NA		Bowl et al. 2017	chr19	30097169	30108162
POU3F4	-6653.38	-6653.38	0	1	NS	1	-5089.9	-5089.9	0	1	NS	1	NA	NSHL		chrX	82763268	82764775
POU4F3	-5371.44	-5371.44	0	1	NS	1	-4457.02	-4457.02	0	1	NS	1	NA	NSHL		chr5	145718586	145720083
PPIP5K2	-18914.4	-18917.2	5.61605	0.0177968	1121 A 0.971*	1	-16044.6	-15940.2	-208.775	1	NS	1	NA	NSHL		chr5	102465009	102539224
PPM1A	-5075.59	-5075.59	0	1	NS	1	-4274.15	-4274.15	0	1	NS	1	TSAR.2193		Bowl et al. 2017	chr14	60712469	60765805
PPP2R5D	-9652.05	-9653.77	3.44517	0.063437	NS	1	-8329.7	-8330.14	0.886204	0.346508	NS	1	TSAR.2839		Bowl et al. 2017	chr6	42952236	42980083
PRDM14	-12633.4	-12633.4	0	1	NS	1	-6158.24	-6158.36	0.235222	0.627679	NS	1	TSAR.1011,TSAR.1222,TSAR.1806		Bowl et al. 2017	chr8	70963885	70983562
PRKAB1	-4585.76	-4585.76	0	1	NS	1	-4280.72	-4280.72	0	1	NS	1	NA		Bowl et al. 2017	chr12	120105760	120119429
PTCHD1	-9895.31	-9895.31	0	1	NS	1	-9687.84	-9687.84	0	1	NS	1	NA		Bowl et al. 2017	chrX	23352984	23414918
PTPDC1	-18527	-18527	0	1	NS	1	-12280	-12282.2	4.34111	0.0372027	1 K 0.967*, 27 A 0.958*	1	NA		Bowl et al. 2017	chr9	96846710	96872138
PTPRQ	-49719.3	-49720.8	2.87249	0.0901056	NS	1	-41298.9	-41300.4	2.88497	0.0894094	NS	1	NA	NSHL		chr12	80838125	81073968
PTPRR	-11691.1	-11692.9	3.62818	0.0568088	NS	1	-10257.3	-10259.3	4.06241	0.0438	365 S 0.977*	1	TSAR.2399	NSHL		chr12	71031852	71314584
PUM2	-15286.2	-15286.2	-0.001256	1	NS	1	-13595.6	-13595.6	0.001466	0.969	NS	1	NA		Bowl et al. 2017	chr2	20448452	20527139
PYROXD1	-10428.3	-10432.2	7.67181	0.00560901	176 C 0.993*	1	-8968.1	-8971.2	6.18553	0.0128799	85 C 0.991*	1	NA		Bowl et al. 2017	chr12	21590537	21624182
RAB32	-5315.43	-5316.29	1.71255	0.190655	NS	1	-3246.92	-3246.92	0	1	NS	1	NA		Bowl et al. 2017	chr6	146864827	146876086
RASAL2	-22587.2	-22589	3.57063	0.05881	NS	1	-18724.5	-18726.7	4.33847	0.0372603	224 N 0.951*	1	TSAR.1206,TSAR.2516,TSAR.2641		Bowl et al. 2017	chr1	178062863	178448648
RASD1	-4008.81	-4013.23	8.84	0.00294267	64 A 0.997*, 78 S 0.988*, 182 R 0.954*	0.767147	-3916.32	-3920.79	8.93133	0.00280321	51 A 0.997*, 65 S 0.987*, 169 R 0.985*	0.712015	NA		Bowl et al. 2017	chr17	17397752	17399709
REST	-24461.4	-24461.4	-2e-06	1	NS	1	-13514.6	-13514.6	0	1	NS	1	NA	NSHL		chr4	57775078	57802010
RIMS3	-6083.84	-6086.5	5.31028	0.0212	74 S 0.968*, 124 S 0.963*, 162 P 0.959*	1	-5090.79	-5091.25	0.932944	0.334	NS	1	NA		Bowl et al. 2017	chr1	41086351	41131324
RNF10	-14876.5	-14885.8	18.76	1.48e-05	380 E 0.990*, 383 L 0.998*, 458 P 0.999*, 744 G 0.990*	0.00451	-11452.2	-11464	23.4445	1.29e-06	361 E 0.996*, 364 L 0.999*	0.000379273	NA		Bowl et al. 2017	chr12	120972131	121015397
ROPN1L	-6609.07	-6609.07	0	1	NS	1	-3995.02	-3995.02	0	1	NS	1	NA		Bowl et al. 2017	chr5	10441973	10465138
ROR1	-6875.12	-6875.12	0.000326	0.985595	NS	1	-5114.66	-5114.66	-0.000162	1	NS	1	NA	NSHL		chr1	64239689	64647179
RORA	-6875.12	-6875.12	0.000326	0.985595	NS	1	-5114.66	-5114.66	-0.000162	1	NS	1	NA		Bowl et al. 2017	chr15	60780482	60919729
RWDD1	-4186.03	-4186.03	0	1	NS	1	-3633.96	-3633.96	0	1	NS	1	NA		Bowl et al. 2017	chr6	116892582	116914436
S1PR2	-8121.12	-8121.74	1.23766	0.266	NS	1	-6465.18	-6465.95	1.55658	0.212	NS	1	NA	NSHL		chr19	10332108	10341948
SCARF2	-19332.7	-19340.2	15	0.000106	403 Q 0.953*, 419 G 0.978*, 430 S 0.992*, 494 R 0.957*, 514 R 0.978*, 593 R 0.952*, 673 R 0.975*, 726 H 0.972*, 798 C 0.958*, 1017 E 0.991*, 1046 L 0.982*, 1108 A 0.955*, 1133 H 0.991*, 1158 P 0.968*, 1217 R 0.987*, 1218 G 0.986*, 1234 T 0.984*, 1235 D 0.975*, 1238 G 0.958*, 1242 S 0.965*, 1313 A 0.956*	0.0313755	-14676.4	-14684	15.2336	9.5e-05	35 G 0.980*, 46 S 0.976*, 130 R 0.964*, 289 R 0.963*, 342 H 0.962*, 574 E 0.986*, 592 L 0.972*, 661 H 0.983*, 771 A 0.972*, 797 R 0.951*	0.0266943	NA		Bowl et al. 2017	chr22	20778873	20792146
SCN4A	-37155.3	-37180.5	50.3	1.33e-12	70 P 0.999*, 479 H 0.965*, 570 A 0.991*, 834 L 0.989*, 944 S 0.996*, 1036 S 0.973*, 1663 F 0.997*, 1728 E 0.999*, 1739 P 0.988*, 1877 V 0.986*, 1966 S 0.984*, 2177 Q 0.993*, 2467 Q 0.954*	4.26e-10	-27042.3	-27064.4	44.1248	3.08e-11	379 A 0.977*, 843 T 0.981*, 850 F 0.955*, 884 E 0.999*, 895 P 0.992*, 1023 V 0.952*, 1111 S 0.985*, 1319 Q 0.982*, 1609 Q 0.967*	9.27364e-09	NA		Bowl et al. 2017	chr17	62015913	62050278
SCRIB	-36338.8	-36363.4	49.2645	2.24e-12	130 S 0.982*, 235 A 0.989*, 1113 A 0.986*, 1291 S 0.989*, 1333 Q 0.996*, 1519 T 0.990*, 1951 A 0.970*, 1977 G 0.976*	7.14e-10	-26487	-26512.9	51.7656	6.25e-13	90 A 0.994*, 192 L 0.966*, 547 P 0.958*, 837 A 0.971*, 967 S 0.993*, 1009 Q 0.998*, 1026 P 0.981*, 1130 T 0.982*, 1307 A 0.980*, 1333 G 0.983*	1.89487e-10	NA		Bowl et al. 2017	chr8	144873089	144897549
SELENOK	-1968.02	-1969.64	3.22382	0.0726	NS	1	-1666.4	-1666.4	0	1	NS	1	NA		Bowl et al. 2017	chr3	53919225	53925989
SEMA3F	-14414.2	-14415.4	2.381	0.122819	NS	1	-11468.4	-11471.5	6.2696	0.0122827	709 P 0.991*	1	NA		Bowl et al. 2017	chr3	50192847	50226508
SERINC3	-10842.7	-10846.1	6.74306	0.00941132	74 K 0.954*	1	-9801.87	-9805.44	7.13972	0.00753951	59 K 0.957*	1	NA		Bowl et al. 2017	chr20	43124863	43150726
SERPINF1	-10298.4	-10300.4	4.09031	0.0431296	No sites w>1	1	-7769.66	-7771.26	3.20476	0.0734241	NS	1	NA		Bowl et al. 2017	chr17	1665258	1680859
SFXN3	-7037.18	-7038.08	1.81632	0.177752	NS	1	-5846.14	-5846.2	0.112386	0.737444	NS	1	TSAR.1637		Bowl et al. 2017	chr10	102790995	102800998
SGSH	-10877	-10879.3	4.67657	0.0306	544 D 0.980*	1	-9049.3	-9050.94	3.28111	0.0700817	NS	1	NA		Bowl et al. 2017	chr17	78183078	78194199
SH3TC2	-34606.9	-34610.7	7.57108	0.00593	1354 K 0.954*	1	-25750.4	-25754.3	7.83202	0.00513286	796 K 0.959*	1	TSAR.4551		Bowl et al. 2017	chr5	148361712	148442737
SIX1	-3943.57	-3943.57	0	1	NS	1	-3692.73	-3692.73	0	1	NS	1	NA	NSHL		chr14	61111416	61116155
SKIDA1	-16553	-16554.4	2.72624	0.0987114	NS	1	-11153.4	-11154.2	1.62186	0.202832	NS	1	TSAR.0877		Bowl et al. 2017	chr10	21804024	21806751
SLC17A8	-10387.4	-10389.2	3.65399	0.0559352	NS	1	-9412.36	-9413.28	1.83732	0.175266	NS	1	NA	NSHL		chr12	100750856	100815837
SLC17A9	-11295.9	-11297.2	2.66423	0.102628	NS	1	-8285.01	-8287.59	5.15721	0.0232	96 S 0.994*, 363 A 0.993*, 411 S 0.966*	1	NA		Bowl et al. 2017	chr20	61583998	61599949
SLC26A4	-15517.8	-15524	12.4072	0.000427672	36 E 0.960*	0.121459	-13864	-13865.3	2.47283	0.116	NS	1	NA	NSHL		chr7	107301079	107358252
SLC26A5	-15596.6	-15602.5	11.8731	0.00056951	34 P 0.986*, 65 I 0.983*, 67 N 0.990*, 71 M 0.983*, 81 A 0.977*, 83 K 0.992*, 132 C 0.994*, 169 G 0.977*, 240 M 0.988*, 275 C 0.993*, 353 L 0.985*, 477 F 0.983*, 491 T 0.983*, 538 I 0.990*, 557 I 0.983*, 600 G 0.983*, 676 K 0.988*, 703 P 0.992*, 708 I 0.970*, 724 R 0.995*, 754 A 0.978*, 783 N 0.996*	0.158324	-13325.3	-13337.6	24.45	7.63e-07	3 A 0.958*, 17 P 0.994*, 35 D 0.983*, 48 I 0.988*, 50 N 0.994*, 54 M 0.989*, 64 A 0.989*, 66 K 0.995*, 115 C 0.996*, 217 M 0.992*, 239 T 0.966*, 252 C 0.996*, 330 L 0.990*, 454 F 0.990*, 468 T 0.989*, 515 I 0.994*, 534 I 0.989*, 577 G 0.989*, 584 A 0.989*, 588 K 0.969*, 589 A 0.960*, 592 D 0.969*, 594 E 0.977*, 598 E 0.956*, 627 R 0.970*, 657 A 0.986*, 686 N 0.987*	0.00022574	NA	NSHL		chr7	103014654	103086624
SLC3A1	-16702.9	-16705.4	4.99178	0.0254679	No sites w>1	1	-13451.4	-13452.8	2.84919	0.0914201	NS	1	TSAR.4519,TSAR.4710,TSAR.4791		Bowl et al. 2017	chr2	44502596	44547962
SLC4A10	-16314.6	-16316	2.82085	0.0930473	NS	1	-14865	-14867.3	4.62254	0.0315545	672 E 0.953*, 709 H 0.962*	1	NA		Bowl et al. 2017	chr2	162480844	162841786
SLC5A5	-17838.4	-17845.5	14.1227	0.000171264	402 D 0.964*	0.0501805	-10083.5	-10089.6	12.2838	0.0004569	326 D 0.974*	0.121992	NA		Bowl et al. 2017	chr19	17982781	18005983
SLITRK1	-10086.5	-10086.5	0.002702	0.958544	NS	1	-9685.99	-9685.99	0	1	NS	1	NA		Bowl et al. 2017	chr13	84451342	84456528
SLTM	-19388.4	-19391.5	6.14245	0.0131974	914 D 0.974*	1	-16692.8	-16696.6	7.571	0.00593	591 D 0.966*	1	TSAR.1298,TSAR.1653,TSAR.3679	NSHL		chr15	59171243	59225852
SMOC1	-7564.26	-7564.26	0	1	NS	1	-6015.07	-6015.07	0	1	NS	1	NA		Bowl et al. 2017	chr14	70346113	70499083
SMPX	-1560.15	-1560.15	0	1	NS	1	-1439.19	-1439.19	0	1	NS	1	NA	NSHL		chrX	21724089	21776278
SOCS1	-4336.07	-4336.63	1.10933	0.292227	NS	1	-3489	-3489.88	1.75586	0.185142	NS	1	TSAR.2086		Bowl et al. 2017	chr16	11348273	11350039
SOSTDC1	-4090.29	-4090.29	0	1	NS	1	-2907.64	-2908.53	1.77498	0.182767	NS	1	NA		Bowl et al. 2017	chr7	16501105	16505482
SPNS2	-10204.2	-10204.2	0	1	NS	1	-6263.83	-6263.83	0	1	NS	1	NA		Bowl et al. 2017	chr17	4440056	4443228
SRRM4	-14650	-14654.5	9.0671	0.0026025	No sites w>1	0.684458	-9748.81	-9759.36	21.0983	4.36e-06	107 H 0.969*, 113 F 0.953*, 133 R 0.958*, 306 T 0.975*, 326 R 0.971*, 390 T 0.978*	0.00126093	NA		Bowl et al. 2017	chr12	119419299	119600856
SRSF7	-4810.11	-4810.11	0	1	NS	1	-3437.84	-3437.84	0	1	NS	1	TSAR.2609		Bowl et al. 2017	chr2	38970740	38978636
SUGT1	-6666.35	-6666.35	-2e-06	1	NS	1	-4991.55	-4991.99	0.888852	0.345789	NS	1	NA		Bowl et al. 2017	chr13	53226830	53262433
TBCCD1	-13021.7	-13022.6	1.83441	0.175608	NS	1	-10918	-10919.4	2.81242	0.0935373	NS	1	NA		Bowl et al. 2017	chr3	186263855	186285141
TBCK	-14588	-14588	0	1	NS	1	-13707.7	-13707.7	-0.02306	1	NS	1	NA		Bowl et al. 2017	chr4	106967232	107237423
TBX4	-9315.55	-9318.54	5.98513	0.014427	38 E 0.987*, 46 L 0.952*	1	-7698.91	-7699.16	0.50706	0.476414	NS	1	NA		Bowl et al. 2017	chr17	59533806	59561664
TDRP	-4420.23	-4420.23	0	1	NS	1	-3427.92	-3427.92	0	1	NS	1	NA		Bowl et al. 2017	chr8	439789	494845
TEAD1	-4980.61	-4980.67	0.117714	0.731527	NS	1	-4740.51	-4740.53	0.032816	0.856248	NS	1	NA		Bowl et al. 2017	chr11	12695968	12966284
TECTA	-39225.1	-39225.3	0.422168	0.515857	NS	1	-36752.7	-36753.1	0.851838	0.356033	NS	1	TSAR.0495,TSAR.1159,TSAR.1758	NSHL		chr11	120973374	121061515
TERB1	-16482.6	-16482.6	0	1	NS	1	-9138.88	-9138.88	0	1	NS	1	NA		Bowl et al. 2017	chr16	66788878	66835523
TFEB	-8911.22	-8913.41	4.39	0.0361687	No sites w>1	1	-6986.27	-6987.34	2.12725	0.1447	NS	1	NA		Bowl et al. 2017	chr6	41651715	41703997
THADA	-45397.4	-45397.4	0	1	NS	1	-39851.1	-39852.5	2.67014	0.102247	NS	1	TSAR.0673		Bowl et al. 2017	chr2	43457974	43823185
THBS1	-18160	-18162.2	4.53061	0.0332938	110 M 0.973*	1	-16992.3	-16997.1	9.66419	0.00187895	72 M 0.989*, 443 S 0.959*, 734 H 0.972*	0.482889	NA		Bowl et al. 2017	chr15	39873279	39889668
THRA	-8708.43	-8709.56	2.26	0.132767	NS	1	-3915.94	-3916.8	1.724	0.189179	NS	1	NA		Bowl et al. 2017	chr17	38219067	38250120
TMC1	-13968.7	-13974.6	11.9	0.000573515	133 S 0.956*, 169 P 0.991*, 171 P 0.982*, 232 E 0.992*, 238 D 0.990*, 281 S 0.996*, 283 N 0.972*, 295 W 0.974*, 370 W 0.974*, 372 L 0.970*, 395 V 0.975*, 397 Y 0.981*, 436 M 0.975*, 437 C 0.952*, 453 I 0.969*, 489 N 0.983*, 506 A 0.956*, 528 L 0.979*, 539 W 0.974*, 555 L 0.973*, 582 A 0.981*, 610 V 0.972*, 621 N 0.982*, 705 C 0.982*, 780 E 0.968*, 844 S 0.979*, 853 L 0.983*, 880 Q 0.986*	0.158864	-10648.8	-10655.9	14.1583	0.000168057	1 G 0.976*, 9 D 0.978*, 52 S 0.989*, 168 Y 0.962*, 207 M 0.951*, 208 C 0.964*, 260 N 0.966*, 277 A 0.952*, 299 L 0.952*, 353 A 0.964*, 392 N 0.968*, 402 A 0.955*, 432 F 0.972*, 476 C 0.960*, 615 S 0.970*, 624 L 0.966*, 651 Q 0.974*	0.0463837	NA	NSHL		chr9	75136716	75451267
TMED10	-3633.41	-3635.84	4.86219	0.0274515	No sites w>1	1	-2555.61	-2557.49	3.76509	0.0523331	NS	1	NA		Bowl et al. 2017	chr14	75598170	75643349
TMEM108	-12307.8	-12310.2	4.74884	0.0293181	291 S 0.985*	1	-6311.91	-6314.55	5.27759	0.0216017	No sites w>1	1	TSAR.2677		Bowl et al. 2017	chr3	132757170	133116619
TMEM132E	-20204	-20210.4	12.6	0.000379821	No sites w>1	0.108629	-15125.6	-15132.4	13.6231	0.000223422	967 T 0.971*	0.0612177	TSAR.0273	NSHL		chr17	32907767	32966337
TMEM184B	-6424.08	-6424.08	2.4e-05	0.996091	NS	1	-5019.28	-5021.28	3.98214	0.0459851	361 S 0.965*	1	NA		Bowl et al. 2017	chr22	38615297	38668670
TMPRSS3	-11571.2	-11572.8	3.17462	0.0747906	NS	1	-7673.25	-7673.25	0.003526	0.952649	NS	1	NA	NSHL		chr21	43791995	43816955
TMTC4	-15298.9	-15298.9	0	1	NS	1	-12868.7	-12868.7	0	1	NS	1	NA		Bowl et al. 2017	chr13	101256089	101327103
TNC	-47775.6	-47783	14.8394	0.000117062	No sites w>1	0.0344163	-42692.3	-42704.8	25.0456	5.6e-07	345 E 0.977*, 471 M 0.993*, 662 D 0.961*, 675 T 0.965*, 773 E 0.980*, 815 K 0.970*, 872 E 0.954*, 1325 S 0.957*, 1445 L 0.990*, 1947 S 0.993*, 2054 E 0.968*	0.00016629	TSAR.3789	NSHL		chr9	117781853	117880536
TOX	-7423.62	-7423.62	0	1	NS	1	-7248.79	-7248.79	0	1	NS	1	NA		Bowl et al. 2017	chr8	59717976	60031767
TPRN	-19538.2	-19544.8	13.2793	0.000268354	914 A 0.960*	0.0772858	-	-	-	-	-	NA	NA	NSHL	Bowl et al. 2017	chr9	140086068	140095163
TRAM2	-6844.58	-6845.62	2.08814	0.148446	NS	1	-6185.91	-6186.63	1.44378	0.229529	NS	1	NA		Bowl et al. 2017	chr6	52362199	52441862
TRIM29	-12148.6	-12150.5	3.87935	0.0488836	88 G 0.963*, 398 S 0.976*	1	-	-	-	-	-	NA	NA		Bowl et al. 2017	chr11	119981993	120008863
TRIM71	-16237.4	-16237.4	0	1	NS	1	-	-	-	-	-	NA	NA		Bowl et al. 2017	chr3	32859509	32933771
TRIOBP	-39332.1	-39337.3	10.475	0.00121002	4034 N 0.962*, 4080 G 0.984*	0.327915	-	-	-	-	-	NA	NA	NSHL		chr22	38092994	38172563
TSPEAR	-15239	-15240.1	2.13616	0.143862	NS	1	-13118.4	-13120.9	5.08081	0.0241921	275 E 0.961*, 326 T 0.959*	1	NA	NSHL		chr21	45917774	46131495
TWIST2	-1730.7	-1730.82	0.246704	0.619406	NS	1	-1724.2	-1724.32	0.245762	0.620075	NS	1	NA		Bowl et al. 2017	chr2	239756672	239832237
UBE2B	-1669.57	-1669.57	0	1	NS	1	-1650.63	-1650.63	0	1	NS	1	NA		Bowl et al. 2017	chr5	133706869	133727799
UBE2G1	-2575.87	-2575.87	0	1	NS	1	-1661.11	-1661.11	-4e-06	1	NS	1	NA		Bowl et al. 2017	chr17	4172511	4269969
UBLCP1	-4057.97	-4058.87	1.79857	0.179885	NS	1	-3929.2	-3930.09	1.79474	0.18035	NS	1	NA		Bowl et al. 2017	chr5	158690088	158713048
UBXN10	-8739.17	-8739.17	0	1	NS	1	-4175.63	-4175.79	0.316734	0.573577	NS	1	NA		Bowl et al. 2017	chr1	20512577	20519942
UNC119	-4104.78	-4105.77	1.97	0.160075	NS	1	-2338.47	-2338.88	0.822138	0.364556	NS	1	NA		Bowl et al. 2017	chr17	26873724	26879646
UNC119B	-4296.48	-4299.16	5.34832	0.0207423	No sites w>1	1	-2665.7	-2665.7	0	1	NS	1	NA		Bowl et al. 2017	chr12	121148237	121161443
USH1C	-17223.4	-17230.3	13.7	0.000215173	566 K 0.974*, 1302 Q 0.983*	0.0626154	-11752.2	-11757.3	10.3506	0.00129429	428 Q 0.952*, 741 Q 0.960*	0.33781	TSAR.0884,TSAR.1716	NSHL	Bowl et al. 2017	chr11	17515441	17565963
USP3	-7501.24	-7501.24	1.2e-05	0.997236	NS	1	-7168.47	-7168.47	0.004586	0.946009	NS	1	NA		Bowl et al. 2017	chr15	63796709	63886839
VTI1A	-3298.08	-3302.51	8.84479	0.00293926	No sites w>1	0.767147	-2816.03	-2820.38	8.70188	0.00317882	No sites w>1	0.804242	NA		Bowl et al. 2017	chr10	114206755	114578504
VWA3A	-29490.3	-29494.1	7.61326	0.00579406	No sites w>1	1	-23320.6	-23324.2	7.36525	0.00664965	428 A 0.952*	1	NA		Bowl et al. 2017	chr16	22103862	22168287
WDR37	-8599.25	-8599.25	0	1	NS	1	-7707.25	-7707.25	0	1	NS	1	NA		Bowl et al. 2017	chr10	1102775	1178237
WDTC1	-10841.6	-10842.5	1.68543	0.194204	NS	1	-9769.21	-9771.09	3.7668	0.0522796	NS	1	NA		Bowl et al. 2017	chr1	27561006	27635124
WFS1	-17940.2	-17940.6	0.756188	0.385	NS	1	-15468.2	-15468.4	0.519174	0.471194	NS	1	NA	NSHL		chr4	6271576	6304992
WHRN	-19815.8	-19825.5	19.4602	1.03e-05	462 T 0.970*, 945 H 0.983*	0.00313289	-15901.5	-15907.1	11.0504	0.000886657	893 R 0.968*, 906 M 0.960*	0.233598	NA	NSHL		chr9	117164359	117267736
ZCCHC14	-18586.7	-18590.8	8.122	0.00437313	672 P 0.977*, 768 S 0.998*	1	-16436.4	-16439.3	5.7252	0.0167232	500 P 0.970*, 596 S 0.985*	1	NA		Bowl et al. 2017	chr16	87439851	87525460
ZHX3	-23257.2	-23257.2	0	1	NS	1	-16870.5	-16870.5	0.115174	0.734329	NS	1	NA		Bowl et al. 2017	chr20	39807088	39928739
ZNF148	-11479.7	-11479.7	2e-06	0.998872	NS	1	-10381.7	-10383.4	3.5158	0.0607862	NS	1	NA		Bowl et al. 2017	chr3	124944512	125094198
AHRR	Not enough orthologues	NA	NA	NA	NA	NA	NA	NA	NA	NA	NA	NA	NA		Bowl et al. 2017	chr5	304291	438405
ANKRD53	Not enough orthologues	NA	NA	NA	NA	NA	NA	NA	NA	NA	NA	NA	NA		Bowl et al. 2017	chr2	71205574	71212629
AP4M1	Not enough orthologues	NA	NA	NA	NA	NA	NA	NA	NA	NA	NA	NA	NA		Bowl et al. 2017	chr7	99699129	99704803
ARF3	Not enough orthologues	NA	NA	NA	NA	NA	NA	NA	NA	NA	NA	NA	NA		Bowl et al. 2017	chr12	49329991	49351252
ARRB2	Not enough orthologues	NA	NA	NA	NA	NA	NA	NA	NA	NA	NA	NA	NA		Bowl et al. 2017	chr17	4613788	4624795
ATF6B	Not enough orthologues	NA	NA	NA	NA	NA	NA	NA	NA	NA	NA	NA	NA		Bowl et al. 2017	chr6	32083044	32096017
BLVRB	Not enough orthologues	NA	NA	NA	NA	NA	NA	NA	NA	NA	NA	NA	NA		Bowl et al. 2017	chr19	40953690	40971725
BSND	Not enough orthologues	NA	NA	NA	NA	NA	NA	NA	NA	NA	NA	NA	NA	NSHL		chr1	55464616	55474465
C9ORF43	Not enough orthologues	NA	NA	NA	NA	NA	NA	NA	NA	NA	NA	NA	NA		Bowl et al. 2017	chr9	116173021	116191879
CABP2	Not enough orthologues	NA	NA	NA	NA	NA	NA	NA	NA	NA	NA	NA	NA	NSHL		chr11	67286417	67290899
CASP12	Not enough orthologues	NA	NA	NA	NA	NA	NA	NA	NA	NA	NA	NA	NA		Bowl et al. 2017	chr11	104756444	104769397
CBLN3	Not enough orthologues	NA	NA	NA	NA	NA	NA	NA	NA	NA	NA	NA	NA		Bowl et al. 2017	chr14	24895739	24898731
CCDC160	Not enough orthologues	NA	NA	NA	NA	NA	NA	NA	NA	NA	NA	NA	NA		Bowl et al. 2017	chrX	133371076	133379808
CDAN1	Not enough orthologues	NA	NA	NA	NA	NA	NA	NA	NA	NA	NA	NA	NA		Bowl et al. 2017	chr15	43015759	43029417
CDCA5	Not enough orthologues	NA	NA	NA	NA	NA	NA	NA	NA	NA	NA	NA	NA		Bowl et al. 2017	chr11	64844926	64851615
CDIPT	Not enough orthologues	NA	NA	NA	NA	NA	NA	NA	NA	NA	NA	NA	NA		Bowl et al. 2017	chr16	29869677	29874578
CEACAM16	Not enough orthologues	NA	NA	NA	NA	NA	NA	NA	NA	NA	NA	NA	NA	NSHL		chr19	45202420	45213986
COL11A2	Not enough orthologues	NA	NA	NA	NA	NA	NA	NA	NA	NA	NA	NA	TSAR.0631	NSHL		chr6	33130468	33160245
CXCL3	Not enough orthologues	NA	NA	NA	NA	NA	NA	NA	NA	NA	NA	NA	NA		Bowl et al. 2017	chr4	74902311	74904490
CYP4B1	Not enough orthologues	NA	NA	NA	NA	NA	NA	NA	NA	NA	NA	NA	NA		Bowl et al. 2017	chr1	47264669	47285021
DCTN1	Not enough orthologues	NA	NA	NA	NA	NA	NA	NA	NA	NA	NA	NA	NA		Bowl et al. 2017	chr2	74588280	74607482
DENND1C	Not enough orthologues	NA	NA	NA	NA	NA	NA	NA	NA	NA	NA	NA	NA		Bowl et al. 2017	chr19	6467217	6481798
DIABLO	Not enough orthologues	NA	NA	NA	NA	NA	NA	NA	NA	NA	NA	NA	NA	NSHL		chr12	122692208	122712068
DIAPH1	Not enough orthologues	NA	NA	NA	NA	NA	NA	NA	NA	NA	NA	NA	NA	NSHL		chr5	140894587	140998622
DMP1	Not enough orthologues	NA	NA	NA	NA	NA	NA	NA	NA	NA	NA	NA	NA		Bowl et al. 2017	chr4	88571453	88585512
DNASE1	Not enough orthologues	NA	NA	NA	NA	NA	NA	NA	NA	NA	NA	NA	NA		Bowl et al. 2017	chr16	3702939	3708096
DNASE1L2	Not enough orthologues	NA	NA	NA	NA	NA	NA	NA	NA	NA	NA	NA	NA		Bowl et al. 2017	chr16	2286467	2288712
DSPP	Not enough orthologues	NA	NA	NA	NA	NA	NA	NA	NA	NA	NA	NA	NA	NSHL	Bowl et al. 2017	chr4	88529680	88538025
DUOXA2	Not enough orthologues	NA	NA	NA	NA	NA	NA	NA	NA	NA	NA	NA	NA		Bowl et al. 2017	chr15	45406522	45410301
DYNLL1	Not enough orthologues	NA	NA	NA	NA	NA	NA	NA	NA	NA	NA	NA	NA		Bowl et al. 2017	chr12	120933858	120936298
DYRK1B	Not enough orthologues	NA	NA	NA	NA	NA	NA	NA	NA	NA	NA	NA	NA		Bowl et al. 2017	chr19	40315989	40324841
EPS8L1	Not enough orthologues	NA	NA	NA	NA	NA	NA	NA	NA	NA	NA	NA	NA		Bowl et al. 2017	chr19	55587220	55599291
ETHE1	Not enough orthologues	NA	NA	NA	NA	NA	NA	NA	NA	NA	NA	NA	NA		Bowl et al. 2017	chr19	44010870	44031396
FAM151A	Not enough orthologues	NA	NA	NA	NA	NA	NA	NA	NA	NA	NA	NA	NA		Bowl et al. 2017	chr1	55074849	55089200
FAM65B	Not enough orthologues	NA	NA	NA	NA	NA	NA	NA	NA	NA	NA	NA	NA	NSHL		chr6	24804512	24911195
FBXL8	Not enough orthologues	NA	NA	NA	NA	NA	NA	NA	NA	NA	NA	NA	TSAR.0198		Bowl et al. 2017	chr16	67193890	67198077
FBXO24	Not enough orthologues	NA	NA	NA	NA	NA	NA	NA	NA	NA	NA	NA	NA		Bowl et al. 2017	chr7	100187195	100198740
FGFR4	Not enough orthologues	NA	NA	NA	NA	NA	NA	NA	NA	NA	NA	NA	TSAR.2258,TSAR.2714		Bowl et al. 2017	chr5	176513920	176525126
FKBPL	Not enough orthologues	NA	NA	NA	NA	NA	NA	NA	NA	NA	NA	NA	NA		Bowl et al. 2017	chr6	32096483	32098067
FTSJ1	Not enough orthologues	NA	NA	NA	NA	NA	NA	NA	NA	NA	NA	NA	NA		Bowl et al. 2017	chrX	48334548	48344752
GJB2	Not enough orthologues	NA	NA	NA	NA	NA	NA	NA	NA	NA	NA	NA	NA	NSHL		chr13	20761603	20767114
GJB4	Not enough orthologues	NA	NA	NA	NA	NA	NA	NA	NA	NA	NA	NA	NA		Bowl et al. 2017	chr1	35225341	35229325
GJB6	Not enough orthologues	NA	NA	NA	NA	NA	NA	NA	NA	NA	NA	NA	NA	NSHL		chr13	20796100	20806534
GPR152	Not enough orthologues	NA	NA	NA	NA	NA	NA	NA	NA	NA	NA	NA	NA		Bowl et al. 2017	chr11	67218771	67220200
GPSM3	Not enough orthologues	NA	NA	NA	NA	NA	NA	NA	NA	NA	NA	NA	NA		Bowl et al. 2017	chr6	32158542	32163300
HIRIP3	Not enough orthologues	NA	NA	NA	NA	NA	NA	NA	NA	NA	NA	NA	NA		Bowl et al. 2017	chr16	30003641	30007417
HNRNPH1	Not enough orthologues	NA	NA	NA	NA	NA	NA	NA	NA	NA	NA	NA	NA		Bowl et al. 2017	chr5	179041178	179050711
HSD17B1	Not enough orthologues	NA	NA	NA	NA	NA	NA	NA	NA	NA	NA	NA	NA		Bowl et al. 2017	chr17	40703983	40707232
HTRA4	Not enough orthologues	NA	NA	NA	NA	NA	NA	NA	NA	NA	NA	NA	NA		Bowl et al. 2017	chr8	38831667	38846181
INO80B	Not enough orthologues	NA	NA	NA	NA	NA	NA	NA	NA	NA	NA	NA	NA		Bowl et al. 2017	chr2	74682149	74685087
KLC2	Not enough orthologues	NA	NA	NA	NA	NA	NA	NA	NA	NA	NA	NA	NA		Bowl et al. 2017	chr11	66025173	66035332
KLF14	Not enough orthologues	NA	NA	NA	NA	NA	NA	NA	NA	NA	NA	NA	NA		Bowl et al. 2017	chr7	130417395	130418888
KRTAP17-1	Not enough orthologues	NA	NA	NA	NA	NA	NA	NA	NA	NA	NA	NA	NA		Bowl et al. 2017	chr17	39471168	39471947
LDHB	Not enough orthologues	NA	NA	NA	NA	NA	NA	NA	NA	NA	NA	NA	TSAR.3703		Bowl et al. 2017	chr12	21788274	21810789
LOC653786	No human orthologue	NA	NA	NA	NA	NA	NA	NA	NA	NA	NA	NA	NA	NSHL		chr16	22557018	22588186
LRTOMT	Not enough orthologues	NA	NA	NA	NA	NA	NA	NA	NA	NA	NA	NA	NA	NSHL		chr11	71791376	71821828
MAG	Not enough orthologues	NA	NA	NA	NA	NA	NA	NA	NA	NA	NA	NA	NA		Bowl et al. 2017	chr19	35782988	35804709
MAP3K10	Not enough orthologues	NA	NA	NA	NA	NA	NA	NA	NA	NA	NA	NA	NA		Bowl et al. 2017	chr19	40697650	40721482
MCM7	Not enough orthologues	NA	NA	NA	NA	NA	NA	NA	NA	NA	NA	NA	NA	NSHL		chr7	99690403	99699427
MIR96	Not enough orthologues	NA	NA	NA	NA	NA	NA	NA	NA	NA	NA	NA	NA	NSHL		chr7	129414532	129414609
MSRB3	Not enough orthologues	NA	NA	NA	NA	NA	NA	NA	NA	NA	NA	NA	NA	NSHL		chr12	65672766	65860687
MT-CO1	Not enough orthologues	NA	NA	NA	NA	NA	NA	NA	NA	NA	NA	NA	NA	NSHL		chrM	5904	7446
MT-RNR1	Mitocondrial gene	NA	NA	NA	NA	NA	NA	NA	NA	NA	NA	NA	NA	NSHL		chrM	650	1603
MT-TS1	Mitocondrial gene	NA	NA	NA	NA	NA	NA	NA	NA	NA	NA	NA	NA	NSHL		chrM	7447	7515
MYH1	Not enough orthologues	NA	NA	NA	NA	NA	NA	NA	NA	NA	NA	NA	TSAR.3609		Bowl et al. 2017	chr17	10395626	10421859
MYO15A	Not enough orthologues	NA	NA	NA	NA	NA	NA	NA	NA	NA	NA	NA	TSAR.2847	NSHL		chr17	18012019	18083116
NLRP3	Not enough orthologues	NA	NA	NA	NA	NA	NA	NA	NA	NA	NA	NA	NA	NSHL		chr1	247579457	247612406
NOS1AP	Not enough orthologues	NA	NA	NA	NA	NA	NA	NA	NA	NA	NA	NA	NA		Bowl et al. 2017	chr1	162039580	162339813
OCM	Not enough orthologues	NA	NA	NA	NA	NA	NA	NA	NA	NA	NA	NA	NA		Bowl et al. 2017	chr7	5920428	5925994
ODF3L2	Not enough orthologues	NA	NA	NA	NA	NA	NA	NA	NA	NA	NA	NA	NA		Bowl et al. 2017	chr19	463345	474983
PLAC8	Not enough orthologues	NA	NA	NA	NA	NA	NA	NA	NA	NA	NA	NA	NA		Bowl et al. 2017	chr4	84011210	84031012
PLIN4	Not enough orthologues	NA	NA	NA	NA	NA	NA	NA	NA	NA	NA	NA	NA		Bowl et al. 2017	chr19	4502191	4517716
PRPS1	Not enough orthologues	NA	NA	NA	NA	NA	NA	NA	NA	NA	NA	NA	NA	NSHL		chrX	106871653	106894256
PTMA	Not enough orthologues	NA	NA	NA	NA	NA	NA	NA	NA	NA	NA	NA	NA		Bowl et al. 2017	chr2	232573234	232578250
RDX	Not enough orthologues	NA	NA	NA	NA	NA	NA	NA	NA	NA	NA	NA	NA	NSHL		chr11	110045604	110167437
RIPK3	Not enough orthologues	NA	NA	NA	NA	NA	NA	NA	NA	NA	NA	NA	NA		Bowl et al. 2017	chr14	24805226	24809242
RSAD1	Not enough orthologues	NA	NA	NA	NA	NA	NA	NA	NA	NA	NA	NA	NA		Bowl et al. 2017	chr17	48556189	48563336
RYR1	Not enough orthologues	NA	NA	NA	NA	NA	NA	NA	NA	NA	NA	NA	TSAR.0234,TSAR.2305,TSAR.3252,TSAR.3411		Bowl et al. 2017	chr19	38924339	39078204
SERPINB6	Not enough orthologues	NA	NA	NA	NA	NA	NA	NA	NA	NA	NA	NA	NA	NSHL		chr6	2948392	2971543
SLC22A4	Not enough orthologues	NA	NA	NA	NA	NA	NA	NA	NA	NA	NA	NA	NA	NSHL		chr5	131630144	131679899
SNAI2	Not enough orthologues	NA	NA	NA	NA	NA	NA	NA	NA	NA	NA	NA	NA		Bowl et al. 2017	chr8	49830238	49833999
STRC	Not enough orthologues	NA	NA	NA	NA	NA	NA	NA	NA	NA	NA	NA	NA	NSHL		chr15	43891760	44010016
STX16	Not enough orthologues	NA	NA	NA	NA	NA	NA	NA	NA	NA	NA	NA	NA		Bowl et al. 2017	chr20	57226308	57254582
SYNE4	Not enough orthologues	NA	NA	NA	NA	NA	NA	NA	NA	NA	NA	NA	NA	NSHL		chr19	36494001	36499672
TAAR6	Not enough orthologues	NA	NA	NA	NA	NA	NA	NA	NA	NA	NA	NA	NA		Bowl et al. 2017	chr6	132891460	132892498
TBC1D24	Not enough orthologues	NA	NA	NA	NA	NA	NA	NA	NA	NA	NA	NA	NA	NSHL		chr16	2525146	2555734
THEGL	Not enough orthologues	NA	NA	NA	NA	NA	NA	NA	NA	NA	NA	NA	NA		Bowl et al. 2017	chr4	57396774	57469489
THPO	Not enough orthologues	NA	NA	NA	NA	NA	NA	NA	NA	NA	NA	NA	NA		Bowl et al. 2017	chr3	184089772	184095932
TJP2	Not enough orthologues	NA	NA	NA	NA	NA	NA	NA	NA	NA	NA	NA	NA	NSHL		chr9	71820077	71870124
TMEM30B	Not enough orthologues	NA	NA	NA	NA	NA	NA	NA	NA	NA	NA	NA	NA		Bowl et al. 2017	chr14	61744088	61748530
TMIE	Not enough orthologues	NA	NA	NA	NA	NA	NA	NA	NA	NA	NA	NA	NA	NSHL		chr3	46742822	46752413
TMPRSS4	Not enough orthologues	NA	NA	NA	NA	NA	NA	NA	NA	NA	NA	NA	NA	NSHL		chr11	117947726	117990556
TOMM20L	Not enough orthologues	NA	NA	NA	NA	NA	NA	NA	NA	NA	NA	NA	NA		Bowl et al. 2017	chr14	58862643	58875419
TSPYL2	Not enough orthologues	NA	NA	NA	NA	NA	NA	NA	NA	NA	NA	NA	NA		Bowl et al. 2017	chrX	53111541	53117728
UBE2W	Not enough orthologues	NA	NA	NA	NA	NA	NA	NA	NA	NA	NA	NA	NA		Bowl et al. 2017	chr8	74698454	74791145
VPS37D	Not enough orthologues	NA	NA	NA	NA	NA	NA	NA	NA	NA	NA	NA	NA		Bowl et al. 2017	chr7	73082173	73086440
VPS4A	Not enough orthologues	NA	NA	NA	NA	NA	NA	NA	NA	NA	NA	NA	NA		Bowl et al. 2017	chr16	69345286	69358946
YPEL3	Not enough orthologues	NA	NA	NA	NA	NA	NA	NA	NA	NA	NA	NA	NA		Bowl et al. 2017	chr16	30103634	30107537
ZNF142	Not enough orthologues	NA	NA	NA	NA	NA	NA	NA	NA	NA	NA	NA	NA		Bowl et al. 2017	chr2	219502639	219524355
ZSCAN2	Not enough orthologues	NA	NA	NA	NA	NA	NA	NA	NA	NA	NA	NA	NA		Bowl et al. 2017	chr15	85144248	85166947
Total genes for coding and non coding analysis			420
Total not enough orthologues / not analyzed by PAML			100
Total with unretrieved genomic coordinates / not analyzed by PAML and phyloP			11
Total genes in initial database			431
Total genes analyzed by PAML codeml			320
Unretrieved genomic coordinates (n=11)
4933428G20Rik
Akr1c12
B020004J07Rik
C1ra
Ccl27a
Nat8f2
Rabl2
Stra6l
Tmbim7
Zfp111
Zfp719

## Sheet: Supp. Table S2
Supp. Table S2. Extensive analysis of 58 candidate positively selected hearing loss genes obtained from initial screening. Genes were confirmed for signatures of coding positive selection in the mammalian basal branch. Number of species analyzed was increased to a maximum of 60. Sequences were aligned with either PRANK or MAFFT, in the latter case, alignments were cleaned with HMMCleaner and MACS…
Deep analysis of candidate positively selected HL genes in the mammalian basal branch													Previous literature evidence
Gene name	MAFFT aligner + HMMCleaner + MACSE						PRANK aligner						11 deafness gene evolution in placental mammals (Kirwan et al. 2012)		Inner ear transcriptome positive selection (Pisciottano et al. 2019)
	PAML codeml, species tree & codonFreq = 3						PAML codeml, species tree & codonFreq = 3
	LnL1	LnL0	LRT	p-value	BEB sites > 0.95	FDR < 0.05	LnL1	LnL0	LRT	p-value	BEB sites > 0.95	FDR < 0.05	M7 vs M8	M8 vs M8a	transAlign, no cleaning, 7 species & codeml codonFreq = 3
LOXHD1	-80300.2	-80349.6	98.7655	2.84241e-23	46 G 0.955*, 48 V 0.968*, 62 Y 0.970*, 97 N 0.988*, 112 C 0.977*, 142 A 0.972*, 220 K 0.958*, 253 T 0.967*, 282 N 0.997*, 328 R 0.994*, 338 L 0.984*, 381 F 0.960*, 419 P 0.985*, 421 N 0.975*, 423 W 0.996*, 455 G 0.988*, 501 T 0.988*, 521 E 0.995*, 525 A 0.995*, 612 N 0.989*, 639 S 0.996*, 642 S 0.997*, 740 R 0.995*, 749 A 0.995*, 762 L 0.965*, 784 E 0.987*, 798 R 0.998*, 821 V 0.980*, 848 T 0.999…	1.6472e-21	-99861.8	-99911.4	99.257	2.21775e-23	671 G 0.962*, 673 V 0.974*, 687 Y 0.972*, 722 N 0.989*, 736 W 0.959*, 737 C 0.978*, 863 K 0.963*, 904 T 0.974*, 933 N 0.998*, 994 R 0.994*, 1014 L 0.985*, 1067 F 0.977*, 1105 P 0.985*, 1109 W 0.966*, 1141 G 0.989*, 1198 T 0.985*, 1219 E 0.988*, 1223 A 0.992*, 1310 N 0.991*, 1352 S 0.996*, 1355 S 0.997*, 1479 R 0.995*, 1488 A 0.995*, 1501 L 0.971*, 1527 E 0.996*, 1541 R 0.998*, 1564 V 0.982*, 1591…	0	NA	NA
CDH23	-113277	-113311	67.9469	1.67958e-16	1025 V 0.953*, 1104 G 0.953*, 1233 R 0.961*, 1606 H 0.952*, 1898 T 0.963*, 2026 P 0.951*, 2040 L 0.965*, 2493 Q 0.974*, 2582 G 0.972*	4.872e-15	-126340	-126379	77.6079	1.25668e-18	3966 G 0.957*	0	NA	NA	Positive selection detected
PCDH15	-49809.7	-49824	28.4968	9.38533e-08	57 N 0.994*, 149 D 0.997*, 219 P 0.950*, 461 E 0.972*, 467 Y 0.993*, 546 N 0.976*, 549 C 0.996*, 601 A 0.993*, 678 V 0.995*, 779 E 0.994*, 787 T 0.988*, 829 S 0.992*, 908 L 0.994*, 925 P 0.995*, 980 G 0.996*, 1043 G 0.988*, 1131 A 0.994*, 1296 Y 0.993*, 1368 A 0.995*, 1381 A 0.987*	6.05133e-07	-101372	-101402	59.3384	1.32757e-14	No sites w>1	0	NA	NA
SCRIB	-50877.5	-50900.1	45.1231	1.85033e-11	984 S 0.955*, 1026 Q 0.972*, 1045 P 0.966*	2.6825e-10	-93513	-93541.7	57.5426	3.30737e-14	3862 G 0.951*	0	NA	NA
ADGRB1	-41219.1	-41226.7	15.2749	9.29424e-05	107 Q 0.973*, 187 P 0.970*, 1231 A 0.974*	0.000192436	-64431.5	-64449.7	36.3436	1.65422e-09	4062 A 0.989*, 4127 P 0.986*, 4130 P 0.984*, 4163 S 0.988*, 4346 P 0.968*, 4446 A 0.996*, 4447 P 0.997*, 4453 P 0.997*, 4496 L 0.951*	0	NA	NA
MYO1A	-38997.8	-39008.1	20.6071	5.63861e-06	52 F 0.987*, 122 S 0.997*, 164 S 0.977*, 201 D 0.981*, 207 A 0.965*, 489 Q 0.998*, 495 G 0.993*, 656 K 0.985*, 681 K 0.952*, 892 P 0.985*	1.92424e-05	-58021	-58038.1	34.249	4.84932e-09	419 S 0.968*, 914 Q 0.973*, 915 Y 0.977*, 2320 P 0.987*, 2953 K 0.987*	0	NA	NA
MYH14	-57907.2	-57914.9	15.3815	8.7844e-05	624 Q 0.953*	0.000188607	-78401.7	-78418.4	33.5739	6.86081e-09	976 S 0.970*, 1059 G 0.959*, 1319 Q 0.983*, 1435 Q 0.955*, 3403 S 0.965*, 3421 T 0.969*	0	NA	NA
SRRM4	-19294.3	-19303.3	18.0213	2.18447e-05	No sites w>1	5.49739e-05	-29521.5	-29535.9	28.7304	8.31892e-08	986 S 0.985*, 1366 A 0.967*	0	NA	NA
OTOF	-63371.9	-63384.5	25.3427	4.79972e-07	93 E 0.962*, 175 L 0.955*, 548 S 0.955*, 634 V 0.983*, 677 R 0.956*, 1209 R 0.956*, 1370 T 0.975*, 1613 P 0.991*, 1660 R 0.953*, 1903 N 0.955*	2.32e-06	-82558.2	-82572.2	28.0163	1.20296e-07	777 S 0.950*, 793 R 0.970*, 984 L 0.967*, 1488 S 0.962*, 1607 V 0.988*, 1659 R 0.964*, 2193 V 0.961*, 2324 R 0.965*, 3230 P 0.993*, 3283 R 0.980*, 3821 N 0.971*	0	NA	NA
FMNL3	-29081.9	-29090.2	16.5503	4.7377e-05	696 G 0.994*, 704 Q 0.979*	0.00011455	-48497.6	-48511.2	27.3128	1.73058e-07	2194 G 0.996*, 2202 Q 0.985*	0	NA	NA
TMEM132E	-34573.5	-34587.7	28.4591	9.56966e-08	No sites w>1	5.5506e-07	-46189.1	-46200.3	22.49	2.11236e-06	No sites w>1	1.74527e-13	NA	NA
TNC	-99787.6	-99811.2	47.1148	6.6949e-12	488 M 0.968*, 1371 W 0.967*, 1377 N 0.974*, 1393 Q 0.993*, 1423 P 0.981*, 1441 A 0.972*, 1577 N 0.954*, 1601 S 0.971*, 2105 S 0.994*	1.2934e-10	-118961	-118972	21.151	4.24484e-06	1072 M 0.951*, 4617 S 0.990*, 4731 E 0.973*	7.975e-09	NA	NA
ARHGAP23	-30367.2	-30383.4	32.4852	1.20104e-08	125 S 0.969*, 181 G 0.989*, 210 P 0.984*, 214 S 0.990*, 400 G 0.988*, 563 D 0.971*, 646 A 0.965*, 764 D 0.953*, 1038 G 0.980*, 1039 S 0.981*	9.94286e-08	-77873.2	-77883.5	20.7014	5.36756e-06	1138 R 0.990*, 1633 G 0.984*, 1693 S 0.972*, 1959 P 0.961*, 1982 G 0.987*, 1987 P 0.978*, 1993 A 0.961*, 2022 S 0.992*, 2417 G 0.986*, 2736 G 0.957*, 3060 A 0.969*, 3421 D 0.978*, 3423 P 0.973*, 4656 G 0.982*	3.06062e-08	NA	NA
WHRN	-34545.3	-34560.9	31.3733	2.12891e-08	85 P 0.998*, 238 T 0.998*, 281 P 0.999*, 665 H 0.980*, 765 T 0.988*, 770 S 0.984*, 873 R 0.979*, 886 M 0.994*	1.54425e-07	-49858.6	-49868.1	19.0178	1.29507e-05	778 D 0.972*, 1027 T 0.978*	3.44686e-07	NA	NA
DBN1	-20164.1	-20176.1	23.8286	1.05308e-06	77 V 0.976*, 382 S 0.951*, 585 E 0.953*	4.35e-06	-43603.1	-43612.5	18.6874	1.53998e-05	1810 P 0.964*	4.64e-07	NA	NA
SCN4A	-63161.9	-63179.9	35.9536	2.02076e-09	39 P 0.998*, 286 N 0.999*, 289 W 0.974*, 304 W 0.978*, 449 A 0.984*, 477 A 0.985*, 898 P 0.992*, 931 T 0.985*, 938 F 0.991*, 1111 V 0.982*	1.95267e-08	-92421.8	-92431	18.5415	1.66243e-05	81 L 0.963*, 93 P 0.986*, 826 A 0.976*, 1638 E 0.990*, 1642 G 0.985*, 3493 T 0.983*, 3500 F 0.990*, 3878 V 0.979*	7.64875e-06	NA	NA
F13A1	-34127.5	-34137	18.9077	1.372e-05	444 H 0.987*, 638 S 0.975*, 693 V 0.972*	3.973e-05	-38952	-38961	18.0689	2.13051e-05	811 H 0.975*, 1091 V 0.951*	1.44659e-05	NA	NA
GTPBP2	-14380.3	-14384.8	8.89084	0.00286605	No sites w>1	0.00406	-22458	-22466.9	17.821	2.42687e-05	1003 S 0.957*	4.18889e-05	NA	NA
CASZ1	-47264.7	-47282.8	36.2847	1.70495e-09	43 D 0.996*, 45 G 0.956*, 62 S 0.972*, 65 E 0.997*, 74 R 0.975*, 103 L 0.989*, 105 R 0.972*, 221 G 0.955*, 224 P 0.999*, 277 V 0.958*, 283 G 0.986*, 288 G 0.973*, 297 T 0.972*, 939 P 0.983*	1.972e-08	-75816.4	-75825.3	17.8115	2.43901e-05	415 G 0.986*, 636 Q 0.992*, 1569 K 0.992*, 1762 P 0.982*	6.50211e-05	NA	NA
SH3TC2	-61710.2	-61716	11.6455	0.000643568	No sites w>1	0.00113188	-75479	-75487.6	17.1983	3.36732e-05	1954 H 0.954*	9.773e-05	NA	NA
PLCB2	-43433.6	-43440.6	13.9541	0.000187332	258 S 0.970*, 321 N 0.988*, 518 E 0.952*, 724 R 0.983*	0.000361533	-60160.3	-60168.2	15.8482	6.86335e-05	366 S 0.966*, 486 S 0.970*, 557 N 0.991*, 1130 R 0.990*	0.000189467	NA	NA
COL9A2	-21911	-21920.5	18.9194	1.36359e-05	608 R 0.966*	4.15158e-05	-28027.9	-28035.6	15.537	8.09053e-05	No sites w>1	0.000213282	NA	NA
RASD1	-8475.03	-8483.21	16.3621	5.23202e-05	51 A 0.999*, 65 S 0.995*, 171 R 0.998*, 234 S 0.992*	0.000121336	-11048.9	-11056.6	15.4316	8.55463e-05	113 A 0.999*, 127 S 0.993*, 340 R 0.997*, 405 S 0.992*	0.000226452	NA	NA
KCNQ4	-19218.5	-19222.6	8.29404	0.00397754	No sites w>1	0.00512978	-32096.8	-32104.4	15.3402	8.97874e-05	No sites w>1	0.000241667	NA	NA
SCARF2	-26723.6	-26734.2	21.1999	4.13777e-06	24 S 0.997*, 88 R 0.967*, 106 A 0.980*, 187 R 0.973*, 662 H 0.955*	1.50075e-05	-45234.7	-45242.3	15.292	9.21057e-05	1195 S 0.997*, 1261 R 0.973*, 1279 A 0.980*, 1392 R 0.977*, 1691 C 0.951*, 1705 G 0.956*, 1993 A 0.989*, 2063 L 0.967*, 2117 P 0.974*, 2508 S 0.967*, 2510 A 0.965*, 2597 E 0.971*	0.000232	NA	NA
RNF10	-24452.6	-24462	18.7154	1.51749e-05	311 E 0.996*, 314 L 0.999*, 379 P 0.978*	4.1981e-05	-33025.2	-33032.4	14.4632	0.000142925	733 E 0.991*, 736 L 0.996*	0.000223077	NA	NA
DMXL2	-101043	-101046	6.6196	0.0100862	141 G 0.953*, 2765 C 0.954*	0.0121875	-117887	-117894	14.0741	0.000175747	217 G 0.964*, 3712 C 0.954*	0.000389328	NA	NA	Positive selection detected
ELMO3	-27321.3	-27328.8	14.947	0.000110576	65 N 0.998*, 131 G 0.993*, 352 S 0.990*, 380 A 0.991*, 645 A 0.978*, 655 R 0.967*, 671 P 0.993*, 710 P 0.975*	0.000221151	-32341.6	-32348.6	14.0162	0.000181239	429 N 0.997*, 505 G 0.990*, 890 A 0.991*, 1195 A 0.984*, 1205 R 0.972*, 1260 P 0.991*, 1299 P 0.974*	0.000414286	NA	NA
ASPM	-149845	-149858	26.1815	3.10782e-07	1173 R 0.977*, 1357 R 0.973*, 2794 S 0.957*	1.63982e-06	-181755	-181762	13.068	0.000300386	1726 R 0.971*, 3449 S 0.970*	0.0006	NA	NA
TMC1	-21554.2	-21565.3	22.2342	2.41343e-06	4 T 0.991*, 10 E 0.952*, 15 R 0.998*, 29 D 0.999*, 52 C 0.990*, 87 W 0.994*, 117 N 0.987*, 187 V 0.992*, 189 Y 0.995*, 196 L 0.976*, 231 C 0.996*, 247 I 0.993*, 333 W 0.994*, 349 L 0.993*, 404 V 0.994*, 425 A 0.984*, 493 C 0.995*, 632 S 0.952*, 640 Q 0.956*, 668 Q 0.954*	9.31867e-06	-32057.1	-32063.5	12.7293	0.000359972	282 V 0.962*, 283 E 0.975*, 298 S 0.974*, 355 K 0.985*, 605 D 0.998*, 628 C 0.986*, 748 W 0.990*, 788 N 0.981*, 884 V 0.988*, 886 Y 0.993*, 928 C 0.993*, 944 I 0.990*, 1030 W 0.990*, 1046 L 0.990*, 1101 V 0.990*, 1133 A 0.973*, 1207 C 0.993*, 1361 S 0.966*, 1369 Q 0.971*, 1370 L 0.967*, 1397 Q 0.970*	0.000695947	NA	NA
ANKRD11	-106621	-106626	10.3045	0.00132704	2018 G 0.974*, 2043 Q 0.965*	0.00203	-120459	-120466	12.4879	0.00040959	No sites w>1	0.000748387	NA	NA
GAS6	-29690.9	-29702.9	24.1329	8.99094e-07	178 D 0.956*, 387 Q 0.992*, 539 L 0.974*, 593 S 0.951*	4.01092e-06	-39439.2	-39445.1	11.9108	0.000558107	1307 Q 0.972*, 1556 L 0.953*	0.0010875	NA	NA	Positive selection detected
MYO3A	-44277	-44286.5	18.9269	1.35825e-05	45 Q 1.000*, 91 K 0.991*, 503 A 0.969*, 1076 F 0.995*	4.38222e-05	-62698.3	-62704.2	11.78	0.000598705	74 Q 0.993*	0.00105455	NA	NA	Positive selection detected
CCDC127	-13183.8	-13190.1	12.6316	0.000379284	102 A 0.962*, 135 Q 0.980*, 142 L 0.955*	0.000709628	-16032.6	-16038	10.8245	0.00100166	577 Q 0.972*, 584 L 0.953*	0.00170588	NA	NA
MOGS	-32874.4	-32880.5	12.1763	0.000484015	228 P 0.953*, 618 P 0.967*	0.000877278	-41453.4	-41458.1	9.48943	0.00206659	1046 P 0.963*	0.00342464	NA	NA
SERINC3	-22169.9	-22172.6	5.35329	0.0206833	No sites w>1	0.0230698	-26908.9	-26913.4	8.91519	0.00282809	No sites w>1	0.00451111	NA	NA
LOR	-31741.4	-31746.1	9.35385	0.00222518	93 S 0.999*, 656 N 0.979*	0.00322651	-41937.6	-41941.6	8.01271	0.00464501	673 S 0.997*, 1469 N 0.974*	0.00721081	NA	NA
ESPN	-22393.1	-22397.8	9.40761	0.00216087	294 R 0.976*, 357 S 0.964*, 510 R 0.989*, 672 G 0.953*, 693 V 0.968*	0.0032136	-47431.4	-47435.3	7.87628	0.00500873	494 R 0.965*, 602 S 0.975*, 1166 R 0.983*, 1529 C 0.969*, 1933 G 0.960*	0.00763158	NA	NA
ATP2B2	-46719.1	-46724.4	10.5606	0.00115523	628 R 0.974*	0.0018612	-59757.5	-59761.3	7.61296	0.00579503	1446 R 0.962*	0.00862564	NA	NA
ATP2B4	-46719.1	-46724.4	10.5606	0.00115523	628 R 0.974*	0.0018109	-59762.7	-59766.5	7.59339	0.00585826	1446 R 0.962*	0.00849447	NA	NA
DIAPH3	-36971.8	-36974.6	5.57845	0.0181828	309 N 0.983*	0.021092	-49145.5	-49148.9	6.81897	0.00901946	No sites w>1	0.0127592	NA	NA
DCDC2	-14541.6	-14546	8.81261	0.00299156	243 Q 0.979*	0.00413121	-29384	-29387	5.95521	0.0146738	488 Q 0.988*	0.0202638	NA	NA
AFF3	-33728.6	-33731.8	6.42871	0.011229	No sites w>1	0.0132915	-48282.3	-48284.8	5.03314	0.0248668	No sites w>1	0.033586	NA	NA
SLC26A5	-31255	-31258.7	7.36761	0.00664093	13 A 0.990*, 39 V 0.950*, 45 D 0.985*, 60 N 0.979*, 69 T 0.984*, 76 K 0.991*, 77 F 0.984*, 262 L 0.985*, 482 T 0.975*, 550 I 0.976*, 683 G 0.989*, 711 N 0.991*	0.00837334	-38314.8	-38317.2	4.8904	0.0270064	No sites w>1	0.0355993	NA	NA	Positive selection detected
CRYM	-12767.7	-12770.2	4.91694	0.0265946	105 L 0.981*	0.0291035	-15645.6	-15647.9	4.53441	0.0332199	387 L 0.971*	0.0427911	NA	NA
NISCH	-51023.4	-51029.2	11.4576	0.00071202	No sites w>1	0.00117992	-71107.6	-71109.7	4.31972	0.0376731	No sites w>1	0.0475348	NA	NA
VTI1A	-5792.48	-5792.48	0	1	NS	1	-7262.14	-7264.12	3.95842	0.0466376	195 P 0.975*	0.0575527	NA	NA
MYO10	-76652.2	-76653.6	2.86487	0.090533	NS	0.0937663	-86002.3	-86004.2	3.67164	0.0553458	NS	0.0668208	NA	NA
SLC5A5	-21559.5	-21561.1	3.19781	0.073737	NS	0.0777591	-35717.2	-35718.3	2.20294	0.137748	NS	0.163048	NA	NA
PCGF2	-11496.9	-11498.9	3.85122	0.0497099	No sites w>1	0.0533921	-20984.7	-20985.3	1.04768	0.306042	NS	0.355009	NA	NA
USH1C	-23689.8	-23690.4	1.24847	0.263845	NS	0.268474	-40885	-40885.5	0.909962	0.340125	NS	0.386808	NA	NA
GAS2L1	-10147.5	-10151.7	8.41047	0.00373065	No sites w>1	0.00491768	-42920.9	-42921	0.174642	0.676019	NS	0.754	NA	NA
NHSL1	-66717.3	-66726.5	18.3353	1.85242e-05	280 G 0.991*, 1559 S 0.953*	4.87727e-05	-99938.1	-99938.1	-2.00002e-06	1	NS	1	NA	NA
NIN	-99468.5	-99476.3	15.7281	7.31306e-05	No sites w>1	0.000163069	-129973	-129973	0	1	NS	1	NA	NA
GSTCD	-23753.7	-23759.5	11.5723	0.000669408	486 K 0.969*	0.00114193	-29318.5	-29318.5	0	1	NS	1	NA	NA
ESRRB	-10622.9	-10627.2	8.50448	0.00354273	No sites w>1	0.00477856	-14261.3	-14261.3	0	1	NS	1	NA	NA
VWA3A	-45938	-45941.4	6.63984	0.00997227	No sites w>1	0.0123062	-64961.5	-64961.5	-8e-06	1	NS	1	NA	NA
PHF3	-72428.7	-72431.4	5.48625	0.0191667	No sites w>1	0.0217974	-92417.9	-92417.9	-0.000282	1	NS	1	NA	NA
CLDN14	Not candidate for deep analysis												P = 0.455	P = 0.584
OTOG	Not candidate for deep analysis												P = 0.034	P = 0.009
STRC	Not enough orthologues in initial screening												P = 0.204	P = 0.075
TECTA	Not candidate for deep analysis												P = 0.094	P = 0.561
KCNQ4	Not candidate for deep analysis												P = 0.058	P = 0.331
COL11A2	Not enough orthologues in initial screening												P = 0.482	P = 0.227
POU3F4	Not candidate for deep analysis												P = 0.732	P = 0.413
GJB2	Not enough orthologues in initial screening												P = 0.548	P = 0.342
TECTB	Not part of our initial dataset												P = 0.991	P = 0.895
USH1G	Not part of our initial dataset												P = 0.999	P = 0.371
MYO15A	Not enough orthologues in initial screening												P = 0.071	P = 0.021

## Sheet: Supp. Table S3
Supp. Table S3. Screening of coding positive selection in the human branch, using a background of primate species for our hearing loss database (n=420). Sequences were aligned with either PRANK or MAFFT, in the latter case, alignments were cleaned with HMMCleaner and MACSE and positive selection was determined with PAML codeml codonFreq = 3. Selective sweeps were determined using 1000Genomes, Pop…
Gene name	Screening of positive selection in hearing loss genes in humans using primate species												Selective sweeps
	MAFFT aligner + HMMCleaner + MACSE						PRANK aligner						Literature evidence
	PAML codeml, species tree & codonFreq = 3						PAML codeml, species tree & codonFreq = 3						1000 Genomes Selection Browser (Pybus et al., 2013)		Ancient positive selection in humans (Peyrégne et al. 2017)		PopHumanScan (Murga-Moreno et al. 2019)
gene.name	LnL1	LnL0	LRT	p-value	BEB sites > 0.95	FDR < 0.05	LnL1	LnL0	LRT	p-value	BEB sites > 0.95	FDR < 0.05	Statistics	Population	Core.set	Extended.set	Statistics	Population
AAK1	-6619.89	-6621.76	3.73283	0.0533531	NS	1	-8708.16	-8708.15	-0.018268	1	NS	1
ACSL4	-4713.9	-4713.9	0	1	NS	1	-4985.28	-4988.79	7.0066	0.00812099	No sites w>1	0.288746
ACTG1	-3204.69	-3204.69	-2e-06	1	NS	1	-3716.79	-3716.79	0	1	NS	1
ACVR1	-3758.22	-3758.22	0	1	NS	1	-4935.67	-4935.67	0	1	NS	1	XP-CLR	CEU vs YRI			iHS	PJL
ACVR2A	-3032.78	-3032.78	0	1	NS	1	-3666.97	-3666.97	8e-06	0.997743	NS	1
ADAMTS9	-15979.2	-15979.2	0	1	NS	1	-16856.9	-16856.9	0	1	NS	1	XP-EHH	CEU vs CHB
ADCY1	-8102.18	-8102.47	0.58559	0.44413	NS	1	-8989.74	-8997.75	16.0291	6.23762e-05	No sites w>1	0.0049901
ADGRB1	-14466.7	-14466.7	-0.000116	1	NS	1	-18434	-18434	0.008826	0.925151	NS	1
ADGRV1	NA	NA	NA	NA	NA	NA	-54214.9	-54216.2	2.51005	0.113123	NS	1
ADIPOQ	-2328.02	-2328.09	0.13617	0.712119	NS	1	-2609.4	-2609.46	0.121304	0.727624	NS	1
ADIPOR2	-2718.22	-2718.22	0	1	NS	1	-3541.2	-3541.2	0	1	NS	1
AFAP1L2	-8125.03	-8124.86	-0.342346	1	NS	1	-9199.07	-9199.05	-0.037822	1	NS	1
AFF3	-10603.1	-10603.1	0	1	NS	1	-12880.2	-12880.2	9.4e-05	0.992264	NS	1					FuLi_D,FuLi_F	IBS
AHSG	-4948.19	-4948.19	0	1	NS	1	-5688.66	-5688.66	0	1	NS	1
AMIGO3	-3766.22	-3766.22	0	1	NS	1	-4816	-4816	0	1	NS	1
ANKRD11	-30755.4	-30755.8	0.769622	0.380334	NS	1	-32002.5	-32002.9	0.74778	0.38718	NS	1
AP3M2	-3177.67	-3177.67	0	1	NS	1	-3369.32	-3372.85	7.06579	0.00785697	No sites w>1	0.288746
AP3S1	-1210.13	-1210.13	0	1	NS	1	-1975.34	-1975.34	0	1	NS	1
AP4E1	-9114.73	-9114.8	0.149752	0.698772	NS	1	-9698.87	-9698.93	0.116132	0.733268	NS	1
ARHGAP23	-12858.1	-12858.1	-4.4e-05	1	NS	1	-17422.3	-17422.3	1e-05	0.997477	NS	1
ASCC2	-6295.34	-6295.34	0.010258	0.919327	NS	1	-7221.32	-7221.32	0	1	NS	1
ASPM	-31054	-31054.5	0.952408	0.329107	NS	1	-31365.5	-31366	1.0159	0.313493	NS	1
ASPN	-2808.79	-2808.79	0	1	NS	1	-3141.35	-3141.35	0	1	NS	1
ATAD2B	-9137.54	-9137.88	0.676518	0.410788	NS	1	-10559.9	-10559.9	-0.049936	1	NS	1
ATG4B	-3926.41	-3926.41	0	1	NS	1	-5797.56	-5797.56	0	1	NS	1
ATP2B1	-7101.92	-7141.45	79.0717	5.98955e-19	No sites w>1	1.91067e-16	-7774.06	-7774.06	-0.00101	1	NS	1
ATP2B2	-10498.6	-10498.6	0	1	NS	1	-11825.5	-11825.5	1.6e-05	0.996808	NS	1
ATP2B4	-10498.6	-10498.6	0	1	NS	1	-11480.7	-11480.7	1.8e-05	0.996615	NS	1
ATXN7L3	-2001.02	-2001.02	0	1	NS	1	-2814.94	-2814.94	0	1	NS	1
BAHD1	-6925.69	-6925.69	0	1	NS	1	-7587.79	-7587.79	-6e-06	1	NS	1
BAIAP2L2	-5052.78	-5052.78	0	1	NS	1	-7066.01	-7066.01	2.4e-05	0.996091	NS	1
BICD1	-6872.98	-6872.98	0	1	NS	1	-7162.17	-7162.17	0	1	NS	1
BPHL	-2818.7	-2818.7	0	1	NS	1	-3864.24	-3864.24	0	1	NS	1
C12ORF4	-3940.91	-3940.91	0	1	NS	1	-4327.17	-4327.17	0	1	NS	1					XP_EHH	CEU vs YRI
C9ORF72	-3202.15	-3202.15	0	1	NS	1	-3391.62	-3391.62	-3.8e-05	1	NS	1
CANT1	-3944.9	-3944.9	0	1	NS	1	-4334.86	-4334.86	0	1	NS	1
CASZ1	-13638.4	-13638.4	0.000702	0.978862	NS	1	-16721.6	-16721.6	-3.2e-05	1	NS	1
CCDC127	-2824.08	-2824.08	0	1	NS	1	-3143.98	-3143.98	0	1	NS	1
CCDC33	-8377.86	-8378.15	0.57244	0.449291	NS	1	-11431.5	-11431.9	0.73213	0.392194	NS	1
CCDC50	-4613.53	-4613.66	0.25431	0.614056	NS	1	-5149.08	-5149.2	0.235986	0.62712	NS	1
CCDC88C	-17925	-17925	4e-06	0.998404	NS	1	-18816.8	-18816.8	3.99999e-06	0.998404	NS	1
CCDC92	-3006.85	-3006.85	0	1	NS	1	-3303.7	-3303.7	0	1	NS	1
CD164	-2256.09	-2256.09	0	1	NS	1	-2774.12	-2774.12	0	1	NS	1
CDC14A	-5211	-5211	-2e-06	1	NS	1	-6324.27	-6324.27	-0.00013	1	NS	1
CDH19	-7610.16	-7610.16	0	1	NS	1	-7962.09	-7962.09	0	1	NS	1
CDH23	-26922.8	-26922.8	0.014708	0.903472	NS	1	-29015.1	-29015.1	0.009904	0.920726	NS	1
CDK14	-2878.11	-2878.11	0	1	NS	1	-2964.89	-2964.89	0	1	NS	1
CDK9	-2525.86	-2525.86	0	1	NS	1	-3181.75	-3181.75	0	1	NS	1
CIB2	-1344.28	-1342.63	-3.28554	1	NS	1	-2492.44	-2492.44	0	1	NS	1
CKB	-2819.69	-2819.69	0	1	NS	1	-2870.27	-2870.27	0	1	NS	1
CLDN14	-1866.98	-1866.98	0	1	NS	1	-1917.92	-1917.92	0	1	NS	1
CLIC5	-10015.1	-10015.1	0	1	NS	1	-10822.4	-10822.4	0	1	NS	1
CLRN1	-2112.45	-2112.46	0.010252	0.91935	NS	1	-2169.06	-2169.06	0.011332	0.915224	NS	1
CMTM6	-1713.57	-1713.57	0	1	NS	1	-1720.54	-1720.54	0	1	NS	1
COCH	-4644.02	-4645.36	2.67907	0.101675	NS	1	-6030	-6030	0	1	NS	1
COL11A1	-14121.6	-14121.6	4e-06	0.998404	NS	1	-14086	-14086	0	1	NS	1
COL4A3BP	-4162.02	-4162.02	0	1	NS	1	-5835.69	-5835.69	0.000456	0.982963	NS	1
COL9A2	-6127.82	-6128.27	0.889698	0.345559	NS	1	-6737.83	-6738.28	0.896814	0.343637	NS	1
COLCA2	-3093.35	-3093.35	0	1	NS	1	-3905.07	-3905.07	0	1	NS	1
COQ4	-2490.74	-2490.74	0	1	NS	1	-3176.48	-3176.48	0	1	NS	1
CRYM	-2490.67	-2490.67	0	1	NS	1	-2585.23	-2585.23	0	1	NS	1
CSF3R	-8993.78	-8993.78	0	1	NS	1	-9729.49	-9729.49	0	1	NS	1
CSNK1G2	-3425.06	-3425.06	0	1	NS	1	-5910.44	-5910.44	0	1	NS	1
CSPG4	-25134.6	-25137.1	5.04934	0.0246353	No sites w>1	0.785866	-28955.3	-28958.3	6.00864	0.014236	No sites w>1	0.455551
CYB5R2	-2678.64	-2678.64	0	1	NS	1	-3245.23	-3245.23	-2e-06	1	NS	1
DBN1	-5922.33	-5922.33	0	1	NS	1	-7262.39	-7262.39	0	1	NS	1
DCDC2	-4758.36	-4758.36	0	1	NS	1	-4909.97	-4909.97	0	1	NS	1
DCTD	-1710.11	-1710.11	0	1	NS	1	-2321.88	-2321.88	0	1	NS	1
DDOST	-3410.42	-3410.42	2e-06	0.998872	NS	1	-3687.33	-3687.13	-0.392926	1	NS	1
DFNA5	-5440.66	-5440.66	0	1	NS	1	-5618.79	-5618.79	0	1	NS	1
DFNB59	-2385.85	-2385.85	0	1	NS	1	-2577.29	-2577.29	0	1	NS	1
DGCR2	-4928.18	-4928.18	0	1	NS	1	-5616.71	-5616.71	0	1	NS	1
DIAPH3	-8782.33	-8782.45	0.240164	0.624088	NS	1	-10668.6	-10668.7	0.228644	0.632531	NS	1
DLG5	-16286.1	-16286.1	0.000306	0.986043	NS	1	-17858.5	-17862.8	8.56678	0.00342353	No sites w>1	0.219106
DMXL2	-21731.7	-21731.7	-0.01928	1	NS	1	-22865.6	-22865.6	0.016076	0.899106	NS	1
DNAJC15	-1469.82	-1469.82	-2e-06	1	NS	1	-1872.13	-1872.13	0	1	NS	1					FuLi_F,Tajima_D	CEU
DTNBP1	-3302.5	-3302.5	0	1	NS	1	-3354.43	-3354.43	0	1	NS	1					FuLi_D,FuLi_F	CDX,CHB
DUSP13	-3163.31	-3163.31	-4e-06	1	NS	1	-4563.92	-4563.92	0.00147	0.969416	NS	1
DUSP7	-2121.45	-2121.45	0	1	NS	1	-2959.35	-2959.35	0	1	NS	1
EDAR	-4075	-4075	0.001256	0.971729	NS	1	-5410.72	-5410.72	4.8e-05	0.994472	NS	1
EIF2S2	-1831.57	-1831.57	-5.2e-05	1	NS	1	-1881.2	-1881.2	2e-06	0.998872	NS	1
ELMO1	-4731.89	-4731.89	0	1	NS	1	-5164.13	-5164.13	0	1	NS	1					FuLi_D,FuLi_F, FayWu_H,Tajima_D	JPT, CHB,CHS,JPT,KHV
ELMO3	-6595.37	-6595.45	0.160456	0.688737	NS	1	-8373.14	-8373.14	0.00214	0.963103	NS	1
ELMOD1	-2655.86	-2655.86	0	1	NS	1	-2919.05	-2919.05	-0.000322	1	NS	1
ELMOD3	-5646.9	-5646.9	0	1	NS	1	-6424.04	-6424.04	0	1	NS	1
EMB	-6605.66	-6605.66	3.4e-05	0.995348	NS	1	-7547.56	-7547.55	-0.009528	1	NS	1					iHS	ESN,YRI
EMX1	-1633.61	-1633.61	0	1	NS	1	-1813.05	-1813.05	0	1	NS	1
EPHA5	-7012.67	-7012.67	0	1	NS	1	-7334.85	-7334.85	0	1	NS	1
EPN3	-5988.02	-5988.02	2e-06	0.998872	NS	1	-6848.18	-6848.18	-2e-06	1	NS	1
EPS8	-6736.96	-6736.96	2e-06	0.998872	NS	1	-7562.25	-7562.25	0	1	NS	1
EPS8L2	-7222.56	-7222.56	0	1	NS	1	-11988.6	-11988.6	2e-06	0.998872	NS	1
ERP44	-2412.09	-2412.09	0	1	NS	1	-3207.06	-3207.06	0	1	NS	1
ESPN	-8266.6	-8266.6	0	1	NS	1	-15202.3	-15202.3	0	1	NS	1
ESRRB	-2956.43	-2962.19	11.5233	0.000687311	No sites w>1	0.036542	-5700.67	-5700.67	-0.00017	1	NS	1
EWSR1	-4189.25	-4187.83	-2.83642	1	NS	1	-4879.19	-4879.23	0.074186	0.785337	NS	1
EXOC4	-6699.11	-6698.8	-0.610866	1	NS	1	-6936.16	-6936.16	-0.000466	1	NS	1					FuLi_D,FuLi_F	STU
EXOSC3	-2201.32	-2201.42	0.192164	0.661122	NS	1	-2449.99	-2450.05	0.110872	0.739154	NS	1
EXOSC9	-3177.52	-3178.35	1.66128	0.197431	NS	1	-3326.36	-3327.2	1.66349	0.197132	NS	1
EYA4	-4208.56	-4208.68	0.246362	0.619648	NS	1	-4585.61	-4584.69	-1.8422	1	NS	1
F13A1	-7272.4	-7272.41	0.026658	0.870304	NS	1	-7932.68	-7932.69	0.027024	0.869424	NS	1
FAM189A2	-3923.68	-3923.68	0.009542	0.922184	NS	1	-5591.82	-5591.82	0	1	NS	1
FAM96A	-1306.41	-1306.41	0	1	NS	1	-1598.47	-1598.47	0	1	NS	1
FBXL16	-3447.29	-3447.47	0.36282	0.546944	NS	1	-4923.24	-4923.24	-2.4e-05	1	NS	1
FBXO33	-4017.25	-4017.44	0.381114	0.537008	NS	1	-4032.76	-4032.76	0	1	NS	1
FBXO41	-7226	-7226	-5.8e-05	1	NS	1	-9137	-9137	1.4e-05	0.997015	NS	1
FMNL3	-6510.78	-6510.78	0	1	NS	1	-6938.39	-6938.39	-0.004202	1	NS	1					FuLi_D,FuLi_F	TSI
FNBP1L	-4097.2	-4075.22	-43.9641	1	NS	1	-4248.56	-4273.97	50.8155	1.01467e-12	No sites w>1	3.24694e-10				chr1:93904430-94032990
FNDC7	-6662.94	-6663.01	0.143388	0.704936	NS	1	-6811.16	-6811.22	0.125912	0.722709	NS	1
FOSB	-2086.82	-2086.82	0	1	NS	1	-2487.67	-2487.67	0	1	NS	1
FSHR	-5824.68	-5824.86	0.343108	0.558041	NS	1	-6019.35	-6019.52	0.337768	0.56112	NS	1
FUS	-4014.14	-4014.14	0	1	NS	1	-4546.42	-4546.42	0	1	NS	1
GAS2L1	-6668.99	-6669.08	0.175748	0.675053	NS	1	-7220.3	-7220.37	0.14958	0.698937	NS	1
GAS6	-7399.28	-7401.1	3.62814	0.0568104	NS	1	-10915.7	-10918	4.51104	0.0336768	No sites w>1	0.898048
GATA2	-4046.5	-4046.5	0	1	NS	1	-6193.49	-6193.49	0	1	NS	1
GATA5	-4937.65	-4937.65	0	1	NS	1	-7278.31	-7278.31	0	1	NS	1
GATAD2B	-3685.83	-3685.83	-2e-06	1	NS	1	-4367.53	-4362.7	-9.65007	1	NS	1
GDF10	-5036.74	-5036.74	0	1	NS	1	-5043.02	-5043.02	0	1	NS	1
GDI2	-3365.77	-3365.77	0	1	NS	1	-3882.79	-3882.79	0	1	NS	1
GGA1	-5362.94	-5362.94	0	1	NS	1	-7567.77	-7567.77	-0.00322	1	NS	1
GIPC3	-2548.38	-2548.38	0	1	NS	1	-4624.09	-4624.09	0	1	NS	1
GJA1	-3412.9	-3412.9	0	1	NS	1	-4386.35	-4386.35	0	1	NS	1
GJB3	-1661.6	-1661.6	0	1	NS	1	-1661.6	-1661.6	0	1	NS	1
GNAI1	-2273.75	-2273.75	0	1	NS	1	-2924.76	-2924.76	0	1	NS	1
GORASP1	-4230.79	-4230.79	0	1	NS	1	-5169.71	-5169.71	0	1	NS	1
GPR156	-8495.62	-8495.7	0.162934	0.686469	NS	1	-8866.76	-8866.84	0.147342	0.701088	NS	1
GPR50	-6580.26	-6580.42	0.323988	0.569221	NS	1	-7173.55	-7173.73	0.34783	0.555344	NS	1
GPR65	-2413.81	-2413.81	0	1	NS	1	-2439.69	-2439.69	0	1	NS	1
GPSM2	-5326.55	-5326.55	-2e-06	1	NS	1	-5829.22	-5829.22	-2e-06	1	NS	1
GRHL2	-4949.99	-4949.99	-0.001252	1	NS	1	-5207.36	-5207.36	0	1	NS	1
GRXCR1	-2426.87	-2426.9	0.05575	0.813344	NS	1	-2464.44	-2464.47	0.05561	0.813574	NS	1
GRXCR2	-2147.01	-2147.97	1.91644	0.16625	NS	1	-2236.99	-2237.93	1.8825	0.170051	NS	1
GSTCD	-5786.1	-5786.11	0.015182	0.901937	NS	1	-5865.82	-5865.83	0.014294	0.904834	NS	1
GTPBP2	-3930.19	-3930.19	4e-05	0.994954	NS	1	-4998.08	-4998.08	0	1	NS	1
GYG1	-2502.02	-2502.02	-0.001214	1	NS	1	-3041.29	-3043.33	4.08842	0.0431779	No sites w>1	1
H1FX	-2097.54	-2097.59	0.097142	0.755287	NS	1	-2852.48	-2852.48	0	1	NS	1
HAAO	-2667.46	-2668.16	1.39363	0.237793	NS	1	-3292.3	-3292.99	1.39118	0.238207	NS	1
HERC4	-6513.64	-6513.67	0.045136	0.831754	NS	1	-6818.83	-6818.85	0.045094	0.831831	NS	1
HGF	-7408.1	-7408.1	0	1	NS	1	-8225.66	-8229.61	7.88557	0.00498308	No sites w>1	0.265764
HIP1R	-9252.55	-9252.55	0	1	NS	1	-11795	-11795	0	1	NS	1
HM13	-2902.41	-2902.41	0	1	NS	1	-3834.36	-3834.36	0.000168	0.989659	NS	1
HOMER2	-3154.67	-3154.67	0	1	NS	1	-4232.46	-4232.46	2e-06	0.998872	NS	1
HOXA10	-3302.13	-3302.13	0	1	NS	1	-3319.55	-3319.55	0	1	NS	1
ICK	-5101.27	-5101.39	0.23659	0.62668	NS	1	-5347.52	-5347.62	0.208404	0.648021	NS	1					FuLi_D,FuLi_F	SAS
IFNLR1	-5851.83	-5851.83	0	1	NS	1	-6421.34	-6421.34	0.00211	0.963362	NS	1
IKZF5	-2508.43	-2508.43	0	1	NS	1	-2508.43	-2508.43	0	1	NS	1
IL10RA	-6691.76	-6691.76	0	1	NS	1	-8017.26	-8017.26	0	1	NS	1
IL1R2	-4399.25	-4399.25	0	1	NS	1	-4780.22	-4780.22	0.005144	0.942823	NS	1					FuLi_D	ACB
IL6R	-5046.36	-5046.36	2e-06	0.998872	NS	1	-8472.78	-8472.78	2e-06	0.998872	NS	1
ILDR1	-5036.22	-5036.22	0	1	NS	1	-5528.96	-5528.96	-2e-06	1	NS	1
JAZF1	-1226.73	-1226.73	0	1	NS	1	-2557.99	-2557.99	0	1	NS	1
KARS	-5166.06	-5166.06	0	1	NS	1	-6759.57	-6759.57	0	1	NS	1
KCNH6	-9331.28	-9331.28	0	1	NS	1	-9677.02	-9677.02	0	1	NS	1
KCNQ4	-4700.37	-4700.37	-0.00019	1	NS	1	-6394.88	-6393.3	-3.17348	1	NS	1
KDM1A	-6202.61	-6199.04	-7.13808	1	NS	1	-6747.5	-6747.57	0.14169	0.706607	NS	1
KIAA1024L	-1850.92	-1850.92	0	1	NS	1	-1951.12	-1951.12	0	1	NS	1
KITLG	-2046.39	-2046.39	2e-06	0.998872	NS	1	-2049.8	-2049.8	2e-06	0.998872	NS	1					Tajima_D	ACB,LWK
KLHL18	-4123.06	-4123.15	0.18442	0.667602	NS	1	-4769.68	-4769.68	0	1	NS	1				chr3:47360892-47583386
LAMA4	-15718.4	-15718.4	0	1	NS	1	-15992.1	-15992.1	0	1	NS	1
LAMTOR5	-1568.74	-1568.74	0	1	NS	1	-2237.38	-2237.38	0	1	NS	1					FuLi_D	ACB
LANCL2	-3796.56	-3796.56	0	1	NS	1	-3885.15	-3885.15	0	1	NS	1
LHFPL5	-1498.74	-1498.74	0	1	NS	1	-3066.72	-3066.72	0	1	NS	1
LMX1A	-2541.26	-2543.93	5.34041	0.0208366	No sites w>1	0.785866	-2889.41	-2889.41	0	1	NS	1
LOR	-6852.15	-6852.15	0	1	NS	1	-9774.85	-9774.85	5.2e-05	0.994246	NS	1
LOXHD1	-18868.4	-18869.1	1.30667	0.252998	NS	1	-20241.6	-20242.2	1.35781	0.243918	NS	1
LRRCC1	-9534.19	-9534.33	0.290946	0.589615	NS	1	-9881.82	-9881.96	0.290392	0.589969	NS	1
LSM1	-776.063	-776.063	0	1	NS	1	-776.063	-776.063	0	1	NS	1
MAEA	-3190.98	-3190.21	-1.54017	1	NS	1	-4903.53	-4905.27	3.48877	0.0617866	NS	1
MARVELD2	-5063.44	-5063.44	0	1	NS	1	-5215.39	-5215.39	0	1	NS	1
MCM2	-8108.66	-8108.51	-0.29624	1	NS	1	-9611.22	-9611.22	0	1	NS	1
MED25	-1262.37	-1262.37	0	1	NS	1	-1262.37	-1262.37	0	1	NS	1
MED28	-1630.15	-1630.15	0	1	NS	1	-3069.6	-3069.6	0	1	NS	1
MEMO1	-2727.95	-2727.95	0	1	NS	1	-3271.65	-3271.65	-4e-06	1	NS	1
MET	-6770.02	-6770.02	8e-06	0.997743	NS	1	-7526.64	-7526.64	6e-06	0.998046	NS	1
MIPOL1	-3630.97	-3631.24	0.554174	0.456617	NS	1	-4458.36	-4458.64	0.56921	0.450573	NS	1
MKRN2	-3572	-3572	2e-06	0.998872	NS	1	-3725.04	-3725.04	0	1	NS	1
MLEC	-2054.05	-2054.05	0	1	NS	1	-2547.69	-2547.69	0	1	NS	1
MOGS	-7014.39	-7014.7	0.638188	0.424368	NS	1	-7693.91	-7694.25	0.67822	0.4102	NS	1
MPDZ	-18442.6	-18442.6	0	1	NS	1	-19251	-19251	0	1	NS	1
MYH14	-17467.6	-17467.6	0.002036	0.96401	NS	1	-19296.8	-19296.8	0.039002	0.843445	NS	1
MYH9	-15385.2	-15417	63.5975	1.52624e-15	No sites w>1	2.43435e-13	-17629.7	-17629.8	0.14879	0.699694	NS	1
MYO10	-18114.4	-18122.2	15.5588	7.99766e-05	No sites w>1	0.00510251	-21209.4	-21209.4	2e-06	0.998872	NS	1
MYO1A	-9152.56	-9152.56	0.001016	0.974572	NS	1	-9409.93	-9409.93	0.001052	0.974126	NS	1					FuLi_F	ACB
MYO3A	-14829.6	-14829.6	0	1	NS	1	-15723.9	-15723.8	-0.103866	1	NS	1					FayWu_H,FuLi_D	ACB,ASW,BEB,CHB,CHS,ESN,GIH,GWD,ITU,KHV,LWK,MSL,PJL,STU,YRI
MYO6	-10490.9	-10511.7	41.5101	1.17263e-10	874 N 0.973*, 1074 L 0.983*, 1170 R 0.982*	1.24689e-08	-9925.57	-9926.9	2.66738	0.102425	NS	1
MYO7A	-17608.3	-17607.8	-0.938276	1	NS	1	-18101.1	-18101.1	-4e-06	1	NS	1
NACAD	-20460.8	-20461.6	1.6532	0.198524	NS	1	-22953.3	-22954.4	2.19966	0.138042	NS	1
NARS2	-4172.14	-4172.14	0	1	NS	1	-4425.67	-4425.67	0	1	NS	1
NATD1	-777.963	-777.963	0	1	NS	1	-1856.28	-1856.28	0	1	NS	1
NEDD4L	-10158.7	-10158.7	0.000882	0.976308	NS	1	-13114.5	-13130.6	32.1461	1.43001e-08	No sites w>1	2.28802e-06
NFATC3	-8439.99	-8439.99	0	1	NS	1	-9327.77	-9327.77	0	1	NS	1
NHSL1	-16983.9	-16984.2	0.715726	0.397549	NS	1	-19737.6	-19737.9	0.735642	0.39106	NS	1
NIN	-20161.5	-20161.5	0	1	NS	1	-21870.9	-21870.9	0	1	NS	1
NISCH	-13286.4	-13286.4	0	1	NS	1	-13941.3	-13941.3	0.011902	0.913126	NS	1					FuLi_D,FuLi_F	ACB
NMRAL1	-3305.89	-3306.4	1.02822	0.310578	NS	1	-5527.43	-5527.92	0.986324	0.320642	NS	1
NPTN	-2451.05	-2451.05	0	1	NS	1	-2723.14	-2723.14	-1.8e-05	1	NS	1
NR6A1	-2896.94	-2897.28	0.677024	0.410613	NS	1	-3362.09	-3361.93	-0.332722	1	NS	1					FuLi_D,FuLi_F,Tajima_D, IHS	TSI, ACB,ESN,GWD,YRI
NXN	-2650.99	-2650.99	0	1	NS	1	-4471.99	-4471.99	-4e-06	1	NS	1
OSBPL2	-4591.89	-4591.89	0	1	NS	1	-4716.01	-4716.01	0	1	NS	1
OTOA	-11740.4	-11740.4	0	1	NS	1	-12628.6	-12628.6	0	1	NS	1
OTOF	-17181.6	-17181.8	0.29522	0.586895	NS	1	-18539.9	-18539.9	5.99999e-06	0.998046	NS	1
OTOG	-31375.8	-31376.1	0.658404	0.417124	NS	1	-31584.7	-31585.1	0.667284	0.414	NS	1
OXSM	-3706.6	-3706.6	0	1	NS	1	-3739.1	-3739.1	0	1	NS	1
P2RX2	-3996.81	-3996.81	0	1	NS	1	-6248.2	-6248.2	0	1	NS	1
P3H1	-6095.81	-6095.81	0	1	NS	1	-10399.7	-10399.7	0.0007	0.978892	NS	1
PARP11	-2345.34	-2345.34	0	1	NS	1	-2541.14	-2541.14	0	1	NS	1
PARP12	-6600.25	-6600.25	-2e-06	1	NS	1	-7742.8	-7742.8	0	1	NS	1
PATL1	-5388.75	-5388.75	0	1	NS	1	-6372.09	-6372.09	0	1	NS	1
PCDH15	-15689.2	-15689.6	0.684794	0.407941	NS	1	-17454.9	-17455.2	0.63282	0.426323	NS	1					Fst,FuLi_D, FayWu_H,FuLi_F,Tajima_D, FuLi_D,XPEHH	CEU2CHB,BEB, ACB,ASW,BEB,CEU,ESN,FIN,GBR,GIH,GWD,IBS,ITU,LWK,PJL,STU,TSI,YRI, TSI,YRI2CHB
PCGF2	-2702.13	-2700.45	-3.37545	1	NS	1	-3722.14	-3722.14	0	1	NS	1
PDE1C	-6136.78	-6136.78	0	1	NS	1	-7031.59	-7031.59	0	1	NS	1
PDK1	-4359.07	-4359.07	0.001998	0.964347	NS	1	-8626.26	-8626.26	-4e-06	1	NS	1
PFKFB1	-3341.87	-3341.87	0	1	NS	1	-4049.7	-4049.7	0	1	NS	1
PHF3	-17711.1	-17711.1	0.028834	0.865163	NS	1	-17519.1	-17519.1	0.060276	0.80606	NS	1
PHF6	-1875.38	-1875.38	0	1	NS	1	-1902.21	-1902.21	0	1	NS	1
PIAS2	-3884.11	-3884.11	0	1	NS	1	-4325.5	-4325.5	-0.000452	1	NS	1
PIGM	-2589.01	-2589.01	0	1	NS	1	-2723.05	-2723.05	0	1	NS	1
PLCB2	-10741.4	-10741.4	0	1	NS	1	-11145	-11145	-2e-06	1	NS	1
PLCB4	-8460.61	-8415.29	-90.6384	1	NS	1	-9555.8	-9558.06	4.53386	0.0332305	No sites w>1	0.898048
PLEKHA8	-3911.35	-3911.35	4e-06	0.998404	NS	1	-4337.14	-4337.14	4e-06	0.998404	NS	1
PLPP6	-2194.7	-2194.72	0.036198	0.849107	NS	1	-2593.94	-2593.97	0.065162	0.798516	NS	1
PNN	-4694.99	-4694.99	0	1	NS	1	-5233.19	-5233.19	-2e-06	1	NS	1
PODN	-5008.19	-5008.29	0.194354	0.659317	NS	1	-6036.19	-6036.23	0.070902	0.790028	NS	1
POP4	-2401.98	-2402.32	0.67788	0.410318	NS	1	-2627.03	-2627.26	0.4522	0.501292	NS	1
POU3F4	-2662.36	-2662.36	0	1	NS	1	-2669.81	-2669.81	0	1	NS	1
POU4F3	-2166.71	-2166.71	0	1	NS	1	-2849.8	-2849.8	0	1	NS	1
PPIP5K2	-8730.48	-8729.45	-2.07529	1	NS	1	-10165.6	-10162.5	-6.07295	1	NS	1
PPM1A	-2810.33	-2810.59	0.505188	0.477229	NS	1	-2856.38	-2856.38	0	1	NS	1
PPP2R5D	-3860.77	-3860.77	0	1	NS	1	-4528.24	-4528.24	0	1	NS	1
PRDM14	-5764.27	-5764.27	0	1	NS	1	-6784.36	-6784.36	0	1	NS	1
PRKAB1	-1997.79	-1997.79	0	1	NS	1	-2033.11	-2033.11	0	1	NS	1
PTCHD1	-5343.26	-5343.26	0	1	NS	1	-5506.05	-5506.05	0	1	NS	1
PTPDC1	-7430.23	-7430.23	0	1	NS	1	-7770.72	-7770.72	0	1	NS	1
PTPRQ	-19222.5	-19222.5	-0.000754	1	NS	1	-22160.2	-22160.2	0	1	NS	1
PTPRR	-4952.99	-4952.99	-2e-06	1	NS	1	-5099.51	-5099.51	2e-06	0.998872	NS	1
PUM2	-5965.57	-5957.16	-16.8324	1	NS	1	-6754.01	-6754.01	-5.6e-05	1	NS	1
PYROXD1	-4423.8	-4423.8	0	1	NS	1	-4639.67	-4639.67	0	1	NS	1
RAB32	-1480.63	-1480.63	0	1	NS	1	-1859.77	-1859.77	0	1	NS	1
RASAL2	-8693.91	-8693.91	-6e-06	1	NS	1	-10024.7	-10024.7	-0.008678	1	NS	1
RASD1	-1957.64	-1957.64	0	1	NS	1	-2412.11	-2412.11	0	1	NS	1
REST	-9427.66	-9427.9	0.470158	0.492914	NS	1	-10348.5	-10348.7	0.449622	0.502515	NS	1
RIMS3	-2200.13	-2200.13	0	1	NS	1	-2521.79	-2521.79	0	1	NS	1
RNF10	-5766.1	-5766.1	0	1	NS	1	-6632.41	-6632.41	6e-05	0.99382	NS	1
ROPN1L	-2484.16	-2484.16	0.000344	0.985202	NS	1	-2796.47	-2796.47	0	1	NS	1
ROR1	-2937.55	-2937.55	0	1	NS	1	-5591.97	-5591.97	-7e-05	1	NS	1	XP-EHH	CEU vs YRI			Tajima_D	CHS
RORA	-2937.55	-2937.55	0	1	NS	1	-5591.97	-5591.97	-7e-05	1	NS	1					FuLi_D,FuLi_F	YRI
RWDD1	-1539.83	-1539.83	0	1	NS	1	-1953.87	-1953.87	0	1	NS	1
S1PR2	-3827.03	-3827	-0.065856	1	NS	1	-4024.45	-4024.45	0	1	NS	1
SCARF2	-7686.44	-7686.73	0.579524	0.446499	NS	1	-10352	-10352.2	0.4126	0.520653	NS	1
SCN4A	-15887.6	-15887.6	5.6e-05	0.994029	NS	1	-18080.4	-18080.4	-0.000602	1	NS	1
SCRIB	-17283.5	-17283.5	1.8e-05	0.996615	NS	1	-19229.5	-19229.5	-2.2e-05	1	NS	1
SELENOK	-562.992	-562.992	0	1	NS	1	-592.065	-592.065	0	1	NS	1
SEMA3F	-6316.55	-6316.63	0.157052	0.691885	NS	1	-6438.78	-6438.86	0.149396	0.699113	NS	1
SERINC3	-4074.1	-4074.1	-1e-05	1	NS	1	-4826.27	-4826.27	0	1	NS	1
SERPINF1	-4769.45	-4769.45	0	1	NS	1	-5443.49	-5443.49	2e-06	0.998872	NS	1
SFXN3	-2631.78	-2632.01	0.454424	0.500242	NS	1	-3368.02	-3368.02	2e-06	0.998872	NS	1
SGSH	-5184.19	-5184.19	0	1	NS	1	-6205.61	-6205.61	0	1	NS	1
SH3TC2	-12439.7	-12439.7	0	1	NS	1	-12772.1	-12772.1	0	1	NS	1
SIX1	-1910.64	-1910.64	0	1	NS	1	-2199.25	-2199.25	0	1	NS	1
SKIDA1	-5386.63	-5386.63	0	1	NS	1	-6298.22	-6298.22	0	1	NS	1
SLC17A8	-4613.93	-4613.93	0	1	NS	1	-4614.63	-4615.34	1.40999	0.235059	NS	1
SLC17A9	-4773.39	-4773.39	0.005014	0.943549	NS	1	-5841.59	-5841.59	6e-06	0.998046	NS	1
SLC26A4	-6726.95	-6726.95	-2e-05	1	NS	1	-6766.45	-6766.45	0	1	NS	1					FuLi_D,FuLi_F	IBS
SLC26A5	-5600.34	-5600.51	0.349022	0.554667	NS	1	-6343.01	-6343.01	1e-05	0.997477	NS	1
SLC3A1	-6540.83	-6541.12	0.56937	0.450509	NS	1	-7631.57	-7631.8	0.451202	0.501765	NS	1
SLC4A10	-7461.01	-7479.97	37.9208	7.36757e-10	1103 P 0.951*	5.87564e-08	-8600.11	-8613.2	26.1937	3.08836e-07	No sites w>1	3.29425e-05			chr2:162592327-162734066
SLC5A5	-6601.31	-6601.31	-2e-06	1	NS	1	-9596.82	-9596.82	2e-06	0.998872	NS	1
SLITRK1	-4265.14	-4265.14	0	1	NS	1	-4675.08	-4675.08	0	1	NS	1				chr13:84453291-84465001
SLTM	-6770.02	-6770.02	8e-06	0.997743	NS	1	-7537.26	-7537.26	2e-06	0.998872	NS	1
SMOC1	-3872.55	-3872.55	4.6e-05	0.994589	NS	1	-5185.71	-5185.71	0	1	NS	1
SMPX	-637.463	-637.463	0	1	NS	1	-777.807	-777.807	0	1	NS	1
SOCS1	-1738.37	-1738.37	0	1	NS	1	-2885.36	-2885.36	0	1	NS	1
SOSTDC1	-1645.62	-1645.62	0	1	NS	1	-1649.71	-1649.71	0	1	NS	1
SPNS2	-4745.63	-4745.63	-0.000282	1	NS	1	-6051.94	-6051.94	-4e-06	1	NS	1
SRRM4	-5422.75	-5422.75	0	1	NS	1	-6293.26	-6293.26	0	1	NS	1
SRSF7	-1516.26	-1516.26	0	1	NS	1	-2817.73	-2817.73	0	1	NS	1
SUGT1	-2545.83	-2545.83	0	1	NS	1	-3076.99	-3076.99	0	1	NS	1
TBCCD1	-4409.89	-4409.98	0.182934	0.668864	NS	1	-5265.3	-5265.31	0.01118	0.915792	NS	1
TBCK	-6935.04	-6935.04	0	1	NS	1	-7858.98	-7858.98	0	1	NS	1
TBX4	-4491.77	-4494.75	5.95008	0.0147166	No sites w>1	0.670657	-4943.46	-4943.46	0	1	NS	1
TDRP	-1583.8	-1583.8	0	1	NS	1	-3330.56	-3330.56	0	1	NS	1
TEAD1	-2593.59	-2592.14	-2.90117	1	NS	1	-3382.66	-3386.44	7.56316	0.00595736	No sites w>1	0.272336
TECTA	-16739.1	-16739.2	0.223612	0.636301	NS	1	-18381.5	-18381.6	0.220234	0.638862	NS	1
TERB1	-6446.06	-6446.06	0	1	NS	1	-7019.36	-7019.36	0	1	NS	1
TFEB	-3541.51	-3541.58	0.124688	0.724005	NS	1	-5316.7	-5317.79	2.1968	0.138297	NS	1
THADA	-18525.8	-18525.8	-2e-06	1	NS	1	-20131.3	-20131.3	0	1	NS	1
THBS1	-8870.57	-8870.57	-2e-06	1	NS	1	-9217.46	-9217.46	0	1	NS	1
THRA	-3004.66	-3004.66	0	1	NS	1	-4572.89	-4572.89	0	1	NS	1
TMC1	-5469.99	-5470.37	0.769198	0.380465	NS	1	-6052.52	-6052.52	-2e-06	1	NS	1
TMED10	-1583.83	-1583.83	0	1	NS	1	-1721.1	-1721.23	0.26776	0.604838	NS	1
TMEM108	-6319.82	-6319.85	0.060794	0.805245	NS	1	-6590.68	-6590.7	0.048092	0.826417	NS	1
TMEM132E	-9141.24	-9141.24	0	1	NS	1	-9156.54	-9156.54	0	1	NS	1
TMEM184B	-3065.45	-3068.02	5.14083	0.0233695	No sites w>1	0.785866	-3568.15	-3564.65	-6.99869	1	NS	1
TMPRSS3	-4785.66	-4785.66	0	1	NS	1	-6206.77	-6206.77	0	1	NS	1
TMTC4	-6846.09	-6846.09	0	1	NS	1	-7615.67	-7615.67	8e-06	0.997743	NS	1
TNC	-19672.6	-19673.8	2.55547	0.109913	NS	1	-21515.5	-21516.7	2.30817	0.128695	NS	1
TOX	-3799.91	-3799.91	2e-06	0.998872	NS	1	-4026	-4025.14	-1.71658	1	NS	1
TPRN	-5829.17	-5829.17	-2e-06	1	NS	1	-10957.5	-10957.5	0	1	NS	1
TRAM2	-2434.38	-2434.38	0	1	NS	1	-3024.57	-3024.57	0	1	NS	1
TRIM29	-4639.49	-4639.49	0	1	NS	1	-5031.82	-5031.82	0	1	NS	1
TRIM71	-6867.03	-6844.43	-45.1979	1	NS	1	-9525.57	-9525.57	-0.003246	1	NS	1				chr3:32899696-32911184
TRIOBP	-26262	-26262	0.030968	0.860312	NS	1	-31261.3	-31261.3	0	1	NS	1
TSPEAR	-6901.24	-6901.24	0	1	NS	1	-7905.54	-7905.54	0	1	NS	1
TWIST2	-702.987	-702.987	0	1	NS	1	-713.593	-713.593	0	1	NS	1
UBE2B	-1496.29	-1496.29	1e-05	0.997477	NS	1	-1236.24	-1236.24	0	1	NS	1
UBE2G1	-1060.09	-1060.09	0	1	NS	1	-2011.44	-2011.44	0	1	NS	1
UBLCP1	-1834.08	-1834.08	0	1	NS	1	-1925.27	-1925.27	0	1	NS	1
UBXN10	-2154.31	-2155.7	2.78991	0.0948596	NS	1	-2208.77	-2210.18	2.81708	0.0932662	NS	1
UNC119	-1888.17	-1888.17	-0.000206	1	NS	1	-2012.35	-2012.35	0	1	NS	1
UNC119B	-1799.61	-1799.61	0	1	NS	1	-2568.22	-2568.22	0	1	NS	1
USH1C	-7311.73	-7311.73	0	1	NS	1	-8127.38	-8127.38	0	1	NS	1
USP3	-3434.99	-3435.04	0.101864	0.749604	NS	1	-3904.74	-3904.78	0.08113	0.775772	NS	1					XPEHH	CEU2CHB
VTI1A	-1353.88	-1353.88	0	1	NS	1	-1410.76	-1410.76	0	1	NS	1	XP-EHH	YRI vs CHB
VWA3A	-12146.7	-12146.7	2e-06	0.998872	NS	1	-13937.9	-13937.9	-2e-06	1	NS	1
WDR37	-4240.78	-4240.78	0	1	NS	1	-5361.6	-5361.75	0.308766	0.578438	NS	1
WDTC1	-4787.24	-4787.24	0	1	NS	1	-6585.43	-6585.43	0	1	NS	1					FuLi_F	CDX
WFS1	-8959.2	-8959.2	-0.000302	1	NS	1	-9682.14	-9682.14	2e-05	0.996432	NS	1
WHRN	-8569.72	-8569.77	0.097404	0.754967	NS	1	-9233.81	-9233.85	0.064	0.800282	NS	1
ZCCHC14	-8747.76	-8747.76	-0.00151	1	NS	1	-10009.4	-10009.4	-2e-06	1	NS	1
ZHX3	-8291.31	-8291.31	0	1	NS	1	-9487.21	-9487.21	0	1	NS	1
ZNF148	-4450.56	-4450.56	0	1	NS	1	-4450.56	-4450.56	0	1	NS	1

## Sheet: Supp. Table S4
Supp. Table S4. Screening of non-coding acceleration in the mammalian and human branches. Databases of non-coding acceleration included ncTSARs (Holloway et al. 2016) and HAEs (Capra et al. 2012). cPS refers to coding positive selection.
Non-coding accelerated regions in the therian lineage intersecting with HL genes
Chr	Start	End	Element Name	Chr	Start	End	Gene Name	Positive selection via PAML
chr11	12702326	12702625	TSAR.1577	chr11	12695968	12966284	TEAD1
chr12	50041199	50041362	TSAR.0949	chr12	50031723	50101197	FMNL3	Yes, mammal cPS
chr12	71168099	71168286	TSAR.3237	chr12	71031852	71314584	PTPRR
chr12	88971971	88972410	TSAR.1474	chr12	88886569	88974250	KITLG
chr13	60486155	60486527	TSAR.1094	chr13	60239720	60738119	DIAPH3	Yes, mammal cPS
chr14	37851865	37852124	TSAR.2840	chr14	37667117	38020464	MIPOL1
chr14	37873405	37874537	TSAR.0923	chr14	37667117	38020464	MIPOL1
chr14	70469391	70469553	TSAR.3685	chr14	70346113	70499083	SMOC1
chr15	60817579	60817890	TSAR.4228	chr15	60780482	60919729	RORA
chr3	128201958	128202419	TSAR.3936	chr3	128198264	128212030	GATA2
chr4	106983339	106983969	TSAR.3510	chr4	106967232	107237423	TBCK
chr7	27881374	27881731	TSAR.4204	chr7	27870192	28220437	JAZF1
chr7	133373056	133373512	TSAR.1392	chr7	132937822	133750513	EXOC4
chr7	133492507	133493270	TSAR.2949	chr7	132937822	133750513	EXOC4
chr7	133634030	133635072	TSAR.3197	chr7	132937822	133750513	EXOC4
chr8	59916428	59917013	TSAR.4393	chr8	59717976	60031767	TOX
chr9	127292557	127292960	TSAR.4260	chr9	127284702	127533576	NR6A1
Non-coding accelerated regions in the human lineage intersecting with HL genes									PopHumanScan (Murga-Moreno et al. 2019)		1000 Genomes Selection Browser (Pybus et al., 2013)		phastBias gBCG (Capra et al. 2013)	GC-bias (Kotska et al. 2012)
Chr	Start	End	Element Name	Chr	Start	End	Gene Name	Positive selection via PAML	Statistics	Population	Statistics	Population		class	class_msk
chr1	10773091	10773533	HACNS_978	chr1	10696665	10856733	CASZ1	Yes, mammal cPS					None	NA	NA
chr1	64254385	64254693	ANC482	chr1	64239689	64647179	ROR1		Tajima_D	CHS	XP-EHH	CEU vs YRI	None	NA	NA
chr1	64590698	64591196	HACNS_354	chr1	64239689	64647179	ROR1		Tajima_D	CHS	XP-EHH	CEU vs YRI	None	NA	NA
chr1	178363595	178363891	ANC447	chr1	178062863	178448648	RASAL2						None	NA	NA
chr10	73409021	73409144	HACNS_224	chr10	73156690	73575704	CDH23	Yes, mammal cPS					None	NA	NA
chr10	114345694	114346003	ANC171	chr10	114206755	114578504	VTI1A				XP-EHH	YRI vs CHB	None	NA	NA
chr13	60692168	60692360	HACNS_794	chr13	60239720	60738119	DIAPH3	Yes, mammal cPS					None	NA	NA
chr16	89459369	89460120	ANC418	chr16	89334028	89556969	ANKRD11	Yes, mammal cPS					None	NA	NA
chr2	100658011	100658202	HACNS_434	chr2	100163715	100722045	AFF3	Yes, mammal cPS	FuLi_D,FuLi_F	IBS			None	NA	NA
chr2	158641915	158642082	HACNS_238	chr2	158592957	158732374	ACVR1		iHS	PJL	XP_CLR	CEU vs YRI	None	NA	NA
chr20	39825490	39825831	ANC922	chr20	39807088	39928739	ZHX3						None	NA	NA
chr21	46096219	46096503	ANC102	chr21	45917774	46131495	TSPEAR						None	NA	NA
chr21	46096900	46097077	ANC946	chr21	45917774	46131495	TSPEAR						None	NA	NA
chr3	64525479	64525517	2xHAR.389	chr3	64501330	64673365	ADAMTS9				XP-EHH	CEU vs CHB	None	NA	NA
chr3	64575702	64575853	ANC998	chr3	64501330	64673365	ADAMTS9				XP-EHH	CEU vs CHB	None	NA	NA
chr3	64661036	64661315	ANC999	chr3	64501330	64673365	ADAMTS9				XP-EHH	CEU vs CHB	None	NA	NA
chr4	66477444	66477543	HACNS_967	chr4	66185280	66535653	EPHA5						None	NA	NA
chr5	418889	419087	ANC1121	chr5	304291	438405	AHRR						None	NA	NA
chr6	52892255	52892276	2xHAR.264	chr6	52866097	52926600	ICK		FuLi_D,FuLi_F	SAS			None	NA	NA
chr6	112530998	112531212	ANC1147	chr6	112429133	112575917	LAMA4						None	NA	NA
chr6	133758017	133758039	2xHAR.378	chr6	133562494	133853258	EYA4						None	NA	NA
chr7	27980324	27980767	ANC1217	chr7	27870192	28220437	JAZF1						None	NA	NA
chr7	37026137	37026264	HAR125	chr7	36892510	37488555	ELMO1		FuLi_D,FuLi_F, FayWu_H,Tajima_D	JPT, CHB,CHS,JPT,KHV			None	a+|0111010	b-|1010000
chr7	90755764	90756159	ANC342	chr7	90338711	90839904	CDK14						None	NA	NA
chr7	133463623	133464101	ANC1203	chr7	132937822	133750513	EXOC4		FuLi_D,FuLi_F	STU			None	NA	NA
chr8	59768685	59768827	ANC1271	chr8	59717976	60031767	TOX						None	NA	NA
chr9	117803590	117803608	2xHAR.273	chr9	117781853	117880536	TNC	Yes, mammal cPS					None	NA	NA

## Sheet: Supp. Table S5
Supp. Table S5. Functional evidence of regulatory activity in non-coding accelerated elements in the mammalian and human branches. Databases for accelerated elements included ncTSARs (Holloway et al. 2016) and HAEs (Capra et al. 2012). Databases for specific regulatory evidence in the inner ear included the set generated by Yizhar-Barnea et al. 2018 at three diferent timepoints and prosensory spe…
Evidence for regulatory function
Accelerated Region	Gene	Mouse inner ear methylome (Yizhar-Barnea et al. 2018)			Prosensory-specific otic enhancers (Wilkerson et al. 2019)	UCSC Genome Browser
		LMRs E16.5	LMRs P0	LMRs P22		VISTA Enhancers	geneHancerRegElements(DE)	oRegAnno	DNAseI Hypersensitivity clusters
TSAR.1577	TEAD1	yes	yes	-	yes	-	yes	yes	yes
TSAR.0949	FMNL3	-	-	-	-	-	yes	-	yes
TSAR.3237	PTPRR	-	yes	-	-	-	-	-	yes
TSAR.1474	KITLG	-	-	-	-	-	-	-	yes
TSAR.1094	DIAPH3	-	-	-	-	-	-	-	-
TSAR.2840	MIPOL1	yes	-	yes	-	-	-	-	-
TSAR.0923	MIPOL1	yes	yes	yes	-	-	-	yes	-
TSAR.3685	SMOC1	-	-	-	-	-	yes	yes	yes
TSAR.4228	RORA	-	-	-	-	-	-	yes	-
TSAR.3936	GATA2	-	-	-	-	-	yes	yes	yes
TSAR.3510	TBCK	yes	yes	-	-	-	-	yes	yes
TSAR.4204	JAZF1	-	-	-	-	-	-	-	yes
TSAR.1392	EXOC4	-	-	-	-	-	-	-	yes
TSAR.2949	EXOC4	-	-	-	-	-	-	yes	yes
TSAR.3197	EXOC4	-	-	yes	-	-	-	-	-
TSAR.4393	TOX	-	-	yes	-	-	-	yes	yes
TSAR.4260	NR6A1	yes	yes	yes	yes	-	-	-	yes
HACNS_978	CASZ1	yes	yes	yes	-	-	-	-	yes
ANC482	ROR1	-	-	-	-	-	yes	-	yes
HACNS_354	ROR1	yes	yes	yes	-	-	-	-	yes
ANC447	RASAL2	-	-	-	-	-	-	-	yes
HACNS_224	CDH23	-	-	-	-	-	yes	yes	yes
ANC171	VTI1A	-	-	-	-	-	-	-	yes
HACNS_794	DIAPH3	-	-	-	-	-	-	-	-
ANC418	ANKRD11	-	-	-	-	-	yes	-	yes
HACNS_434	AFF3	-	yes	-	-	-	-	yes	-
HACNS_238	ACVR1	yes	yes	yes	-	-	yes	yes	yes
ANC922	ZHX3	-	-	-	-	-	-	-	yes
ANC102	TSPEAR	-	-	-	-	-	-	-	-
ANC946	TSPEAR	-	-	-	-	-	-	-	-
2xHAR.389	ADAMTS9	-	-	-	-	-	-	-	yes
ANC998	ADAMTS9	-	-	-	-	-	-	-	-
ANC999	ADAMTS9	-	-	-	-	-	-	-	-
HACNS_967	EPHA5	-	-	-	-	-	-	-	-
ANC1121	AHRR	-	-	-	-	-	-	-	yes
2xHAR.264	ICK	-	yes	yes	-	-	-	-	-
ANC1147	LAMA4	-	-	-	-	-	-	-	-
2xHAR.378	EYA4	-	yes	-	-	-	-	-	yes
ANC1217	JAZF1	-	-	-	-	-	-	yes	yes
HAR125	ELMO1	yes	yes	yes	-	-	-	-	yes
ANC342	CDK14	yes	yes	yes	-	-	-	yes	yes
ANC1203	EXOC4	-	-	-	-	-	-	yes	-
ANC1271	TOX	-	-	-	-	-	yes	yes	-
2xHAR.273	TNC	-	-	-	-	-	-	-	-

## Sheet: Supp. Table S6
Supp. Table S6. Effect of variation in positively selected sites using human protein as reference. Positively selected sites in mammals were interchanged by the observed variant in background species and assesed for its functional impact in the protein using PROVEAN. PROVEAN input requires human positions as a gapless alignment, followed by the variant to test and the original aminoacid. Genomic …
Results from running PROVEAN in all positively selected sites in mammals
Gene name	Ensembl Protein ID	Position	Human BEB amino acid	Outgroup amino acid	Variant	PROVEAN score	Prediction (cutoff= -2.5)	chr	start	end	Flagged SNPs (151)
ESPN	ENSP00000496593	322	R	Q	322,R,Q	-0.907	Neutral	chr1	6441039	6441041	.
ESPN	ENSP00000496593	384	S	N	384,S,N	-0.627	Neutral	chr1	6444640	6444642	.
ESPN	ENSP00000496593	521	R	K	521,R,K	-0.744	Neutral	chr1	6448737	6448739	.
ESPN	ENSP00000496593	711	G	P	711,G,P	-2.558	Deleterious	chr1	6451902	6451904	.
ESPN	ENSP00000496593	732	V	A	732,V,A	-1.269	Neutral	chr1	6451965	6451967	.
CASZ1	ENSP00000366221	905	P	N	905,P,N	0.312	Neutral	chr1	10651042	10651044	.
CASZ1	ENSP00000366221	282	T	D	282,T,D	-0.993	Neutral	chr1	10660196	10660198	.
CASZ1	ENSP00000366221	275	G	P	275,G,P	-0.315	Neutral	chr1	10660217	10660219	.
CASZ1	ENSP00000366221	271	G	S	271,G,S	-0.805	Neutral	chr1	10660229	10660231	.
CASZ1	ENSP00000366221	265	V	L	265,V,L	-0.433	Neutral	chr1	10660247	10660249	.
CASZ1	ENSP00000366221	215	P	E	215,P,E	-0.484	Neutral	chr1	10660397	10660399	.
CASZ1	ENSP00000366221	212	G	A	212,G,A	-0.355	Neutral	chr1	10660406	10660408	.
CASZ1	ENSP00000366221	108	R	K	108,R,K	-0.27	Neutral	chr1	10665264	10665266	.
CASZ1	ENSP00000366221	106	L	E	106,L,E	0.016	Neutral	chr1	10665270	10665272	.
CASZ1	ENSP00000366221	78	R	K	78,R,K	-0.137	Neutral	chr1	10665354	10665356	.
CASZ1	ENSP00000366221	70	E	S	70,E,S	-1.192	Neutral	chr1	10665378	10665380	.
CASZ1	ENSP00000366221	67	S	S	67,S,S	0	Neutral	chr1	10665387	10665389	.
CASZ1	ENSP00000366221	51	G	Q	51,G,Q	-1.668	Neutral	chr1	10665435	10665437	.
CASZ1	ENSP00000366221	49	D	A	49,D,A	-1.764	Neutral	chr1	10665441	10665443	.
COL9A2	ENSP00000361834	628	R	I	628,R,I	-1.265	Neutral	chr1	40301368	40301370	.
ASPM	ENSP00000356379	2762	S	H	2762,S,H	-0.56	Neutral	chr1	197100965	197100967	.
ASPM	ENSP00000356379	1409	R	L	1409,R,L	-1.512	Neutral	chr1	197105024	197105026	.
ASPM	ENSP00000356379	1225	R	S	1225,R,S	-1.147	Neutral	chr1	197122225	197122227	.
ATP2B4	ENSP00000350310	624	R	K	624,R,K	0.189	Neutral	chr1	203710947	203710949	.
MYO3A	ENSP00000495965	45	Q	S	45,Q,S	0.184	Neutral	chr10	25952243	25952245	.
MYO3A	ENSP00000495965	90	K	V	90,K,V	-0.682	Neutral	chr10	25954973	25954975	.
MYO3A	ENSP00000495965	500	A	T	500,A,T	0.198	Neutral	chr10	26088341	26088343	.
MYO3A	ENSP00000495965	1069	F	W	1069,F,W	7.827	Neutral	chr10	26168805	26168807	.
PCDH15	ENSP00000363068	1450	A	N	1450,A,N	0.51	Neutral	chr10	53827425	53827427	.
PCDH15	ENSP00000363068	1422	A	M	1422,A,M	0.485	Neutral	chr10	53827509	53827511	.
PCDH15	ENSP00000363068	1350	Y	L	1350,Y,L	-0.428	Neutral	chr10	53831482	53831484	.
PCDH15	ENSP00000363068	1185	A	Q	1185,A,Q	-0.298	Neutral	chr10	53866819	53866821	.
PCDH15	ENSP00000363068	1098	G	K	1098,G,K	1.415	Neutral	chr10	53938909	53938911	.
PCDH15	ENSP00000363068	1035	G	S	1035,G,S	-0.042	Neutral	chr10	53959764	53959766	.
PCDH15	ENSP00000363068	980	P	S	980,P,S	-0.156	Neutral	chr10	53961836	53961838	.
PCDH15	ENSP00000363068	963	L	T	963,L,T	1.874	Neutral	chr10	53961887	53961889	.
PCDH15	ENSP00000363068	884	S	S	884,S,S	0	Neutral	chr10	54020306	54020308	.
PCDH15	ENSP00000363068	842	T	V	842,T,V	0.497	Neutral	chr10	54022907	54022909	.
PCDH15	ENSP00000363068	834	E	P	834,E,P	1.727	Neutral	chr10	54022931	54022933	.
PCDH15	ENSP00000363068	733	V	Q	733,V,Q	0.147	Neutral	chr10	54066793	54066795	.
PCDH15	ENSP00000363068	656	A	L	656,A,L	-1.97	Neutral	chr10	54090028	54090030	.
PCDH15	ENSP00000363068	604	C	T	604,C,T	0.277	Neutral	chr10	54132995	54132997	.
PCDH15	ENSP00000363068	601	N	S	601,N,S	0.585	Neutral	chr10	54133004	54133006	.
PCDH15	ENSP00000363068	522	Y	K	522,Y,K	-0.633	Neutral	chr10	54183483	54183485	.
PCDH15	ENSP00000363068	516	E	N	516,E,N	-0.312	Neutral	chr10	54183501	54183503	.
PCDH15	ENSP00000363068	277	P	N	277,P,N	-0.571	Neutral	chr10	54317331	54317333	.
PCDH15	ENSP00000363068	207	D	R	207,D,R	-1.066	Neutral	chr10	54329695	54329697	.
PCDH15	ENSP00000363068	115	N	S	115,N,S	-1.865	Neutral	chr10	54369264	54369266	.
CDH23	ENSP00000224721	1039	V	Q	1039,V,Q	1.316	Neutral	chr10	71709106	71709108	.
CDH23	ENSP00000224721	1118	G	A	1118,G,A	-2.606	Deleterious	chr10	71712796	71712798	.
CDH23	ENSP00000224721	1247	R	K	1247,R,K	0.261	Neutral	chr10	71732010	71732012	.
CDH23	ENSP00000224721	1619	H	T	1619,H,T	2.803	Neutral	chr10	71777689	71777691	.
CDH23	ENSP00000224721	1909	T	Y	1909,T,Y	-0.852	Neutral	chr10	71785643	71785645	.
CDH23	ENSP00000224721	2034	P	D	2034,P,D	0.581	Neutral	chr10	71791182	71791184	.
CDH23	ENSP00000224721	2048	L	G	2048,L,G	1.36	Neutral	chr10	71791224	71791226	.
CDH23	ENSP00000224721	2498	Q	T	2498,Q,T	1.615	Neutral	chr10	71802907	71802909	.
CDH23	ENSP00000224721	2586	G	K	2586,G,K	-0.075	Neutral	chr10	71803304	71803306	.
FMNL3	ENSP00000335655	737	Q	A	737,Q,A	0.863	Neutral	chr12	49649715	49649717	.
FMNL3	ENSP00000335655	729	G	I	729,G,I	4.819	Neutral	chr12	49649739	49649741	.
MYO1A	ENSP00000393392	892	P	K	892,P,K	1.339	Neutral	chr12	57029788	57029790	.
MYO1A	ENSP00000393392	684	K	R	684,K,R	0.842	Neutral	chr12	57037551	57037553	.
MYO1A	ENSP00000393392	659	K	V	659,K,V	1.349	Neutral	chr12	57037626	57037628	.
MYO1A	ENSP00000393392	499	G	P	499,G,P	1.509	Neutral	chr12	57038845	57038847	.
MYO1A	ENSP00000393392	493	Q	V	493,Q,V	0.423	Neutral	chr12	57038863	57038865	.
MYO1A	ENSP00000393392	215	A	Q	215,A,Q	0.716	Neutral	chr12	57044205	57044207	.
MYO1A	ENSP00000393392	209	D	S	209,D,S	-0.948	Neutral	chr12	57046565	57046567	.
MYO1A	ENSP00000393392	172	S	E	172,S,E	0.605	Neutral	chr12	57046888	57046890	.
MYO1A	ENSP00000393392	130	S	K	130,S,K	0.773	Neutral	chr12	57047343	57047345	.
MYO1A	ENSP00000393392	61	F	K	61,F,K	0.176	Neutral	chr12	57048036	57048038	.
RNF10	ENSP00000415682	353	E	L	353,E,L	-3.381	Deleterious	chr12	120560815	120560817	.
RNF10	ENSP00000415682	356	L	Y	356,L,Y	-2.604	Deleterious	chr12	120560824	120560826	.
RNF10	ENSP00000415682	416	P	E	416,P,E	-0.893	Neutral	chr12	120563062	120563064	.
DIAPH3	ENSP00000383178	376	N	Q	376,N,Q	-0.257	Neutral	chr13	59992184	59992186	.
GAS6	ENSP00000331831	617	S	S	617,S,S	0	Neutral	chr13	113821989	113821991	.
GAS6	ENSP00000331831	564	L	R	564,L,R	0.424	Neutral	chr13	113822148	113822150	.
GAS6	ENSP00000331831	411	Q	T	411,Q,T	-0.553	Neutral	chr13	113828622	113828624	.
GAS6	ENSP00000331831	203	D	S	203,D,S	-1.036	Neutral	chr13	113835616	113835618	.
PLCB2	ENSP00000260402	717	R	K	717,R,K	1.509	Neutral	chr15	40293635	40293637	.
PLCB2	ENSP00000260402	511	E	P	511,E,P	-1.857	Neutral	chr15	40296588	40296590	.
PLCB2	ENSP00000260402	319	N	S	319,N,S	1.547	Neutral	chr15	40298602	40298604	.
PLCB2	ENSP00000260402	256	S	D	256,S,D	1.454	Neutral	chr15	40298880	40298882	.
CRYM	ENSP00000219599	107	L	K	107,L,K	0.509	Neutral	chr16	21277434	21277436	.
ELMO3	ENSP00000498602	117	N	S	117,N,S	-0.058	Neutral	chr16	67199754	67199756	.
ELMO3	ENSP00000498602	183	G	F	183,G,F	1.489	Neutral	chr16	67200336	67200338	.
ELMO3	ENSP00000498602	403	S	N	403,S,N	-0.122	Neutral	chr16	67201871	67201873	.
ELMO3	ENSP00000498602	431	A	T	431,A,T	-0.358	Neutral	chr16	67202058	67202060	.
ELMO3	ENSP00000498602	692	A	Y	692,A,Y	-1.157	Neutral	chr16	67203548	67203550	.
ELMO3	ENSP00000498602	702	R	Y	702,R,Y	-0.682	Neutral	chr16	67203578	67203580	.
ELMO3	ENSP00000498602	718	P	E	718,P,E	1.289	Neutral	chr16	67203707	67203709	.
ELMO3	ENSP00000498602	757	P	K	757,P,K	-2.594	Deleterious	chr16	67203824	67203826	.
ANKRD11	ENSP00000301030	1956	Q	A	1956,Q,A	-1.002	Neutral	chr16	89280674	89280676	.
ANKRD11	ENSP00000301030	1937	G	N	1937,G,N	-0.539	Neutral	chr16	89280731	89280733	.
RASD1	ENSP00000225688	232	S	G	232,S,G	-1.006	Neutral	chr17	17495275	17495277	.
RASD1	ENSP00000225688	170	R	K	170,R,K	-0.332	Neutral	chr17	17495461	17495463	.
RASD1	ENSP00000225688	66	S	S	66,S,S	0	Neutral	chr17	17495984	17495986	.
RASD1	ENSP00000225688	52	A	Q	52,A,Q	1.208	Neutral	chr17	17496026	17496028	.
ARHGAP23	ENSP00000481862	244	S	Q	244,S,Q	-0.668	Neutral	chr17	38466413	38466415	.
ARHGAP23	ENSP00000481862	301	G	S	301,G,S	0.599	Neutral	chr17	38466584	38466586	.
ARHGAP23	ENSP00000481862	328	P	G	328,P,G	0.287	Neutral	chr17	38466665	38466667	.
ARHGAP23	ENSP00000481862	332	S	S	332,S,S	0	Neutral	chr17	38466677	38466679	.
ARHGAP23	ENSP00000481862	514	G	P	514,G,P	-1.262	Neutral	chr17	38467223	38467225	.
ARHGAP23	ENSP00000481862	670	D	R	670,D,R	-1.063	Neutral	chr17	38471896	38471898	.
ARHGAP23	ENSP00000481862	754	A	P	754,A,P	0.258	Neutral	chr17	38477720	38477722	.
ARHGAP23	ENSP00000481862	870	D	R	870,D,R	-0.018	Neutral	chr17	38479862	38479864	.
ARHGAP23	ENSP00000481862	1137	G	S	1137,G,S	-0.466	Neutral	chr17	38498504	38498506	.
ARHGAP23	ENSP00000481862	1138	S	D	1138,S,D	-2.697	Deleterious	chr17	38498507	38498509	.
SCN4A	ENSP00000396320	1113	V	T	1113,V,T	0.801	Neutral	chr17	63947147	63947149	.
SCN4A	ENSP00000396320	944	F	Q	944,F,Q	1.259	Neutral	chr17	63951445	63951447	.
SCN4A	ENSP00000396320	937	T	Y	937,T,Y	-1.921	Neutral	chr17	63951466	63951468	.
SCN4A	ENSP00000396320	904	P	K	904,P,K	-0.106	Neutral	chr17	63951565	63951567	.
SCN4A	ENSP00000396320	487	A	Q	487,A,Q	-1.002	Neutral	chr17	63963817	63963819	.
SCN4A	ENSP00000396320	459	A	L	459,A,L	-2.091	Neutral	chr17	63964543	63964545	.
SCN4A	ENSP00000396320	306	W	L	306,W,L	0.096	Neutral	chr17	63968141	63968143	.
SCN4A	ENSP00000396320	294	W	D	294,W,D	-1.389	Neutral	chr17	63968177	63968179	.
SCN4A	ENSP00000396320	291	N	L	291,N,L	-2.003	Neutral	chr17	63968186	63968188	.
SCN4A	ENSP00000396320	50	P	E	50,P,E	0.485	Neutral	chr17	63972692	63972694	.
LOXHD1	ENSP00000444586	2211	V	Y	2211,V,Y	-0.241	Neutral	chr18	46477475	46477477	.
LOXHD1	ENSP00000444586	2210	S	R	2210,S,R	-0.918	Neutral	chr18	46477478	46477480	.
LOXHD1	ENSP00000444586	2181	S	A	2181,S,A	-0.481	Neutral	chr18	46477565	46477567	.
LOXHD1	ENSP00000444586	2155	R	K	2155,R,K	-0.387	Neutral	chr18	46477643	46477645	.
LOXHD1	ENSP00000444586	2104	P	K	2104,P,K	0.342	Neutral	chr18	46477796	46477798	.
LOXHD1	ENSP00000444586	2099	T	V	2099,T,V	-0.699	Neutral	chr18	46477811	46477813	.
LOXHD1	ENSP00000444586	2075	V	C	2075,V,C	0.535	Neutral	chr18	46477883	46477885	.
LOXHD1	ENSP00000444586	2041	T	E	2041,T,E	-0.092	Neutral	chr18	46483619	46483621	.
LOXHD1	ENSP00000444586	2029	F	K	2029,F,K	-0.342	Neutral	chr18	46483655	46483657	.
LOXHD1	ENSP00000444586	2023	L	C	2023,L,C	-1.044	Neutral	chr18	46483673	46483675	.
LOXHD1	ENSP00000444586	2009	S	S	2009,S,S	0	Neutral	chr18	46483715	46483717	.
LOXHD1	ENSP00000444586	2008	D	S	2008,D,S	-1.158	Neutral	chr18	46483718	46483720	.
LOXHD1	ENSP00000444586	1953	E	R	1953,E,R	-0.699	Neutral	chr18	46488976	46488978	.
LOXHD1	ENSP00000444586	1950	E	L	1950,E,L	-1.761	Neutral	chr18	46488985	46488987	.
LOXHD1	ENSP00000444586	1900	F	A	1900,F,A	-0.828	Neutral	chr18	46489135	46489137	.
LOXHD1	ENSP00000444586	1875	T	E	1875,T,E	-2.45	Neutral	chr18	46505905	46505907	.
LOXHD1	ENSP00000444586	1811	C	P	1811,C,P	-0.75	Neutral	chr18	46507611	46507613	.
LOXHD1	ENSP00000444586	1792	Y	T	1792,Y,T	-1.108	Neutral	chr18	46507668	46507670	.
LOXHD1	ENSP00000444586	1767	L	K	1767,L,K	0.5	Neutral	chr18	46509728	46509730	.
LOXHD1	ENSP00000444586	1736	K	G	1736,K,G	-0.928	Neutral	chr18	46518134	46518136	.
LOXHD1	ENSP00000444586	1703	W	V	1703,W,V	-3.639	Deleterious	chr18	46518233	46518235	.
LOXHD1	ENSP00000444586	1654	E	P	1654,E,P	-0.19	Neutral	chr18	46522224	46522226	.
LOXHD1	ENSP00000444586	1590	C	L	1590,C,L	-2.051	Neutral	chr18	46524572	46524574	.
LOXHD1	ENSP00000444586	1566	L	K	1566,L,K	0.95	Neutral	chr18	46524750	46524752	.
LOXHD1	ENSP00000444586	1495	Y	K	1495,Y,K	1.458	Neutral	chr18	46529222	46529224	.
LOXHD1	ENSP00000444586	1472	P	Y	1472,P,Y	-0.853	Neutral	chr18	46529291	46529293	.
LOXHD1	ENSP00000444586	1461	L	T	1461,L,T	0.726	Neutral	chr18	46529324	46529326	.
LOXHD1	ENSP00000444586	1460	V	H	1460,V,H	0.619	Neutral	chr18	46529327	46529329	.
LOXHD1	ENSP00000444586	1450	Y	E	1450,Y,E	-0.408	Neutral	chr18	46533187	46533189	.
LOXHD1	ENSP00000444586	1393	H	R	1393,H,R	0.056	Neutral	chr18	46534368	46534370	.
LOXHD1	ENSP00000444586	1391	C	L	1391,C,L	0.328	Neutral	chr18	46534374	46534376	.
LOXHD1	ENSP00000444586	1345	T	L	1345,T,L	-1.906	Neutral	chr18	46538216	46538218	.
LOXHD1	ENSP00000444586	1210	L	S	1210,L,S	-0.65	Neutral	chr18	46542845	46542847	.
LOXHD1	ENSP00000444586	1152	E	N	1152,E,N	-1.742	Neutral	chr18	46546953	46546955	.
LOXHD1	ENSP00000444586	1148	L	K	1148,L,K	0.01	Neutral	chr18	46546965	46546967	.
LOXHD1	ENSP00000444586	1110	T	V	1110,T,V	-0.422	Neutral	chr18	46557376	46557378	.
LOXHD1	ENSP00000444586	1051	Y	R	1051,Y,R	-1.64	Neutral	chr18	46559511	46559513	.
LOXHD1	ENSP00000444586	1035	K	G	1035,K,G	2.795	Neutral	chr18	46559559	46559561	.
LOXHD1	ENSP00000444586	1034	P	W	1034,P,W	-0.774	Neutral	chr18	46559562	46559564	.
LOXHD1	ENSP00000444586	883	T	D	883,T,D	2.129	Neutral	chr18	46560495	46560497	.
LOXHD1	ENSP00000444586	856	V	N	856,V,N	2.598	Neutral	chr18	46563095	46563097	.
LOXHD1	ENSP00000444586	833	R	K	833,R,K	-0.313	Neutral	chr18	46563164	46563166	rs188119157
LOXHD1	ENSP00000444586	819	E	S	819,E,S	-0.737	Neutral	chr18	46563206	46563208	.
LOXHD1	ENSP00000444586	798	L	V	798,L,V	0.04	Neutral	chr18	46566300	46566302	.
LOXHD1	ENSP00000444586	785	A	C	785,A,C	-0.097	Neutral	chr18	46566339	46566341	rs886042940
LOXHD1	ENSP00000444586	776	R	V	776,R,V	-2.039	Neutral	chr18	46566366	46566368	.
LOXHD1	ENSP00000444586	678	S	S	678,S,S	0	Neutral	chr18	46572099	46572101	.
LOXHD1	ENSP00000444586	675	S	A	675,S,A	-0.535	Neutral	chr18	46572108	46572110	.
LOXHD1	ENSP00000444586	650	N	A	650,N,A	-0.939	Neutral	chr18	46577727	46577729	.
LOXHD1	ENSP00000444586	567	A	S	567,A,S	-1.235	Neutral	chr18	46579738	46579740	.
LOXHD1	ENSP00000444586	563	E	T	563,E,T	-2.098	Neutral	chr18	46579750	46579752	.
LOXHD1	ENSP00000444586	545	T	L	545,T,L	-1.392	Neutral	chr18	46591952	46591954	.
LOXHD1	ENSP00000444586	499	G	F	499,G,F	-0.954	Neutral	chr18	46592519	46592521	.
LOXHD1	ENSP00000444586	467	W	N	467,W,N	1.273	Neutral	chr18	46593630	46593632	.
LOXHD1	ENSP00000444586	465	N	S	465,N,S	0.053	Neutral	chr18	46593636	46593638	.
LOXHD1	ENSP00000444586	463	P	N	463,P,N	1.796	Neutral	chr18	46593642	46593644	.
LOXHD1	ENSP00000444586	425	F	N	425,F,N	-1.276	Neutral	chr18	46593756	46593758	.
LOXHD1	ENSP00000444586	382	L	Y	382,L,Y	1.024	Neutral	chr18	46594455	46594457	.
LOXHD1	ENSP00000444586	372	R	S	372,R,S	-0.325	Neutral	chr18	46601235	46601237	.
LOXHD1	ENSP00000444586	326	N	L	326,N,L	-1.681	Neutral	chr18	46601373	46601375	.
LOXHD1	ENSP00000444586	297	T	V	297,T,V	-0.672	Neutral	chr18	46601460	46601462	.
LOXHD1	ENSP00000444586	264	K	V	264,K,V	0.258	Neutral	chr18	46604197	46604199	.
LOXHD1	ENSP00000444586	186	A	S	186,A,S	-1.062	Neutral	chr18	46618244	46618246	.
LOXHD1	ENSP00000444586	156	C	V	156,C,V	-1.153	Neutral	chr18	46639659	46639661	.
LOXHD1	ENSP00000444586	141	N	P	141,N,P	1.25	Neutral	chr18	46639704	46639706	.
LOXHD1	ENSP00000444586	106	Y	K	106,Y,K	1.981	Neutral	chr18	46641964	46641966	.
LOXHD1	ENSP00000444586	92	V	T	92,V,T	1.047	Neutral	chr18	46642006	46642008	.
LOXHD1	ENSP00000444586	90	G	S	90,G,S	-0.697	Neutral	chr18	46642012	46642014	.
MYH14	ENSP00000493594	659	Q	S	659,Q,S	2.112	Neutral	chr19	50255249	50255251	.
OTOF	ENSP00000272371	1922	N	S	1922,N,S	-2.842	Deleterious	chr2	26460694	26460696	.
OTOF	ENSP00000272371	1680	R	K	1680,R,K	-0.084	Neutral	chr2	26464027	26464029	.
OTOF	ENSP00000272371	1633	P	G	1633,P,G	-0.844	Neutral	chr2	26464930	26464932	.
OTOF	ENSP00000272371	1386	T	Q	1386,T,Q	-0.701	Neutral	chr2	26467434	26467436	rs397515600
OTOF	ENSP00000272371	1236	R	K	1236,R,K	0.438	Neutral	chr2	26473157	26473159	rs199904558
OTOF	ENSP00000272371	708	R	K	708,R,K	0.159	Neutral	chr2	26479354	26479356	rs145019640,rs80356590
OTOF	ENSP00000272371	665	V	S	665,V,S	-0.088	Neutral	chr2	26479571	26479573	.
OTOF	ENSP00000272371	581	S	T	581,S,T	-0.334	Neutral	chr2	26480846	26480848	.
OTOF	ENSP00000272371	208	L	K	208,L,K	0.407	Neutral	chr2	26502386	26502388	.
OTOF	ENSP00000272371	137	E	P	137,E,P	-1.113	Neutral	chr2	26516516	26516518	.
MOGS	ENSP00000410992	679	P	E	679,P,E	1.01	Neutral	chr2	74461752	74461754	.
MOGS	ENSP00000410992	294	P	R	294,P,R	1.623	Neutral	chr2	74462907	74462909	.
SCARF2	ENSP00000485276	716	H	K	716,H,K	0.271	Neutral	chr22	20425843	20425845	.
SCARF2	ENSP00000485276	250	R	K	250,R,K	-0.275	Neutral	chr22	20431122	20431124	.
SCARF2	ENSP00000485276	169	A	K	169,A,K	-0.609	Neutral	chr22	20431365	20431367	.
SCARF2	ENSP00000485276	151	R	K	151,R,K	-0.847	Neutral	chr22	20431419	20431421	rs786205883
SCARF2	ENSP00000485276	87	S	K	87,S,K	0.186	Neutral	chr22	20431818	20431820	.
ATP2B2	ENSP00000353414	624	R	K	624,R,K	0.189	Neutral	chr3	10359911	10359913	.
DBN1	ENSP00000377195	614	E	Y	614,E,Y	-0.798	Neutral	chr5	177458130	177458132	.
DBN1	ENSP00000377195	407	S	P	407,S,P	-0.513	Neutral	chr5	177459141	177459143	.
DBN1	ENSP00000377195	105	V	I	105,V,I	0.231	Neutral	chr5	177467758	177467760	.
F13A1	ENSP00000264870	700	V	R	700,V,R	2.171	Neutral	chr6	6145718	6145720	.
F13A1	ENSP00000264870	645	S	K	645,S,K	1.697	Neutral	chr6	6151923	6151925	.
F13A1	ENSP00000264870	451	H	Q	451,H,Q	-0.911	Neutral	chr6	6182094	6182096	.
DCDC2	ENSP00000367715	236	Q	S	236,Q,S	-0.439	Neutral	chr6	24288903	24288905	.
SLC26A5	ENSP00000304783	690	N	L	690,N,L	-0.745	Neutral	chr7	103374564	103374566	.
SLC26A5	ENSP00000304783	662	G	S	662,G,S	0.478	Neutral	chr7	103377599	103377601	.
SLC26A5	ENSP00000304783	540	I	A	540,I,A	1.562	Neutral	chr7	103379300	103379302	.
SLC26A5	ENSP00000304783	474	T	V	474,T,V	2.121	Neutral	chr7	103389100	103389102	.
SLC26A5	ENSP00000304783	257	L	T	257,L,T	3.442	Neutral	chr7	103407968	103407970	.
SLC26A5	ENSP00000304783	76	F	V	76,F,V	0.751	Neutral	chr7	103420802	103420804	.
SLC26A5	ENSP00000304783	75	K	P	75,K,P	2.91	Neutral	chr7	103420805	103420807	.
SLC26A5	ENSP00000304783	68	T	L	68,T,L	3.129	Neutral	chr7	103420826	103420828	.
SLC26A5	ENSP00000304783	59	N	S	59,N,S	0.339	Neutral	chr7	103420853	103420855	.
SLC26A5	ENSP00000304783	44	D	Q	44,D,Q	-1.3	Neutral	chr7	103421383	103421385	.
SLC26A5	ENSP00000304783	38	V	T	38,V,T	0.233	Neutral	chr7	103421401	103421403	.
SLC26A5	ENSP00000304783	12	A	Q	12,A,Q	-0.676	Neutral	chr7	103421479	103421481	.
LOR	ENSP00000373783	670	N	Q	670,N,Q	0.697	Neutral	chr8	23302150	23302152	.
LOR	ENSP00000373783	113	S	K	113,S,K	2.718	Neutral	chr8	23368013	23368015	.
ADGRB1	ENSP00000430945	148	Q	T	148,Q,T	-0.414	Neutral	chr8	142464640	142464642	.
ADGRB1	ENSP00000430945	230	P	K	230,P,K	-1.354	Neutral	chr8	142464886	142464888	.
ADGRB1	ENSP00000430945	1269	A	Q	1269,A,Q	-0.062	Neutral	chr8	142542039	142542041	.
SCRIB	ENSP00000349486	1081	P	N	1081,P,N	-3.981	Deleterious	chr8	143803818	143803820	.
SCRIB	ENSP00000349486	1064	Q	I	1064,Q,I	-1.194	Neutral	chr8	143803869	143803871	.
SCRIB	ENSP00000349486	1022	S	S	1022,S,S	0	Neutral	chr8	143804100	143804102	.
TMC1	ENSP00000494684	63	T	G	63,T,G	-1.309	Neutral	chr9	72694665	72694667	.
TMC1	ENSP00000494684	68	E	N	68,E,N	-0.516	Neutral	chr9	72694680	72694682	.
TMC1	ENSP00000494684	73	R	D	73,R,D	-1.259	Neutral	chr9	72694695	72694697	.
TMC1	ENSP00000494684	85	D	T	85,D,T	-0.627	Neutral	chr9	72700534	72700536	.
TMC1	ENSP00000494684	108	C	N	108,C,N	0.232	Neutral	chr9	72700603	72700605	.
TMC1	ENSP00000494684	142	W	F	142,W,F	0.199	Neutral	chr9	72740180	72740182	.
TMC1	ENSP00000494684	172	N	M	172,N,M	3.481	Neutral	chr9	72742504	72742506	.
TMC1	ENSP00000494684	242	V	T	242,V,T	-0.061	Neutral	chr9	72754867	72754869	.
TMC1	ENSP00000494684	244	Y	W	244,Y,W	5.15	Neutral	chr9	72754873	72754875	.
TMC1	ENSP00000494684	249	L	F	249,L,F	2.976	Neutral	chr9	72772416	72772418	.
TMC1	ENSP00000494684	284	C	T	284,C,T	0.831	Neutral	chr9	72772521	72772523	.
TMC1	ENSP00000494684	300	I	A	300,I,A	2.155	Neutral	chr9	72788352	72788354	.
TMC1	ENSP00000494684	385	W	F	385,W,F	3.433	Neutral	chr9	72789246	72789248	.
TMC1	ENSP00000494684	401	L	Y	401,L,Y	-2.185	Neutral	chr9	72789294	72789296	.
TMC1	ENSP00000494684	456	V	T	456,V,T	3.48	Neutral	chr9	72792027	72792029	.
TMC1	ENSP00000494684	477	A	Y	477,A,Y	-0.277	Neutral	chr9	72792215	72792217	.
TMC1	ENSP00000494684	548	C	V	548,C,V	-1.809	Neutral	chr9	72805457	72805459	.
TMC1	ENSP00000494684	687	S	S	687,S,S	0	Neutral	chr9	72826924	72826926	.
TMC1	ENSP00000494684	695	Q	Y	695,Q,Y	5.504	Neutral	chr9	72826948	72826950	.
TMC1	ENSP00000494684	723	Q	Y	723,Q,Y	3.27	Neutral	chr9	72830488	72830490	.
WHRN	ENSP00000354623	906	M	A	906,M,A	-0.303	Neutral	chr9	114402760	114402762	.
WHRN	ENSP00000354623	893	R	K	893,R,K	-0.076	Neutral	chr9	114402799	114402801	.
WHRN	ENSP00000354623	790	S	L	790,S,L	-1.27	Neutral	chr9	114403944	114403946	.
WHRN	ENSP00000354623	785	T	G	785,T,G	-0.773	Neutral	chr9	114403959	114403961	.
WHRN	ENSP00000354623	688	H	R	688,H,R	-0.414	Neutral	chr9	114406527	114406529	.
WHRN	ENSP00000354623	311	P	K	311,P,K	0.09	Neutral	chr9	114466297	114466299	.
WHRN	ENSP00000354623	268	T	H	268,T,H	0.241	Neutral	chr9	114478586	114478588	.
WHRN	ENSP00000354623	117	P	P	117,P,P	0	Neutral	chr9	114504451	114504453	.
TNC	ENSP00000265131	1753	S	N	1753,S,N	-0.453	Neutral	chr9	115041074	115041076	.
TNC	ENSP00000265131	1416	S	Q	1416,S,Q	-1.104	Neutral	chr9	115059788	115059790	.
TNC	ENSP00000265131	1392	N	V	1392,N,V	-0.377	Neutral	chr9	115059860	115059862	.
TNC	ENSP00000265131	1339	A	S	1339,A,S	0.747	Neutral	chr9	115062933	115062935	.
TNC	ENSP00000265131	1321	P	D	1321,P,D	-0.9	Neutral	chr9	115062987	115062989	.
TNC	ENSP00000265131	1291	Q	I	1291,Q,I	-2.072	Neutral	chr9	115063077	115063079	.
TNC	ENSP00000265131	1275	N	S	1275,N,S	0.895	Neutral	chr9	115063125	115063127	.
TNC	ENSP00000265131	1269	W	P	1269,W,P	1.279	Neutral	chr9	115063143	115063145	.
TNC	ENSP00000265131	484	M	Q	484,M,Q	-0.229	Neutral	chr9	115086279	115086281	.

## Sheet: Supp. Table S7
Supp. Table S7. Gene ontology analyses for mammal coding positive selected genes against the hearing loss database.
Mammal Coding Positive Selected vs. Hearing Loss Gene Database (HLGD)
source	term_name	term_id	term_size	effective_domain_size	p_adj_color	adjusted_p_value__HL	query_size__HL	intersection_size__HL	p_adj_color	adjusted_p_value__PS	query_size__PS	intersection_size__PS
GO:MF	molecular_function	GO:0003674	18130	60624	1.22e-168	1.22e-168	414	390	3.82e-19	3.82e-19	53	49
GO:MF	binding	GO:0005488	15960	60624	1.93e-135	1.93e-135	414	351	1.73e-16	1.73e-16	53	45
GO:MF	protein binding	GO:0005515	12784	60624	1.25e-124	1.25e-124	414	315	1.07e-13	1.07e-13	53	39
GO:MF	ion binding	GO:0043167	6310	60624	3.09e-39	3.09e-39	414	146	3.8175e-05	3.8175e-05	53	20
GO:MF	catalytic activity	GO:0003824	5837	60624	2.49e-32	2.49e-32	414	130	1	1	53	11
GO:MF	organic cyclic compound binding	GO:0097159	6355	60624	1.22e-28	1.22e-28	414	130	0.068201	0.068201	53	15
GO:MF	heterocyclic compound binding	GO:1901363	6270	60624	1.3e-28	1.3e-28	414	129	0.0588172	0.0588172	53	15
GO:MF	protein-containing complex binding	GO:0044877	1249	60624	8.57e-21	8.57e-21	414	50	0.000339353	0.000339353	53	9
GO:MF	anion binding	GO:0043168	2847	60624	9.73e-20	9.73e-20	414	73	0.00783269	0.00783269	53	11
GO:MF	metal ion binding	GO:0046872	4222	60624	1.51e-19	1.51e-19	414	90	0.0141443	0.0141443	53	13
GO:MF	cation binding	GO:0043169	4316	60624	6.57e-19	6.57e-19	414	90	0.0177328	0.0177328	53	13
GO:MF	carbohydrate derivative binding	GO:0097367	2270	60624	1.02e-17	1.02e-17	414	62	0.00631652	0.00631652	53	10
GO:MF	small molecule binding	GO:0036094	2576	60624	6.24e-17	6.24e-17	414	65	0.0965051	0.0965051	53	9
GO:MF	nucleotide binding	GO:0000166	2164	60624	1.03e-16	1.03e-16	414	59	0.0263724	0.0263724	53	9
GO:MF	nucleoside phosphate binding	GO:1901265	2165	60624	1.06e-16	1.06e-16	414	59	0.026465	0.026465	53	9
GO:MF	enzyme binding	GO:0019899	2242	60624	1.19e-16	1.19e-16	414	60	0.184759	0.184759	53	8
GO:MF	purine ribonucleoside triphosphate binding	GO:0035639	1845	60624	1.91e-16	1.91e-16	414	54	0.0505076	0.0505076	53	8
GO:MF	ATP binding	GO:0005524	1499	60624	6.28e-16	6.28e-16	414	48	1	1	53	5
GO:MF	purine ribonucleotide binding	GO:0032555	1910	60624	8.6e-16	8.6e-16	414	54	0.0638345	0.0638345	53	8
GO:MF	purine nucleotide binding	GO:0017076	1923	60624	1.15e-15	1.15e-15	414	54	0.0668191	0.0668191	53	8
GO:MF	ribonucleotide binding	GO:0032553	1926	60624	1.23e-15	1.23e-15	414	54	0.0675239	0.0675239	53	8
GO:MF	cytoskeletal protein binding	GO:0008092	990	60624	1.43e-15	1.43e-15	414	39	2.26e-07	2.26e-07	53	11
GO:MF	adenyl ribonucleotide binding	GO:0032559	1557	60624	2.81e-15	2.81e-15	414	48	1	1	53	5
GO:MF	adenyl nucleotide binding	GO:0030554	1568	60624	3.71e-15	3.71e-15	414	48	1	1	53	5
GO:MF	actin binding	GO:0003779	432	60624	3.75e-14	3.75e-14	414	26	2.74689e-05	2.74689e-05	53	7
GO:MF	catalytic activity, acting on a protein	GO:0140096	2221	60624	1.23e-13	1.23e-13	414	55	1	1	53	3
GO:MF	calmodulin binding	GO:0005516	200	60624	1.48e-13	1.48e-13	414	19	1.38e-07	1.38e-07	53	7
GO:MF	hydrolase activity	GO:0016787	2541	60624	1.6e-13	1.6e-13	414	59	1	1	53	7
GO:MF	double-stranded DNA binding	GO:0003690	1022	60624	3e-11	3e-11	414	34	1	1	53	2
GO:MF	identical protein binding	GO:0042802	1786	60624	4.51e-11	4.51e-11	414	45	1	1	53	4
GO:MF	nucleic acid binding	GO:0003676	4338	60624	5.62e-11	5.62e-11	414	75	1	1	53	6
GO:MF	sequence-specific double-stranded DNA binding	GO:1990837	930	60624	6.9e-11	6.9e-11	414	32	1	1	53	1
GO:MF	protein domain specific binding	GO:0019904	713	60624	1.05e-10	1.05e-10	414	28	0.106238	0.106238	53	5
GO:MF	sequence-specific DNA binding	GO:0043565	1221	60624	1.85e-10	1.85e-10	414	36	1	1	53	1
GO:MF	transcription regulator activity	GO:0140110	1718	60624	2.09e-10	2.09e-10	414	43	1	1	53	2
GO:MF	transferase activity	GO:0016740	2377	60624	4.01e-10	4.01e-10	414	51	1	1	53	3
GO:MF	DNA binding	GO:0003677	2485	60624	5.98e-10	5.98e-10	414	52	1	1	53	4
GO:MF	actin-dependent ATPase activity	GO:0030898	24	60624	1.61e-09	1.61e-09	414	8	0.000335211	0.000335211	53	3
GO:MF	transcription regulatory region sequence-specific DNA binding	GO:0000976	888	60624	3.54e-09	3.54e-09	414	29	1	1	53	1
GO:MF	regulatory region nucleic acid binding	GO:0001067	889	60624	3.63e-09	3.63e-09	414	29	1	1	53	1
GO:MF	actin filament binding	GO:0051015	200	60624	6.43e-09	6.43e-09	414	15	0.000249398	0.000249398	53	5
GO:MF	microfilament motor activity	GO:0000146	29	60624	9.1e-09	9.1e-09	414	8	0.0006033	0.0006033	53	3
GO:MF	cell adhesion molecule binding	GO:0050839	535	60624	1.76e-08	1.76e-08	414	22	0.0282751	0.0282751	53	5
GO:MF	RNA polymerase II transcription regulatory region sequence-specific DNA binding	GO:0000977	832	60624	2.21e-08	2.21e-08	414	27	1	1	53	1
GO:MF	molecular function regulator	GO:0098772	1839	60624	2.69e-08	2.69e-08	414	41	1	1	53	3
GO:MF	DNA-binding transcription factor activity	GO:0003700	1300	60624	9.07e-08	9.07e-08	414	33	1	1	53	1
GO:MF	kinase activity	GO:0016301	824	60624	9.32e-08	9.32e-08	414	26	1	1	53	1
GO:MF	molecular adaptor activity	GO:0060090	285	60624	1.01e-07	1.01e-07	414	16	1	1	53	2
GO:MF	motor activity	GO:0003774	135	60624	1.04e-07	1.04e-07	414	12	0.0620128	0.0620128	53	3
GO:MF	chromatin binding	GO:0003682	560	60624	2.62e-07	2.62e-07	414	21	1	1	-1	-1
GO:MF	transporter activity	GO:0005215	1214	60624	2.88e-07	2.88e-07	414	31	0.174273	0.174273	53	6
GO:MF	transcription factor binding	GO:0008134	685	60624	3.29e-07	3.29e-07	414	23	1	1	53	3
GO:MF	protein-macromolecule adaptor activity	GO:0030674	224	60624	3.47e-07	3.47e-07	414	14	1	1	53	2
GO:MF	DNA-binding transcription factor activity, RNA polymerase II-specific	GO:0000981	1021	60624	4.27e-07	4.27e-07	414	28	1	1	53	1
GO:MF	lipid binding	GO:0008289	759	60624	4.56e-07	4.56e-07	414	24	1	1	53	4
GO:MF	GTPase binding	GO:0051020	547	60624	1.04852e-06	1.04852e-06	414	20	1	1	53	3
GO:MF	transferase activity, transferring phosphorus-containing groups	GO:0016772	1003	60624	1.27871e-06	1.27871e-06	414	27	1	1	53	1
GO:MF	hydrolase activity, acting on ester bonds	GO:0016788	758	60624	2.2281e-06	2.2281e-06	414	23	1	1	53	1
GO:MF	calcium ion binding	GO:0005509	717	60624	3.98553e-06	3.98553e-06	414	22	0.0102024	0.0102024	53	6
GO:MF	PDZ domain binding	GO:0030165	87	60624	5.16085e-06	5.16085e-06	414	9	0.0168845	0.0168845	53	3
GO:MF	cadherin binding	GO:0045296	329	60624	6.27707e-06	6.27707e-06	414	15	0.0537802	0.0537802	53	4
GO:MF	extracellular matrix structural constituent	GO:0005201	165	60624	1.23195e-05	1.23195e-05	414	11	1	1	53	2
GO:MF	transmembrane transporter activity	GO:0022857	1059	60624	1.61034e-05	1.61034e-05	414	26	0.0849598	0.0849598	53	6
GO:MF	small GTPase binding	GO:0031267	410	60624	1.79591e-05	1.79591e-05	414	16	1	1	53	3
GO:MF	gap junction channel activity	GO:0005243	15	60624	2.2366e-05	2.2366e-05	414	5	1	1	-1	-1
GO:MF	pyrophosphatase activity	GO:0016462	860	60624	2.24521e-05	2.24521e-05	414	23	0.246849	0.246849	53	5
GO:MF	hydrolase activity, acting on acid anhydrides	GO:0016817	864	60624	2.44015e-05	2.44015e-05	414	23	0.251994	0.251994	53	5
GO:MF	hydrolase activity, acting on acid anhydrides, in phosphorus-containing anhydrides	GO:0016818	864	60624	2.44015e-05	2.44015e-05	414	23	0.251994	0.251994	53	5
GO:MF	nucleoside-triphosphatase activity	GO:0017111	807	60624	3.18699e-05	3.18699e-05	414	22	0.185818	0.185818	53	5
GO:MF	phosphoric ester hydrolase activity	GO:0042578	373	60624	3.26924e-05	3.26924e-05	414	15	1	1	53	1
GO:MF	protein kinase activity	GO:0004672	615	60624	3.81864e-05	3.81864e-05	414	19	1	1	53	1
GO:MF	Ras GTPase binding	GO:0017016	389	60624	5.62853e-05	5.62853e-05	414	15	1	1	53	3
GO:MF	cis-regulatory region sequence-specific DNA binding	GO:0000987	633	60624	5.95659e-05	5.95659e-05	414	19	1	1	53	1
GO:MF	signaling receptor activity	GO:0038023	1462	60624	7.04896e-05	7.04896e-05	414	30	1	1	53	2
GO:MF	molecular transducer activity	GO:0060089	1462	60624	7.04896e-05	7.04896e-05	414	30	1	1	53	2
GO:MF	signaling receptor binding	GO:0005102	1643	60624	8.52967e-05	8.52967e-05	414	32	1	1	53	3
GO:MF	phosphotransferase activity, alcohol group as acceptor	GO:0016773	720	60624	9.51159e-05	9.51159e-05	414	20	1	1	53	1
GO:MF	transition metal ion binding	GO:0046914	1102	60624	0.000130742	0.000130742	414	25	1	1	53	1
GO:MF	RNA polymerase II cis-regulatory region sequence-specific DNA binding	GO:0000978	607	60624	0.000153437	0.000153437	414	18	1	1	53	1
GO:MF	wide pore channel activity	GO:0022829	23	60624	0.000239582	0.000239582	414	5	1	1	-1	-1
GO:MF	phosphatase activity	GO:0016791	274	60624	0.000280582	0.000280582	414	12	1	1	-1	-1
GO:MF	phosphoprotein phosphatase activity	GO:0004721	180	60624	0.000292864	0.000292864	414	10	1	1	-1	-1
GO:MF	ion transmembrane transporter activity	GO:0015075	879	60624	0.000537983	0.000537983	414	21	0.0312208	0.0312208	53	6
GO:MF	transmembrane receptor protein kinase activity	GO:0019199	82	60624	0.000875625	0.000875625	414	7	1	1	-1	-1
GO:MF	phospholipid binding	GO:0005543	438	60624	0.00136565	0.00136565	414	14	1	1	53	3
GO:MF	protein serine/threonine kinase activity	GO:0004674	449	60624	0.00181598	0.00181598	414	14	1	1	53	1
GO:MF	enzyme regulator activity	GO:0030234	1050	60624	0.00246794	0.00246794	414	22	1	1	53	3
GO:MF	inorganic molecular entity transmembrane transporter activity	GO:0015318	828	60624	0.00312267	0.00312267	414	19	0.02254	0.02254	53	6
GO:MF	gap junction channel activity involved in cell communication by electrical coupling	GO:1903763	6	60624	0.0033846	0.0033846	414	3	1	1	-1	-1
GO:MF	ubiquitin protein ligase binding	GO:0031625	291	60624	0.0034178	0.0034178	414	11	1	1	-1	-1
GO:MF	growth factor binding	GO:0019838	142	60624	0.00363278	0.00363278	414	8	1	1	-1	-1
GO:MF	transmembrane signaling receptor activity	GO:0004888	1245	60624	0.00369691	0.00369691	414	24	1	1	53	1
GO:MF	structural molecule activity	GO:0005198	692	60624	0.00403053	0.00403053	414	17	1	1	53	3
GO:MF	protein tyrosine phosphatase activity	GO:0004725	103	60624	0.00403588	0.00403588	414	7	1	1	-1	-1
GO:MF	collagen binding	GO:0005518	70	60624	0.00481962	0.00481962	414	6	1	1	-1	-1
GO:MF	ATPase activity	GO:0016887	428	60624	0.00534874	0.00534874	414	13	1	1	53	3
GO:MF	ubiquitin-like protein ligase binding	GO:0044389	307	60624	0.00564624	0.00564624	414	11	1	1	-1	-1
GO:MF	phosphatidylinositol binding	GO:0035091	251	60624	0.00570851	0.00570851	414	10	1	1	53	1
GO:MF	DNA-binding transcription activator activity, RNA polymerase II-specific	GO:0001228	434	60624	0.00619522	0.00619522	414	13	1	1	53	1
GO:MF	DNA-binding transcription activator activity	GO:0001216	437	60624	0.00666104	0.00666104	414	13	1	1	53	1
GO:MF	calcium transmembrane transporter activity, phosphorylative mechanism	GO:0005388	9	60624	0.0139999	0.0139999	414	3	0.00715166	0.00715166	53	2
GO:MF	phosphatidylinositol phosphate binding	GO:1901981	166	60624	0.0113228	0.0113228	414	8	1	1	-1	-1
GO:MF	zinc ion binding	GO:0008270	829	60624	0.0113846	0.0113846	414	18	1	1	53	1
GO:MF	metal ion transmembrane transporter activity	GO:0046873	442	60624	0.564691	0.564691	414	10	0.0115244	0.0115244	53	5
GO:MF	oxidoreductase activity	GO:0016491	765	60624	0.0144085	0.0144085	414	17	1	1	53	2
GO:MF	transcription coactivator binding	GO:0001223	26	60624	0.0154617	0.0154617	414	4	1	1	-1	-1
GO:MF	channel activity	GO:0015267	479	60624	0.0172705	0.0172705	414	13	1	1	53	3
GO:MF	passive transmembrane transporter activity	GO:0022803	480	60624	0.0176434	0.0176434	414	13	1	1	53	3
GO:MF	spectrin binding	GO:0030507	28	60624	0.0209484	0.0209484	414	4	1	1	53	1
GO:MF	cytokine binding	GO:0019955	133	60624	0.0212688	0.0212688	414	7	1	1	-1	-1
GO:MF	protein homodimerization activity	GO:0042803	641	60624	0.0238934	0.0238934	414	15	1	1	53	1
GO:MF	Rho GTPase binding	GO:0017048	139	60624	0.0281682	0.0281682	414	7	1	1	53	2
GO:MF	kinase binding	GO:0019900	743	60624	0.0357	0.0357	414	16	1	1	53	4
GO:MF	sphingolipid transporter activity	GO:0046624	13	60624	0.0467064	0.0467064	414	3	1	1	-1	-1
GO:BP	biological_process	GO:0008150	17915	60624	6.15e-175	6.15e-175	414	393	1.07e-21	1.07e-21	53	51
GO:BP	cellular process	GO:0009987	16941	60624	7.2e-157	7.2e-157	414	375	2.37e-18	2.37e-18	53	48
GO:BP	biological regulation	GO:0065007	12626	60624	1.66e-93	1.66e-93	414	283	4.17e-12	4.17e-12	53	38
GO:BP	sensory perception of sound	GO:0007605	155	60624	5.77e-92	5.77e-92	414	63	3.31e-26	3.31e-26	53	16
GO:BP	sensory perception of mechanical stimulus	GO:0050954	175	60624	7.62e-88	7.62e-88	414	63	2.51e-25	2.51e-25	53	16
GO:BP	multicellular organismal process	GO:0032501	7904	60624	2.54e-86	2.54e-86	414	225	1.67e-20	1.67e-20	53	39
GO:BP	regulation of biological process	GO:0050789	11969	60624	2.01e-80	2.01e-80	414	262	2.56e-08	2.56e-08	53	33
GO:BP	metabolic process	GO:0008152	11830	60624	3.56e-78	3.56e-78	414	258	0.0999623	0.0999623	53	23
GO:BP	developmental process	GO:0032502	6644	60624	4.32e-77	4.32e-77	414	199	1.03e-13	1.03e-13	53	31
GO:BP	regulation of cellular process	GO:0050794	11382	60624	3.61e-75	3.61e-75	414	250	4.50156e-05	4.50156e-05	53	28
GO:BP	anatomical structure development	GO:0048856	6117	60624	1.35e-72	1.35e-72	414	187	1.18e-13	1.18e-13	53	30
GO:BP	organic substance metabolic process	GO:0071704	11268	60624	5.33e-72	5.33e-72	414	245	0.150501	0.150501	53	22
GO:BP	cellular metabolic process	GO:0044237	10857	60624	1.76e-70	1.76e-70	414	239	1	1	53	19
GO:BP	response to stimulus	GO:0050896	9358	60624	1.26e-68	1.26e-68	414	221	0.00040475	0.00040475	53	24
GO:BP	multicellular organism development	GO:0007275	5616	60624	3.77e-67	3.77e-67	414	174	1.1e-14	1.1e-14	53	30
GO:BP	localization	GO:0051179	6919	60624	6.73e-64	6.73e-64	414	187	2.61e-09	2.61e-09	53	27
GO:BP	primary metabolic process	GO:0044238	10599	60624	7.08e-64	7.08e-64	414	228	1	1	53	19
GO:BP	nitrogen compound metabolic process	GO:0006807	10110	60624	4.46e-60	4.46e-60	414	218	1	1	53	17
GO:BP	system development	GO:0048731	5034	60624	1.68e-59	1.68e-59	414	157	9.37e-14	9.37e-14	53	28
GO:BP	cellular component organization or biogenesis	GO:0071840	6559	60624	1.06e-54	1.06e-54	414	171	2.27412e-06	2.27412e-06	53	23
GO:BP	macromolecule metabolic process	GO:0043170	9774	60624	1.6e-54	1.6e-54	414	207	0.617539	0.617539	53	19
GO:BP	cellular component organization	GO:0016043	6374	60624	3.78e-54	3.78e-54	414	168	1.29624e-06	1.29624e-06	53	23
GO:BP	cellular macromolecule metabolic process	GO:0044260	8402	60624	2.13e-51	2.13e-51	414	188	1	1	53	16
GO:BP	system process	GO:0003008	2238	60624	1.84e-48	1.84e-48	414	100	6.75e-15	6.75e-15	53	22
GO:BP	positive regulation of biological process	GO:0048518	6370	60624	3.99e-48	3.99e-48	414	160	0.114739	0.114739	53	16
GO:BP	cellular response to stimulus	GO:0051716	7761	60624	6.49e-48	6.49e-48	414	176	1	1	53	16
GO:BP	nervous system process	GO:0050877	1439	60624	9.5e-48	9.5e-48	414	83	1.08e-14	1.08e-14	53	19
GO:BP	animal organ development	GO:0048513	3680	60624	1.54e-47	1.54e-47	414	123	1.88e-07	1.88e-07	53	19
GO:BP	positive regulation of cellular process	GO:0048522	5798	60624	1.88e-47	1.88e-47	414	152	0.148626	0.148626	53	15
GO:BP	regulation of biological quality	GO:0065008	4100	60624	1.48e-46	1.48e-46	414	128	1.66e-09	1.66e-09	53	22
GO:BP	cellular developmental process	GO:0048869	4422	60624	4.2e-46	4.2e-46	414	132	7.41e-09	7.41e-09	53	22
GO:BP	establishment of localization	GO:0051234	5479	60624	5.35e-46	5.35e-46	414	146	3.36325e-06	3.36325e-06	53	21
GO:BP	sensory perception	GO:0007600	960	60624	3.34e-45	3.34e-45	414	69	6.58e-15	6.58e-15	53	17
GO:BP	cell differentiation	GO:0030154	4344	60624	7.93e-44	7.93e-44	414	128	4.71e-08	4.71e-08	53	21
GO:BP	cell communication	GO:0007154	6856	60624	1.53e-42	1.53e-42	414	158	0.000892873	0.000892873	53	20
GO:BP	transport	GO:0006810	5355	60624	5.39e-42	5.39e-42	414	139	1.48401e-05	1.48401e-05	53	20
GO:BP	negative regulation of biological process	GO:0048519	5708	60624	1.12e-41	1.12e-41	414	143	0.0298838	0.0298838	53	16
GO:BP	organonitrogen compound metabolic process	GO:1901564	6911	60624	2.06e-41	2.06e-41	414	157	1	1	53	13
GO:BP	signaling	GO:0023052	6835	60624	1.21e-40	1.21e-40	414	155	0.000849856	0.000849856	53	20
GO:BP	anatomical structure morphogenesis	GO:0009653	2827	60624	2.59e-40	2.59e-40	414	101	2.32e-07	2.32e-07	53	17
GO:BP	regulation of metabolic process	GO:0019222	7175	60624	1.04e-38	1.04e-38	414	156	1	1	53	14
GO:BP	negative regulation of cellular process	GO:0048523	5088	60624	1.11e-38	1.11e-38	414	131	0.0326969	0.0326969	53	15
GO:BP	inner ear development	GO:0048839	204	60624	2.24e-36	2.24e-36	414	36	2.91e-10	2.91e-10	53	9
GO:BP	regulation of cellular metabolic process	GO:0031323	6386	60624	9.17e-35	9.17e-35	414	141	1	1	53	11
GO:BP	regulation of macromolecule metabolic process	GO:0060255	6649	60624	9.38e-35	9.38e-35	414	144	1	1	53	14
GO:BP	ear development	GO:0043583	231	60624	2.5e-34	2.5e-34	414	36	8.94e-10	8.94e-10	53	9
GO:BP	response to chemical	GO:0042221	4809	60624	3.77e-34	3.77e-34	414	121	1	1	53	11
GO:BP	protein metabolic process	GO:0019538	5955	60624	1.78e-33	1.78e-33	414	134	1	1	53	10
GO:BP	cell development	GO:0048468	2212	60624	6.49e-33	6.49e-33	414	82	6.23e-08	6.23e-08	53	16
GO:BP	nervous system development	GO:0007399	2448	60624	3.37e-32	3.37e-32	414	85	1.58e-10	1.58e-10	53	19
GO:BP	regulation of nitrogen compound metabolic process	GO:0051171	5997	60624	7.26e-32	7.26e-32	414	132	1	1	53	10
GO:BP	regulation of primary metabolic process	GO:0080090	6180	60624	8.64e-32	8.64e-32	414	134	1	1	53	10
GO:BP	signal transduction	GO:0007165	6289	60624	1.24e-31	1.24e-31	414	135	1	1	53	13
GO:BP	regulation of signaling	GO:0023051	3773	60624	4.4e-31	4.4e-31	414	103	0.12978	0.12978	53	12
GO:BP	biosynthetic process	GO:0009058	6307	60624	7.1e-31	7.1e-31	414	134	1	1	53	13
GO:BP	regulation of response to stimulus	GO:0048583	4359	60624	1.47e-30	1.47e-30	414	110	1	1	53	7
GO:BP	cellular response to chemical stimulus	GO:0070887	3421	60624	2.89e-30	2.89e-30	414	97	1	1	53	7
GO:BP	cellular protein metabolic process	GO:0044267	5363	60624	2.98e-30	2.98e-30	414	122	1	1	53	10
GO:BP	cellular localization	GO:0051641	3497	60624	1.65e-29	1.65e-29	414	97	0.011748	0.011748	53	13
GO:BP	positive regulation of metabolic process	GO:0009893	3911	60624	4.34e-29	4.34e-29	414	102	1	1	53	9
GO:BP	organic substance biosynthetic process	GO:1901576	6225	60624	5.6e-29	5.6e-29	414	130	1	1	53	12
GO:BP	neuron differentiation	GO:0030182	1412	60624	7.06e-29	7.06e-29	414	63	1.32e-09	1.32e-09	53	15
GO:BP	regulation of cell communication	GO:0010646	3732	60624	1.15e-28	1.15e-28	414	99	1	1	53	10
GO:BP	neurogenesis	GO:0022008	1683	60624	5.4e-28	5.4e-28	414	67	3.64e-12	3.64e-12	53	18
GO:BP	generation of neurons	GO:0048699	1578	60624	6.68e-28	6.68e-28	414	65	2.28e-11	2.28e-11	53	17
GO:BP	organic cyclic compound metabolic process	GO:1901360	6138	60624	9.4e-28	9.4e-28	414	127	1	1	53	10
GO:BP	positive regulation of macromolecule metabolic process	GO:0010604	3620	60624	1.24e-27	1.24e-27	414	96	1	1	53	8
GO:BP	plasma membrane bounded cell projection organization	GO:0120036	1550	60624	1.76e-27	1.76e-27	414	64	0.000135227	0.000135227	53	11
GO:BP	cellular nitrogen compound metabolic process	GO:0034641	6463	60624	2.25e-27	2.25e-27	414	130	1	1	53	10
GO:BP	macromolecule modification	GO:0043412	4429	60624	2.66e-27	2.66e-27	414	106	1	1	53	9
GO:BP	embryo development	GO:0009790	1060	60624	4.08e-27	4.08e-27	414	54	0.00606208	0.00606208	53	8
GO:BP	sensory organ development	GO:0007423	565	60624	6.12e-27	6.12e-27	414	42	3.61e-09	3.61e-09	53	11
GO:BP	cellular aromatic compound metabolic process	GO:0006725	5905	60624	6.21e-27	6.21e-27	414	123	1	1	53	10
GO:BP	gene expression	GO:0010467	5997	60624	6.6e-27	6.6e-27	414	124	0.787266	0.787266	53	14
GO:BP	cell projection organization	GO:0030030	1588	60624	6.87e-27	6.87e-27	414	64	0.000172378	0.000172378	53	11
GO:BP	cellular biosynthetic process	GO:0044249	6111	60624	9.78e-27	9.78e-27	414	125	1	1	53	11
GO:BP	movement of cell or subcellular component	GO:0006928	2275	60624	1.72e-26	1.72e-26	414	75	0.000779545	0.000779545	53	12
GO:BP	regulation of gene expression	GO:0010468	5035	60624	2.1e-26	2.1e-26	414	112	0.50184	0.50184	53	13
GO:BP	tissue development	GO:0009888	2124	60624	5.1e-26	5.1e-26	414	72	0.138809	0.138809	53	9
GO:BP	response to organic substance	GO:0010033	3438	60624	6.95e-26	6.95e-26	414	91	1	1	53	8
GO:BP	regulation of signal transduction	GO:0009966	3232	60624	9.41e-26	9.41e-26	414	88	1	1	53	7
GO:BP	positive regulation of nitrogen compound metabolic process	GO:0051173	3258	60624	1.66e-25	1.66e-25	414	88	1	1	53	5
GO:BP	mechanoreceptor differentiation	GO:0042490	72	60624	2.15e-25	2.15e-25	414	21	8.03e-08	8.03e-08	53	6
GO:BP	protein modification process	GO:0036211	4216	60624	3.76e-25	3.76e-25	414	100	1	1	53	9
GO:BP	cellular protein modification process	GO:0006464	4216	60624	3.76e-25	3.76e-25	414	100	1	1	53	9
GO:BP	heterocycle metabolic process	GO:0046483	5860	60624	7.36e-25	7.36e-25	414	119	1	1	53	10
GO:BP	nucleobase-containing compound metabolic process	GO:0006139	5684	60624	7.46e-25	7.46e-25	414	117	1	1	53	10
GO:BP	regulation of localization	GO:0032879	2970	60624	8.29e-25	8.29e-25	414	83	0.0123027	0.0123027	53	12
GO:BP	cellular component biogenesis	GO:0044085	3190	60624	9.03e-25	9.03e-25	414	86	0.0251966	0.0251966	53	12
GO:BP	inner ear receptor cell differentiation	GO:0060113	65	60624	1.26e-24	1.26e-24	414	20	5.38578e-06	5.38578e-06	53	5
GO:BP	positive regulation of cellular metabolic process	GO:0031325	3428	60624	1.28e-24	1.28e-24	414	89	1	1	53	7
GO:BP	cellular response to organic substance	GO:0071310	2810	60624	2.73e-24	2.73e-24	414	80	1	1	53	6
GO:BP	establishment of localization in cell	GO:0051649	2810	60624	2.73e-24	2.73e-24	414	80	1	1	53	9
GO:BP	vesicle-mediated transport	GO:0016192	2149	60624	3.55e-24	3.55e-24	414	70	0.849055	0.849055	53	8
GO:BP	hair cell differentiation	GO:0035315	47	60624	5.28e-24	5.28e-24	414	18	1.01214e-06	1.01214e-06	53	5
GO:BP	animal organ morphogenesis	GO:0009887	1093	60624	1.06e-23	1.06e-23	414	51	0.0733294	0.0733294	53	7
GO:BP	regulation of developmental process	GO:0050793	2802	60624	1.15e-23	1.15e-23	414	79	0.00680786	0.00680786	53	12
GO:BP	neuron development	GO:0048666	1149	60624	1.33e-23	1.33e-23	414	52	4.27e-07	4.27e-07	53	12
GO:BP	cellular component assembly	GO:0022607	2952	60624	1.36e-23	1.36e-23	414	81	0.0115693	0.0115693	53	12
GO:BP	homeostatic process	GO:0042592	1968	60624	2.64e-23	2.64e-23	414	66	0.0111733	0.0111733	53	10
GO:BP	inner ear morphogenesis	GO:0042472	105	60624	3.62e-23	3.62e-23	414	22	6.13215e-05	6.13215e-05	53	5
GO:BP	organelle organization	GO:0006996	3988	60624	3.73e-23	3.73e-23	414	94	0.0474618	0.0474618	53	13
GO:BP	nucleic acid metabolic process	GO:0090304	5153	60624	3.88e-23	3.88e-23	414	108	1	1	53	10
GO:BP	regulation of multicellular organismal process	GO:0051239	3393	60624	6.2e-23	6.2e-23	414	86	0.0463775	0.0463775	53	12
GO:BP	ear morphogenesis	GO:0042471	125	60624	6.46e-23	6.46e-23	414	23	0.000146988	0.000146988	53	5
GO:BP	cell morphogenesis	GO:0000902	1068	60624	2.41e-22	2.41e-22	414	49	3.0167e-06	3.0167e-06	53	11
GO:BP	inner ear receptor cell development	GO:0060119	49	60624	1.12e-21	1.12e-21	414	17	1.25656e-06	1.25656e-06	53	5
GO:BP	cellular macromolecule biosynthetic process	GO:0034645	4944	60624	1.26e-21	1.26e-21	414	103	1	1	53	10
GO:BP	negative regulation of metabolic process	GO:0009892	3441	60624	3.13e-21	3.13e-21	414	84	1	1	53	6
GO:BP	macromolecule localization	GO:0033036	3307	60624	4.57e-21	4.57e-21	414	82	1	1	53	8
GO:BP	protein localization	GO:0008104	2934	60624	4.76e-21	4.76e-21	414	77	1	1	53	8
GO:BP	regulation of cellular component organization	GO:0051128	2442	60624	5.71e-21	5.71e-21	414	70	1	1	53	7
GO:BP	response to stress	GO:0006950	4112	60624	5.73e-21	5.73e-21	414	92	1	1	53	10
GO:BP	regulation of nucleobase-containing compound metabolic process	GO:0019219	4062	60624	9.85e-21	9.85e-21	414	91	1	1	53	8
GO:BP	macromolecule biosynthetic process	GO:0009059	5118	60624	1.75e-20	1.75e-20	414	103	1	1	53	10
GO:BP	phosphate-containing compound metabolic process	GO:0006796	3380	60624	1.84e-20	1.84e-20	414	82	1	1	53	6
GO:BP	phosphorus metabolic process	GO:0006793	3406	60624	3e-20	3e-20	414	82	1	1	53	6
GO:BP	inner ear auditory receptor cell differentiation	GO:0042491	37	60624	3.99e-20	3.99e-20	414	15	5.4258e-05	5.4258e-05	53	4
GO:BP	neuroepithelial cell differentiation	GO:0060563	59	60624	4.51e-20	4.51e-20	414	17	0.00036862	0.00036862	53	4
GO:BP	regulation of biosynthetic process	GO:0009889	4373	60624	1.06e-19	1.06e-19	414	93	1	1	53	9
GO:BP	regulation of cellular biosynthetic process	GO:0031326	4289	60624	1.06e-19	1.06e-19	414	92	1	1	53	8
GO:BP	cellular response to endogenous stimulus	GO:0071495	1459	60624	1.08e-19	1.08e-19	414	53	1	1	53	4
GO:BP	neuron projection development	GO:0031175	1019	60624	1.19e-19	1.19e-19	414	45	0.000381044	0.000381044	53	9
GO:BP	RNA metabolic process	GO:0016070	4653	60624	1.54e-19	1.54e-19	414	96	1	1	53	10
GO:BP	epithelium development	GO:0060429	1324	60624	3.78e-19	3.78e-19	414	50	0.241397	0.241397	53	7
GO:BP	organic cyclic compound biosynthetic process	GO:1901362	4388	60624	5.08e-19	5.08e-19	414	92	1	1	53	8
GO:BP	regulation of cellular macromolecule biosynthetic process	GO:2000112	3970	60624	5.19e-19	5.19e-19	414	87	1	1	53	8
GO:BP	negative regulation of cellular metabolic process	GO:0031324	2740	60624	7.92e-19	7.92e-19	414	71	1	1	53	5
GO:BP	cellular nitrogen compound biosynthetic process	GO:0044271	4945	60624	8.76e-19	8.76e-19	414	98	1	1	53	9
GO:BP	response to endogenous stimulus	GO:0009719	1718	60624	9.72e-19	9.72e-19	414	56	1	1	53	5
GO:BP	inner ear receptor cell stereocilium organization	GO:0060122	35	60624	1.51e-18	1.51e-18	414	14	4.3071e-05	4.3071e-05	53	4
GO:BP	regulation of RNA metabolic process	GO:0051252	3795	60624	1.7e-18	1.7e-18	414	84	1	1	53	8
GO:BP	intracellular signal transduction	GO:0035556	2886	60624	3.28e-18	3.28e-18	414	72	1	1	53	9
GO:BP	positive regulation of gene expression	GO:0010628	2326	60624	5.54e-18	5.54e-18	414	64	1	1	53	7
GO:BP	regulation of macromolecule biosynthetic process	GO:0010556	4136	60624	7.39e-18	7.39e-18	414	87	1	1	53	8
GO:BP	heterocycle biosynthetic process	GO:0018130	4226	60624	7.99e-18	7.99e-18	414	88	1	1	53	8
GO:BP	aromatic compound biosynthetic process	GO:0019438	4235	60624	9.18e-18	9.18e-18	414	88	1	1	53	8
GO:BP	auditory receptor cell development	GO:0060117	22	60624	1.03e-17	1.03e-17	414	12	6.06807e-06	6.06807e-06	53	4
GO:BP	nucleobase-containing compound biosynthetic process	GO:0034654	4161	60624	1.09e-17	1.09e-17	414	87	1	1	53	8
GO:BP	negative regulation of macromolecule metabolic process	GO:0010605	3200	60624	1.54e-17	1.54e-17	414	75	1	1	53	6
GO:BP	epithelial cell differentiation	GO:0030855	789	60624	1.67e-17	1.67e-17	414	38	0.104929	0.104929	53	6
GO:BP	regulation of transcription, DNA-templated	GO:0006355	3445	60624	1.72e-17	1.72e-17	414	78	1	1	53	7
GO:BP	embryonic morphogenesis	GO:0048598	606	60624	1.79e-17	1.79e-17	414	34	0.0241873	0.0241873	53	6
GO:BP	transcription, DNA-templated	GO:0006351	3624	60624	2.28e-17	2.28e-17	414	80	1	1	53	8
GO:BP	embryonic organ morphogenesis	GO:0048562	305	60624	2.46e-17	2.46e-17	414	26	0.0118453	0.0118453	53	5
GO:BP	regulation of molecular function	GO:0065009	3083	60624	3.13e-17	3.13e-17	414	73	1	1	53	5
GO:BP	positive regulation of signaling	GO:0023056	1988	60624	3.27e-17	3.27e-17	414	58	1	1	53	5
GO:BP	nucleic acid-templated transcription	GO:0097659	3674	60624	5.18e-17	5.18e-17	414	80	1	1	53	8
GO:BP	regulation of cell differentiation	GO:0045595	1943	60624	5.61e-17	5.61e-17	414	57	0.434428	0.434428	53	8
GO:BP	regulation of nucleic acid-templated transcription	GO:1903506	3520	60624	6.09e-17	6.09e-17	414	78	1	1	53	7
GO:BP	RNA biosynthetic process	GO:0032774	3688	60624	6.49e-17	6.49e-17	414	80	1	1	53	8
GO:BP	regulation of RNA biosynthetic process	GO:2001141	3525	60624	6.61e-17	6.61e-17	414	78	1	1	53	7
GO:BP	regulation of catalytic activity	GO:0050790	2406	60624	1.4e-16	1.4e-16	414	63	1	1	53	5
GO:BP	positive regulation of cell communication	GO:0010647	1982	60624	1.4e-16	1.4e-16	414	57	1	1	53	4
GO:BP	locomotion	GO:0040011	1994	60624	1.85e-16	1.85e-16	414	57	0.0125284	0.0125284	53	10
GO:BP	embryonic organ development	GO:0048568	447	60624	2.73e-16	2.73e-16	414	29	0.0737089	0.0737089	53	5
GO:BP	cell surface receptor signaling pathway	GO:0007166	3209	60624	2.89e-16	2.89e-16	414	73	1	1	53	7
GO:BP	epithelial cell development	GO:0002064	219	60624	6.74e-16	6.74e-16	414	22	0.0681057	0.0681057	53	4
GO:BP	columnar/cuboidal epithelial cell differentiation	GO:0002065	121	60624	9.31e-16	9.31e-16	414	18	0.00661049	0.00661049	53	4
GO:BP	organic substance transport	GO:0071702	2964	60624	1.01e-15	1.01e-15	414	69	1	1	53	5
GO:BP	auditory receptor cell stereocilium organization	GO:0060088	15	60624	1.11e-15	1.11e-15	414	10	0.00045955	0.00045955	53	3
GO:BP	regulation of transcription by RNA polymerase II	GO:0006357	2159	60624	1.51e-15	1.51e-15	414	58	1	1	53	4
GO:BP	negative regulation of nitrogen compound metabolic process	GO:0051172	2545	60624	2.21e-15	2.21e-15	414	63	1	1	53	5
GO:BP	positive regulation of response to stimulus	GO:0048584	2478	60624	2.59e-15	2.59e-15	414	62	1	1	53	4
GO:BP	sensory organ morphogenesis	GO:0090596	269	60624	3.93e-15	3.93e-15	414	23	0.00644447	0.00644447	53	5
GO:BP	positive regulation of multicellular organismal process	GO:0051240	1861	60624	4.78e-15	4.78e-15	414	53	0.324771	0.324771	53	8
GO:BP	cell motility	GO:0048870	1795	60624	5.04e-15	5.04e-15	414	52	0.00497647	0.00497647	53	10
GO:BP	localization of cell	GO:0051674	1795	60624	5.04e-15	5.04e-15	414	52	0.00497647	0.00497647	53	10
GO:BP	auditory receptor cell morphogenesis	GO:0002093	17	60624	7.09e-15	7.09e-15	414	10	0.00068595	0.00068595	53	3
GO:BP	transcription by RNA polymerase II	GO:0006366	2314	60624	8.21e-15	8.21e-15	414	59	1	1	53	4
GO:BP	actin filament-based process	GO:0030029	796	60624	1.03e-14	1.03e-14	414	35	0.000724034	0.000724034	53	8
GO:BP	positive regulation of nucleobase-containing compound metabolic process	GO:0045935	1905	60624	1.29e-14	1.29e-14	414	53	1	1	53	3
GO:BP	cytoskeleton organization	GO:0007010	1385	60624	1.68e-14	1.68e-14	414	45	3.49756e-06	3.49756e-06	53	12
GO:BP	regulation of multicellular organismal development	GO:2000026	2230	60624	2.89e-14	2.89e-14	414	57	1	1	53	8
GO:BP	negative regulation of gene expression	GO:0010629	2382	60624	3.09e-14	3.09e-14	414	59	1	1	53	5
GO:BP	positive regulation of signal transduction	GO:0009967	1740	60624	3.31e-14	3.31e-14	414	50	1	1	53	4
GO:BP	regulation of protein metabolic process	GO:0051246	2944	60624	4.29e-14	4.29e-14	414	66	1	1	53	4
GO:BP	phosphorylation	GO:0016310	2492	60624	5.86e-14	5.86e-14	414	60	1	1	53	4
GO:BP	cell adhesion	GO:0007155	1453	60624	9.91e-14	9.91e-14	414	45	0.425234	0.425234	53	7
GO:BP	regulation of intracellular signal transduction	GO:1902531	1860	60624	1.03e-13	1.03e-13	414	51	1	1	53	4
GO:BP	biological adhesion	GO:0022610	1460	60624	1.18e-13	1.18e-13	414	45	0.437766	0.437766	53	7
GO:BP	nitrogen compound transport	GO:0071705	2536	60624	1.3e-13	1.3e-13	414	60	1	1	53	4
GO:BP	cell morphogenesis involved in differentiation	GO:0000904	769	60624	1.92e-13	1.92e-13	414	33	0.00770263	0.00770263	53	7
GO:BP	response to external stimulus	GO:0009605	2879	60624	2.1e-13	2.1e-13	414	64	0.277148	0.277148	53	10
GO:BP	multicellular organismal homeostasis	GO:0048871	505	60624	6.28e-13	6.28e-13	414	27	0.130912	0.130912	53	5
GO:BP	actin cytoskeleton organization	GO:0030036	698	60624	6.58e-13	6.58e-13	414	31	0.000268758	0.000268758	53	8
GO:BP	establishment of protein localization	GO:0045184	2245	60624	6.87e-13	6.87e-13	414	55	1	1	53	4
GO:BP	positive regulation of developmental process	GO:0051094	1469	60624	7.49e-13	7.49e-13	414	44	0.454314	0.454314	53	7
GO:BP	organelle localization	GO:0051640	659	60624	1.04e-12	1.04e-12	414	30	1	1	53	4
GO:BP	positive regulation of biosynthetic process	GO:0009891	2054	60624	1.28e-12	1.28e-12	414	52	1	1	53	4
GO:BP	regulation of cellular protein metabolic process	GO:0032268	2754	60624	1.42e-12	1.42e-12	414	61	1	1	53	4
GO:BP	amide transport	GO:0042886	2225	60624	1.94e-12	1.94e-12	414	54	1	1	53	3
GO:BP	positive regulation of cellular biosynthetic process	GO:0031328	2020	60624	2.79e-12	2.79e-12	414	51	1	1	53	3
GO:BP	peptide transport	GO:0015833	2190	60624	4.11e-12	4.11e-12	414	53	1	1	53	3
GO:BP	positive regulation of molecular function	GO:0044093	1835	60624	5.48e-12	5.48e-12	414	48	1	1	53	5
GO:BP	cell migration	GO:0016477	1631	60624	6.56e-12	6.56e-12	414	45	0.0177741	0.0177741	53	9
GO:BP	cellular macromolecule localization	GO:0070727	1993	60624	6.94e-12	6.94e-12	414	50	1	1	53	6
GO:BP	positive regulation of macromolecule biosynthetic process	GO:0010557	1921	60624	7.17e-12	7.17e-12	414	49	1	1	53	3
GO:BP	regulation of cellular component biogenesis	GO:0044087	989	60624	7.27e-12	7.27e-12	414	35	1	1	53	5
GO:BP	protein transport	GO:0015031	2151	60624	8.11e-12	8.11e-12	414	52	1	1	53	3
GO:BP	cell morphogenesis involved in neuron differentiation	GO:0048667	611	60624	8.5e-12	8.5e-12	414	28	0.00169842	0.00169842	53	7
GO:BP	positive regulation of nucleic acid-templated transcription	GO:1903508	1647	60624	9.28e-12	9.28e-12	414	45	1	1	53	3
GO:BP	positive regulation of RNA biosynthetic process	GO:1902680	1648	60624	9.48e-12	9.48e-12	414	45	1	1	53	3
GO:BP	positive regulation of RNA metabolic process	GO:0051254	1739	60624	1.46e-11	1.46e-11	414	46	1	1	53	3
GO:BP	intracellular transport	GO:0046907	1812	60624	1.49e-11	1.49e-11	414	47	1	1	53	4
GO:BP	establishment of organelle localization	GO:0051656	436	60624	1.51e-11	1.51e-11	414	24	1	1	53	2
GO:BP	positive regulation of transcription, DNA-templated	GO:0045893	1545	60624	2.09e-11	2.09e-11	414	43	1	1	53	3
GO:BP	cell death	GO:0008219	2283	60624	2.18e-11	2.18e-11	414	53	1	1	53	6
GO:BP	positive regulation of protein metabolic process	GO:0051247	1759	60624	2.19e-11	2.19e-11	414	46	1	1	53	2
GO:BP	positive regulation of catalytic activity	GO:0043085	1479	60624	2.22e-11	2.22e-11	414	42	1	1	53	5
GO:BP	cellular protein localization	GO:0034613	1982	60624	2.33e-11	2.33e-11	414	49	1	1	53	6
GO:BP	positive regulation of cell differentiation	GO:0045597	1033	60624	2.61e-11	2.61e-11	414	35	1	1	53	5
GO:BP	columnar/cuboidal epithelial cell development	GO:0002066	62	60624	2.68e-11	2.68e-11	414	12	0.000450939	0.000450939	53	4
GO:BP	immune system process	GO:0002376	3199	60624	2.85e-11	2.85e-11	414	64	1	1	53	4
GO:BP	chemical homeostasis	GO:0048878	1226	60624	2.99e-11	2.99e-11	414	38	1	1	53	6
GO:BP	epidermal cell differentiation	GO:0009913	364	60624	3.05e-11	3.05e-11	414	22	0.00131228	0.00131228	53	6
GO:BP	programmed cell death	GO:0012501	2150	60624	3.18e-11	3.18e-11	414	51	1	1	53	6
GO:BP	cell-cell signaling	GO:0007267	1926	60624	3.31e-11	3.31e-11	414	48	0.00925239	0.00925239	53	10
GO:BP	apoptotic process	GO:0006915	2004	60624	3.53e-11	3.53e-11	414	49	1	1	53	5
GO:BP	negative regulation of nucleobase-containing compound metabolic process	GO:0045934	1515	60624	4.95e-11	4.95e-11	414	42	1	1	53	3
GO:BP	response to organic cyclic compound	GO:0014070	996	60624	5.11e-11	5.11e-11	414	34	1	1	53	4
GO:BP	detection of mechanical stimulus involved in sensory perception of sound	GO:0050910	15	60624	5.25e-11	5.25e-11	414	8	0.00045955	0.00045955	53	3
GO:BP	regulation of transport	GO:0051049	1960	60624	6.3e-11	6.3e-11	414	48	0.460589	0.460589	53	8
GO:BP	regulation of phosphorylation	GO:0042325	1670	60624	6.7e-11	6.7e-11	414	44	1	1	53	3
GO:BP	negative regulation of cellular macromolecule biosynthetic process	GO:2000113	1546	60624	9.71e-11	9.71e-11	414	42	1	1	53	3
GO:BP	cellular response to organic cyclic compound	GO:0071407	624	60624	1.04e-10	1.04e-10	414	27	1	1	53	3
GO:BP	negative regulation of RNA metabolic process	GO:0051253	1414	60624	1.12e-10	1.12e-10	414	40	1	1	53	3
GO:BP	epidermis development	GO:0008544	481	60624	1.29e-10	1.29e-10	414	24	0.00652978	0.00652978	53	6
GO:BP	negative regulation of cellular biosynthetic process	GO:0031327	1713	60624	1.6e-10	1.6e-10	414	44	1	1	53	4
GO:BP	secretion	GO:0046903	1721	60624	1.88e-10	1.88e-10	414	44	1	1	53	6
GO:BP	regulation of phosphate metabolic process	GO:0019220	1871	60624	1.97e-10	1.97e-10	414	46	1	1	53	3
GO:BP	regulation of phosphorus metabolic process	GO:0051174	1873	60624	2.04e-10	2.04e-10	414	46	1	1	53	3
GO:BP	ion transport	GO:0006811	1726	60624	2.07e-10	2.07e-10	414	44	0.0278156	0.0278156	53	9
GO:BP	cell junction organization	GO:0034330	699	60624	2.31e-10	2.31e-10	414	28	0.58869	0.58869	53	5
GO:BP	protein phosphorylation	GO:0006468	2038	60624	2.61e-10	2.61e-10	414	48	1	1	53	3
GO:BP	negative regulation of biosynthetic process	GO:0009890	1741	60624	2.78e-10	2.78e-10	414	44	1	1	53	4
GO:BP	response to abiotic stimulus	GO:0009628	1252	60624	2.82e-10	2.82e-10	414	37	1	1	53	6
GO:BP	negative regulation of multicellular organismal process	GO:0051241	1387	60624	2.83e-10	2.83e-10	414	39	1	1	53	5
GO:BP	cell population proliferation	GO:0008283	2048	60624	3.11e-10	3.11e-10	414	48	1	1	53	7
GO:BP	cellular homeostasis	GO:0019725	1005	60624	3.61e-10	3.61e-10	414	33	0.389833	0.389833	53	6
GO:BP	regulation of anatomical structure morphogenesis	GO:0022603	1201	60624	4.05e-10	4.05e-10	414	36	0.132198	0.132198	53	7
GO:BP	negative regulation of transcription, DNA-templated	GO:0045892	1268	60624	4.12e-10	4.12e-10	414	37	1	1	53	3
GO:BP	transmembrane transport	GO:0055085	1632	60624	5.74e-10	5.74e-10	414	42	0.132046	0.132046	53	8
GO:BP	export from cell	GO:0140352	1634	60624	5.97e-10	5.97e-10	414	42	1	1	53	6
GO:BP	negative regulation of macromolecule biosynthetic process	GO:0010558	1649	60624	8.03e-10	8.03e-10	414	42	1	1	53	3
GO:BP	cellular response to hormone stimulus	GO:0032870	681	60624	8.13e-10	8.13e-10	414	27	1	1	53	3
GO:BP	secretion by cell	GO:0032940	1583	60624	9.14e-10	9.14e-10	414	41	1	1	53	6
GO:BP	cellular response to stress	GO:0033554	2115	60624	9.88e-10	9.88e-10	414	48	1	1	53	4
GO:BP	central nervous system development	GO:0007417	1044	60624	1.02e-09	1.02e-09	414	33	1	1	53	5
GO:BP	regulation of cell motility	GO:2000145	1050	60624	1.19e-09	1.19e-09	414	33	1	1	53	5
GO:BP	catabolic process	GO:0009056	2698	60624	1.23e-09	1.23e-09	414	55	1	1	53	6
GO:BP	head development	GO:0060322	808	60624	1.27e-09	1.27e-09	414	29	0.119567	0.119567	53	6
GO:BP	response to oxygen-containing compound	GO:1901700	1748	60624	1.3e-09	1.3e-09	414	43	1	1	53	4
GO:BP	negative regulation of nucleic acid-templated transcription	GO:1903507	1320	60624	1.35e-09	1.35e-09	414	37	1	1	53	3
GO:BP	cell cycle	GO:0007049	1902	60624	1.38e-09	1.38e-09	414	45	1	1	53	6
GO:BP	negative regulation of RNA biosynthetic process	GO:1902679	1322	60624	1.41e-09	1.41e-09	414	37	1	1	53	3
GO:BP	brain development	GO:0007420	763	60624	1.89e-09	1.89e-09	414	28	0.875751	0.875751	53	5
GO:BP	regulation of protein modification process	GO:0031399	1921	60624	1.93e-09	1.93e-09	414	45	1	1	53	3
GO:BP	supramolecular fiber organization	GO:0097435	707	60624	1.94e-09	1.94e-09	414	27	0.0572344	0.0572344	53	6
GO:BP	regulation of cellular component movement	GO:0051270	1137	60624	2.07e-09	2.07e-09	414	34	1	1	53	5
GO:BP	positive regulation of transcription by RNA polymerase II	GO:0045944	1211	60624	2.48e-09	2.48e-09	414	35	1	1	53	2
GO:BP	response to hormone	GO:0009725	955	60624	2.68e-09	2.68e-09	414	31	1	1	53	4
GO:BP	ossification	GO:0001503	409	60624	2.8e-09	2.8e-09	414	21	1	1	53	1
GO:BP	positive regulation of cellular protein metabolic process	GO:0032270	1649	60624	3.32e-09	3.32e-09	414	41	1	1	53	2
GO:BP	positive regulation of cellular component organization	GO:0051130	1224	60624	3.34e-09	3.34e-09	414	35	1	1	53	4
GO:BP	regulation of locomotion	GO:0040012	1092	60624	3.41e-09	3.41e-09	414	33	1	1	53	5
GO:BP	exocytosis	GO:0006887	909	60624	4.13e-09	4.13e-09	414	30	1	1	53	5
GO:BP	cellular response to oxygen-containing compound	GO:1901701	1239	60624	4.69e-09	4.69e-09	414	35	1	1	53	3
GO:BP	negative regulation of cell communication	GO:0010648	1527	60624	5.35e-09	5.35e-09	414	39	1	1	53	2
GO:BP	cellular catabolic process	GO:0044248	2302	60624	5.54e-09	5.54e-09	414	49	1	1	53	4
GO:BP	negative regulation of signaling	GO:0023057	1531	60624	5.79e-09	5.79e-09	414	39	1	1	53	2
GO:BP	sensory perception of light stimulus	GO:0050953	222	60624	8.58e-09	8.58e-09	414	16	0.0718028	0.0718028	53	4
GO:BP	negative regulation of signal transduction	GO:0009968	1355	60624	1.28e-08	1.28e-08	414	36	1	1	53	2
GO:BP	response to lipid	GO:0033993	956	60624	1.43e-08	1.43e-08	414	30	1	1	53	2
GO:BP	enzyme linked receptor protein signaling pathway	GO:0007167	1086	60624	1.44e-08	1.44e-08	414	32	1	1	53	2
GO:BP	cellular chemical homeostasis	GO:0055082	845	60624	2.08e-08	2.08e-08	414	28	0.152743	0.152743	53	6
GO:BP	behavior	GO:0007610	617	60624	2.48e-08	2.48e-08	414	24	1	1	53	4
GO:BP	embryo development ending in birth or egg hatching	GO:0009792	674	60624	2.55e-08	2.55e-08	414	25	1	1	53	3
GO:BP	regulated exocytosis	GO:0045055	792	60624	2.59e-08	2.59e-08	414	27	1	1	53	5
GO:BP	positive regulation of phosphorylation	GO:0042327	1113	60624	2.7e-08	2.7e-08	414	32	1	1	53	3
GO:BP	cytoskeleton-dependent intracellular transport	GO:0030705	203	60624	2.81e-08	2.81e-08	414	15	1	1	53	1
GO:BP	positive regulation of phosphorus metabolic process	GO:0010562	1183	60624	2.83e-08	2.83e-08	414	33	1	1	53	3
GO:BP	positive regulation of phosphate metabolic process	GO:0045937	1183	60624	2.83e-08	2.83e-08	414	33	1	1	53	3
GO:BP	tissue homeostasis	GO:0001894	244	60624	3.57e-08	3.57e-08	414	16	0.00400736	0.00400736	53	5
GO:BP	positive regulation of protein modification process	GO:0031401	1265	60624	3.71e-08	3.71e-08	414	34	1	1	53	2
GO:BP	regulation of plasma membrane bounded cell projection organization	GO:0120035	696	60624	5.03e-08	5.03e-08	414	25	1	1	53	4
GO:BP	negative regulation of transcription by RNA polymerase II	GO:0000122	878	60624	5.05e-08	5.05e-08	414	28	1	1	53	1
GO:BP	actin filament organization	GO:0007015	430	60624	5.65e-08	5.65e-08	414	20	0.0613479	0.0613479	53	5
GO:BP	skeletal system development	GO:0001501	534	60624	6e-08	6e-08	414	22	1	1	53	2
GO:BP	negative regulation of developmental process	GO:0051093	1083	60624	6.35e-08	6.35e-08	414	31	0.580254	0.580254	53	6
GO:BP	growth	GO:0040007	1019	60624	6.78e-08	6.78e-08	414	30	0.0470941	0.0470941	53	7
GO:BP	regulation of cell projection organization	GO:0031344	706	60624	6.79e-08	6.79e-08	414	25	1	1	53	4
GO:BP	negative regulation of response to stimulus	GO:0048585	1743	60624	7.07e-08	7.07e-08	414	40	1	1	53	2
GO:BP	detection of mechanical stimulus involved in sensory perception	GO:0050974	32	60624	7.75e-08	7.75e-08	414	8	0.0049572	0.0049572	53	3
GO:BP	regulation of cellular localization	GO:0060341	1027	60624	8.18e-08	8.18e-08	414	30	1	1	53	5
GO:BP	regulation of protein localization	GO:0032880	1095	60624	8.33e-08	8.33e-08	414	31	1	1	53	5
GO:BP	chordate embryonic development	GO:0043009	656	60624	8.71e-08	8.71e-08	414	24	1	1	53	3
GO:BP	in utero embryonic development	GO:0001701	393	60624	9.2e-08	9.2e-08	414	19	1	1	53	2
GO:BP	endocytosis	GO:0006897	662	60624	1.05e-07	1.05e-07	414	24	1	1	53	3
GO:BP	regulation of organelle organization	GO:0033043	1321	60624	1.17e-07	1.17e-07	414	34	1	1	53	5
GO:BP	cell cycle process	GO:0022402	1403	60624	1.4e-07	1.4e-07	414	35	1	1	53	5
GO:BP	regulation of cell migration	GO:0030334	987	60624	1.52e-07	1.52e-07	414	29	1	1	53	4
GO:BP	positive regulation of intracellular signal transduction	GO:1902533	1054	60624	1.52e-07	1.52e-07	414	30	1	1	53	2
GO:BP	anatomical structure homeostasis	GO:0060249	458	60624	1.73e-07	1.73e-07	414	20	0.00493374	0.00493374	53	6
GO:BP	regulation of protein phosphorylation	GO:0001932	1502	60624	2.2e-07	2.2e-07	414	36	1	1	53	2
GO:BP	anatomical structure formation involved in morphogenesis	GO:0048646	1211	60624	2.27e-07	2.27e-07	414	32	1	1	53	5
GO:BP	regulation of response to stress	GO:0080134	1512	60624	2.64e-07	2.64e-07	414	36	1	1	53	2
GO:BP	membrane organization	GO:0061024	901	60624	4.53e-07	4.53e-07	414	27	1	1	53	4
GO:BP	response to mechanical stimulus	GO:0009612	215	60624	7.19e-07	7.19e-07	414	14	0.00215761	0.00215761	53	5
GO:BP	positive regulation of cell projection organization	GO:0031346	396	60624	8.01e-07	8.01e-07	414	18	1	1	53	3
GO:BP	visual perception	GO:0007601	219	60624	9.15e-07	9.15e-07	414	14	1	1	53	3
GO:BP	small molecule metabolic process	GO:0044281	1996	60624	1.07818e-06	1.07818e-06	414	41	1	1	53	6
GO:BP	cellular response to lipid	GO:0071396	624	60624	1.12608e-06	1.12608e-06	414	22	1	1	53	2
GO:BP	cell-cell adhesion	GO:0098609	876	60624	1.19981e-06	1.19981e-06	414	26	1	1	53	4
GO:BP	tissue morphogenesis	GO:0048729	689	60624	1.30255e-06	1.30255e-06	414	23	1	1	53	3
GO:BP	plasma membrane bounded cell projection assembly	GO:0120031	571	60624	1.31383e-06	1.31383e-06	414	21	1	1	53	4
GO:BP	regulation of hydrolase activity	GO:0051336	1303	60624	1.37806e-06	1.37806e-06	414	32	1	1	53	4
GO:BP	equilibrioception	GO:0050957	8	60624	1.53519e-06	1.53519e-06	414	5	0.0337522	0.0337522	53	2
GO:BP	inorganic ion homeostasis	GO:0098771	761	60624	1.6973e-06	1.6973e-06	414	24	0.86544	0.86544	53	5
GO:BP	positive regulation of transferase activity	GO:0051347	701	60624	1.80996e-06	1.80996e-06	414	23	1	1	53	2
GO:BP	regulation of programmed cell death	GO:0043067	1629	60624	1.93073e-06	1.93073e-06	414	36	1	1	53	3
GO:BP	cell projection assembly	GO:0030031	584	60624	1.96075e-06	1.96075e-06	414	21	1	1	53	4
GO:BP	detection of mechanical stimulus	GO:0050982	47	60624	2.1185e-06	2.1185e-06	414	8	0.0160563	0.0160563	53	3
GO:BP	positive regulation of protein phosphorylation	GO:0001934	1037	60624	2.12558e-06	2.12558e-06	414	28	1	1	53	2
GO:BP	ion transmembrane transport	GO:0034220	1183	60624	2.28909e-06	2.28909e-06	414	30	0.0134821	0.0134821	53	8
GO:BP	protein ubiquitination	GO:0016567	840	60624	2.43997e-06	2.43997e-06	414	25	1	1	53	2
GO:BP	reproductive process	GO:0022414	1490	60624	2.58157e-06	2.58157e-06	414	34	1	1	53	3
GO:BP	peptidyl-tyrosine phosphorylation	GO:0018108	376	60624	2.66367e-06	2.66367e-06	414	17	1	1	53	1
GO:BP	reproduction	GO:0000003	1493	60624	2.71548e-06	2.71548e-06	414	34	1	1	53	3
GO:BP	peptidyl-tyrosine modification	GO:0018212	379	60624	3.0017e-06	3.0017e-06	414	17	1	1	53	1
GO:BP	proteolysis	GO:0006508	1819	60624	3.0296e-06	3.0296e-06	414	38	1	1	53	1
GO:BP	microtubule-based process	GO:0007017	784	60624	3.03915e-06	3.03915e-06	414	24	1	1	53	3
GO:BP	organic substance catabolic process	GO:1901575	2244	60624	3.21318e-06	3.21318e-06	414	43	1	1	53	6
GO:BP	circulatory system development	GO:0072359	1203	60624	3.36416e-06	3.36416e-06	414	30	1	1	53	3
GO:BP	protein modification by small protein conjugation or removal	GO:0070647	1132	60624	3.47586e-06	3.47586e-06	414	29	1	1	53	2
GO:BP	regulation of cell development	GO:0060284	991	60624	3.50717e-06	3.50717e-06	414	27	1	1	53	5
GO:BP	protein modification by small protein conjugation	GO:0032446	923	60624	3.55453e-06	3.55453e-06	414	26	1	1	53	2
GO:BP	metal ion transport	GO:0030001	925	60624	3.71674e-06	3.71674e-06	414	26	0.00222104	0.00222104	53	8
GO:BP	regulation of cell death	GO:0010941	1753	60624	3.82933e-06	3.82933e-06	414	37	1	1	53	3
GO:BP	retina homeostasis	GO:0001895	74	60624	4.25483e-06	4.25483e-06	414	9	0.000922934	0.000922934	53	4
GO:BP	regulation of apoptotic process	GO:0042981	1601	60624	4.39455e-06	4.39455e-06	414	35	1	1	53	3
GO:BP	tube development	GO:0035295	1149	60624	4.84499e-06	4.84499e-06	414	29	1	1	53	5
GO:BP	positive regulation of cellular component biogenesis	GO:0044089	557	60624	5.0415e-06	5.0415e-06	414	20	1	1	53	3
GO:BP	regulation of ossification	GO:0030278	209	60624	5.33462e-06	5.33462e-06	414	13	1	1	-1	-1
GO:BP	positive regulation of kinase activity	GO:0033674	620	60624	5.62536e-06	5.62536e-06	414	21	1	1	53	2
GO:BP	regulation of neuron differentiation	GO:0045664	682	60624	5.73114e-06	5.73114e-06	414	22	1	1	53	4
GO:BP	response to organonitrogen compound	GO:0010243	1087	60624	5.92421e-06	5.92421e-06	414	28	1	1	53	1
GO:BP	regulation of cytoskeleton organization	GO:0051493	564	60624	6.2237e-06	6.2237e-06	414	20	1	1	53	4
GO:BP	response to growth factor	GO:0070848	751	60624	6.63115e-06	6.63115e-06	414	23	1	1	53	3
GO:BP	cellular ion homeostasis	GO:0006873	688	60624	6.71508e-06	6.71508e-06	414	22	0.547625	0.547625	53	5
GO:BP	calcium ion transport	GO:0006816	454	60624	6.8893e-06	6.8893e-06	414	18	0.00469188	0.00469188	53	6
GO:BP	transmembrane receptor protein tyrosine kinase signaling pathway	GO:0007169	753	60624	6.96873e-06	6.96873e-06	414	23	1	1	53	1
GO:BP	immune response	GO:0006955	2228	60624	8.07041e-06	8.07041e-06	414	42	1	1	53	3
GO:BP	ion homeostasis	GO:0050801	832	60624	9.5844e-06	9.5844e-06	414	24	1	1	53	5
GO:BP	regulation of nervous system development	GO:0051960	971	60624	1.0032e-05	1.0032e-05	414	26	0.324175	0.324175	53	6
GO:BP	negative regulation of molecular function	GO:0044092	1196	60624	1.17375e-05	1.17375e-05	414	29	1	1	53	3
GO:BP	cell part morphogenesis	GO:0032990	711	60624	1.21337e-05	1.21337e-05	414	22	0.636104	0.636104	53	5
GO:BP	intracellular protein transport	GO:0006886	1201	60624	1.28604e-05	1.28604e-05	414	29	1	1	53	3
GO:BP	cation transport	GO:0006812	1207	60624	1.43408e-05	1.43408e-05	414	29	0.0155888	0.0155888	53	8
GO:BP	small molecule biosynthetic process	GO:0044283	718	60624	1.44583e-05	1.44583e-05	414	22	1	1	53	3
GO:BP	peptidyl-amino acid modification	GO:0018193	1285	60624	1.49653e-05	1.49653e-05	414	30	1	1	53	2
GO:BP	multicellular organismal reproductive process	GO:0048609	853	60624	1.54282e-05	1.54282e-05	414	24	1	1	53	2
GO:BP	cellular response to growth factor stimulus	GO:0071363	723	60624	1.63651e-05	1.63651e-05	414	22	1	1	53	2
GO:BP	regulation of neurogenesis	GO:0050767	856	60624	1.64935e-05	1.64935e-05	414	24	1	1	53	5
GO:BP	cell-cell adhesion via plasma-membrane adhesion molecules	GO:0098742	276	60624	1.79518e-05	1.79518e-05	414	14	1	1	53	3
GO:BP	macromolecule catabolic process	GO:0009057	1452	60624	1.81893e-05	1.81893e-05	414	32	1	1	53	2
GO:BP	photoreceptor cell maintenance	GO:0045494	40	60624	1.94394e-05	1.94394e-05	414	7	0.00982572	0.00982572	53	3
GO:BP	cell-cell junction organization	GO:0045216	191	60624	1.94687e-05	1.94687e-05	414	12	1	1	53	2
GO:BP	positive regulation of cellular component movement	GO:0051272	605	60624	2.00998e-05	2.00998e-05	414	20	1	1	53	2
GO:BP	multicellular organism reproduction	GO:0032504	866	60624	2.05601e-05	2.05601e-05	414	24	1	1	53	2
GO:BP	actin filament-based movement	GO:0030048	154	60624	2.12846e-05	2.12846e-05	414	11	1	1	53	2
GO:BP	mitotic cell cycle	GO:0000278	1083	60624	2.24366e-05	2.24366e-05	414	27	1	1	53	2
GO:BP	cellular cation homeostasis	GO:0030003	674	60624	2.3888e-05	2.3888e-05	414	21	0.498547	0.498547	53	5
GO:BP	synapse organization	GO:0050808	436	60624	2.39595e-05	2.39595e-05	414	17	1	1	53	3
GO:BP	cellular component morphogenesis	GO:0032989	808	60624	2.56463e-05	2.56463e-05	414	23	1	1	53	5
GO:BP	response to nitrogen compound	GO:1901698	1171	60624	2.89837e-05	2.89837e-05	414	28	1	1	53	1
GO:BP	tube morphogenesis	GO:0035239	952	60624	2.9014e-05	2.9014e-05	414	25	1	1	53	5
GO:BP	chromatin organization	GO:0006325	815	60624	3.00253e-05	3.00253e-05	414	23	1	1	-1	-1
GO:BP	divalent metal ion transport	GO:0070838	500	60624	3.03837e-05	3.03837e-05	414	18	0.00814481	0.00814481	53	6
GO:BP	cation homeostasis	GO:0055080	749	60624	3.06366e-05	3.06366e-05	414	22	0.805481	0.805481	53	5
GO:BP	response to steroid hormone	GO:0048545	389	60624	3.06937e-05	3.06937e-05	414	16	1	1	53	1
GO:BP	morphogenesis of an epithelium	GO:0002009	560	60624	3.11642e-05	3.11642e-05	414	19	1	1	53	3
GO:BP	regulation of transferase activity	GO:0051338	1028	60624	3.16122e-05	3.16122e-05	414	26	1	1	53	2
GO:BP	positive regulation of nervous system development	GO:0051962	564	60624	3.48799e-05	3.48799e-05	414	19	0.21926	0.21926	53	5
GO:BP	protein-containing complex assembly	GO:0065003	1657	60624	3.52908e-05	3.52908e-05	414	34	1	1	53	4
GO:BP	regulation of cell morphogenesis	GO:0022604	506	60624	3.64216e-05	3.64216e-05	414	18	0.132131	0.132131	53	5
GO:BP	divalent inorganic cation transport	GO:0072511	507	60624	3.75291e-05	3.75291e-05	414	18	0.00881595	0.00881595	53	6
GO:BP	multi-organism process	GO:0051704	1112	60624	3.85722e-05	3.85722e-05	414	27	1	1	53	3
GO:BP	regulation of osteoblast differentiation	GO:0045667	127	60624	3.91348e-05	3.91348e-05	414	10	1	1	-1	-1
GO:BP	developmental growth	GO:0048589	701	60624	4.66556e-05	4.66556e-05	414	21	0.0545885	0.0545885	53	6
GO:BP	regulation of cell population proliferation	GO:0042127	1760	60624	4.66707e-05	4.66707e-05	414	35	1	1	53	6
GO:BP	endomembrane system organization	GO:0010256	459	60624	5.06028e-05	5.06028e-05	414	17	1	1	53	2
GO:BP	protein-containing complex subunit organization	GO:0043933	1938	60624	5.17488e-05	5.17488e-05	414	37	1	1	53	4
GO:BP	positive regulation of cell development	GO:0010720	579	60624	5.2754e-05	5.2754e-05	414	19	1	1	53	3
GO:BP	establishment of vesicle localization	GO:0051650	211	60624	5.88879e-05	5.88879e-05	414	12	1	1	53	2
GO:BP	developmental process involved in reproduction	GO:0003006	990	60624	6.17062e-05	6.17062e-05	414	25	1	1	53	3
GO:BP	regulation of kinase activity	GO:0043549	920	60624	6.39762e-05	6.39762e-05	414	24	1	1	53	2
GO:BP	positive regulation of cell motility	GO:2000147	587	60624	6.54229e-05	6.54229e-05	414	19	1	1	53	2
GO:BP	anterograde trans-synaptic signaling	GO:0098916	718	60624	6.9942e-05	6.9942e-05	414	21	0.665065	0.665065	53	5
GO:BP	chemical synaptic transmission	GO:0007268	718	60624	6.9942e-05	6.9942e-05	414	21	0.665065	0.665065	53	5
GO:BP	cell-cell junction assembly	GO:0007043	135	60624	7.02154e-05	7.02154e-05	414	10	1	1	53	1
GO:BP	vesicle cytoskeletal trafficking	GO:0099518	73	60624	7.75753e-05	7.75753e-05	414	8	1	1	53	1
GO:BP	regulation of DNA metabolic process	GO:0051052	362	60624	7.8323e-05	7.8323e-05	414	15	1	1	-1	-1
GO:BP	cellular calcium ion homeostasis	GO:0006874	474	60624	8.04377e-05	8.04377e-05	414	17	1	1	53	4
GO:BP	organelle assembly	GO:0070925	863	60624	8.4569e-05	8.4569e-05	414	23	1	1	53	3
GO:BP	trans-synaptic signaling	GO:0099537	727	60624	8.62347e-05	8.62347e-05	414	21	0.703753	0.703753	53	5
GO:BP	cellular metal ion homeostasis	GO:0006875	598	60624	8.7435e-05	8.7435e-05	414	19	1	1	53	4
GO:BP	cell junction assembly	GO:0034329	421	60624	9.14052e-05	9.14052e-05	414	16	1	1	53	2
GO:BP	positive regulation of locomotion	GO:0040017	602	60624	9.69993e-05	9.69993e-05	414	19	1	1	53	2
GO:BP	detection of external stimulus	GO:0009581	140	60624	9.92348e-05	9.92348e-05	414	10	0.418476	0.418476	53	3
GO:BP	chromosome organization	GO:0051276	1247	60624	0.000107244	0.000107244	414	28	1	1	-1	-1
GO:BP	cellular response to organonitrogen compound	GO:0071417	673	60624	0.000114602	0.000114602	414	20	1	1	53	1
GO:BP	calcium ion homeostasis	GO:0055074	486	60624	0.000115069	0.000115069	414	17	1	1	53	4
GO:BP	DNA metabolic process	GO:0006259	950	60624	0.000115794	0.000115794	414	24	1	1	-1	-1
GO:BP	neuron projection morphogenesis	GO:0048812	674	60624	0.000117376	0.000117376	414	20	1	1	53	4
GO:BP	detection of abiotic stimulus	GO:0009582	143	60624	0.00012132	0.00012132	414	10	0.445337	0.445337	53	3
GO:BP	negative regulation of cellular component organization	GO:0051129	742	60624	0.000121361	0.000121361	414	21	1	1	53	1
GO:BP	osteoblast differentiation	GO:0001649	226	60624	0.000125165	0.000125165	414	12	1	1	53	1
GO:BP	cochlea development	GO:0090102	52	60624	0.000130001	0.000130001	414	7	1	1	53	2
GO:BP	synaptic signaling	GO:0099536	746	60624	0.00013274	0.00013274	414	21	0.790993	0.790993	53	5
GO:BP	vesicle localization	GO:0051648	228	60624	0.000137799	0.000137799	414	12	1	1	53	2
GO:BP	lipid metabolic process	GO:0006629	1422	60624	0.000137965	0.000137965	414	30	1	1	53	2
GO:BP	apoptotic signaling pathway	GO:0097190	616	60624	0.00013856	0.00013856	414	19	1	1	53	1
GO:BP	negative regulation of cell death	GO:0060548	1036	60624	0.000146287	0.000146287	414	25	1	1	53	1
GO:BP	muscle structure development	GO:0061061	684	60624	0.000148724	0.000148724	414	20	1	1	53	2
GO:BP	regulation of cellular protein localization	GO:1903827	557	60624	0.000153869	0.000153869	414	18	1	1	53	4
GO:BP	plasma membrane bounded cell projection morphogenesis	GO:0120039	688	60624	0.000163293	0.000163293	414	20	1	1	53	4
GO:BP	multi-organism reproductive process	GO:0044703	1043	60624	0.000166066	0.000166066	414	25	1	1	53	2
GO:BP	regulation of vesicle-mediated transport	GO:0060627	560	60624	0.000166619	0.000166619	414	18	1	1	53	2
GO:BP	cell projection morphogenesis	GO:0048858	691	60624	0.000175068	0.000175068	414	20	1	1	53	4
GO:BP	neuromuscular process controlling balance	GO:0050885	55	60624	0.000193747	0.000193747	414	7	1	1	53	2
GO:BP	cellular macromolecule catabolic process	GO:0044265	1210	60624	0.000210559	0.000210559	414	27	1	1	53	1
GO:BP	negative regulation of cell differentiation	GO:0045596	768	60624	0.000214943	0.000214943	414	21	1	1	53	3
GO:BP	cellular divalent inorganic cation homeostasis	GO:0072503	508	60624	0.000215832	0.000215832	414	17	1	1	53	4
GO:BP	regulation of protein stability	GO:0031647	286	60624	0.000217788	0.000217788	414	13	1	1	-1	-1
GO:BP	response to inorganic substance	GO:0010035	575	60624	0.000246142	0.000246142	414	18	1	1	53	3
GO:BP	vesicle transport along actin filament	GO:0030050	19	60624	0.000299623	0.000299623	414	5	1	1	53	1
GO:BP	divalent inorganic cation homeostasis	GO:0072507	527	60624	0.000361807	0.000361807	414	17	1	1	53	4
GO:BP	cellular response to steroid hormone stimulus	GO:0071383	250	60624	0.000373594	0.000373594	414	12	1	1	53	1
GO:BP	anion transport	GO:0006820	658	60624	0.000380791	0.000380791	414	19	1	1	53	1
GO:BP	defense response	GO:0006952	1747	60624	0.000383589	0.000383589	414	33	1	1	53	3
GO:BP	cellular response to nitrogen compound	GO:1901699	727	60624	0.000392078	0.000392078	414	20	1	1	53	1
GO:BP	negative regulation of programmed cell death	GO:0043069	944	60624	0.000412913	0.000412913	414	23	1	1	53	1
GO:BP	biomineral tissue development	GO:0031214	163	60624	0.000414433	0.000414433	414	10	1	1	53	1
GO:BP	biomineralization	GO:0110148	163	60624	0.000414433	0.000414433	414	10	1	1	53	1
GO:BP	regulation of cytokine production	GO:0001817	800	60624	0.00041995	0.00041995	414	21	1	1	53	2
GO:BP	cytokine production	GO:0001816	874	60624	0.000439748	0.000439748	414	22	1	1	53	2
GO:BP	organonitrogen compound catabolic process	GO:1901565	1339	60624	0.000453714	0.000453714	414	28	1	1	53	3
GO:BP	regulation of cell shape	GO:0008360	165	60624	0.000464176	0.000464176	414	10	0.676822	0.676822	53	3
GO:BP	metal ion homeostasis	GO:0055065	669	60624	0.000489528	0.000489528	414	19	1	1	53	4
GO:BP	regulation of cell cycle	GO:0051726	1264	60624	0.000495458	0.000495458	414	27	1	1	53	4
GO:BP	inorganic ion transmembrane transport	GO:0098660	882	60624	0.000512559	0.000512559	414	22	0.00155927	0.00155927	53	8
GO:BP	actin filament-based transport	GO:0099515	21	60624	0.000518472	0.000518472	414	5	1	1	53	1
GO:BP	regulation of biomineralization	GO:0110149	94	60624	0.000567031	0.000567031	414	8	1	1	53	1
GO:BP	regulation of biomineral tissue development	GO:0070167	94	60624	0.000567031	0.000567031	414	8	1	1	53	1
GO:BP	immune effector process	GO:0002252	1281	60624	0.000641778	0.000641778	414	27	1	1	53	1
GO:BP	regulation of immune system process	GO:0002682	1618	60624	0.000673055	0.000673055	414	31	1	1	53	2
GO:BP	odontogenesis	GO:0042476	133	60624	0.000735112	0.000735112	414	9	1	1	53	2
GO:BP	regulation of cytosolic calcium ion concentration	GO:0051480	374	60624	0.000756008	0.000756008	414	14	0.530275	0.530275	53	4
GO:BP	regulation of system process	GO:0044057	622	60624	0.000772586	0.000772586	414	18	0.34488	0.34488	53	5
GO:BP	positive regulation of neurogenesis	GO:0050769	496	60624	0.000828425	0.000828425	414	16	1	1	53	3
GO:BP	pigmentation	GO:0043473	99	60624	0.000846573	0.000846573	414	8	1	1	-1	-1
GO:BP	cellular response to ketone	GO:1901655	99	60624	0.000846573	0.000846573	414	8	1	1	53	1
GO:BP	cell activation	GO:0001775	1469	60624	0.000891274	0.000891274	414	29	1	1	53	2
GO:BP	response to cytokine	GO:0034097	1224	60624	0.000919466	0.000919466	414	26	1	1	53	3
GO:BP	regulation of response to external stimulus	GO:0032101	1066	60624	0.000923327	0.000923327	414	24	1	1	53	1
GO:BP	cardiovascular system development	GO:0072358	840	60624	0.000924446	0.000924446	414	21	1	1	53	3
GO:BP	leukocyte activation	GO:0045321	1308	60624	0.00095842	0.00095842	414	27	1	1	53	2
GO:BP	reproductive structure development	GO:0048608	443	60624	0.00103803	0.00103803	414	15	1	1	53	2
GO:BP	regulation of cellular component size	GO:0032535	385	60624	0.00106789	0.00106789	414	14	1	1	53	2
GO:BP	negative regulation of apoptotic process	GO:0043066	922	60624	0.00107315	0.00107315	414	22	1	1	53	1
GO:BP	positive regulation of neuron differentiation	GO:0045666	387	60624	0.00113564	0.00113564	414	14	1	1	53	2
GO:BP	gamete generation	GO:0007276	708	60624	0.00114446	0.00114446	414	19	1	1	53	2
GO:BP	reproductive system development	GO:0061458	447	60624	0.00116149	0.00116149	414	15	1	1	53	2
GO:BP	second-messenger-mediated signaling	GO:0019932	448	60624	0.00119435	0.00119435	414	15	1	1	53	3
GO:BP	regulation of body fluid levels	GO:0050878	511	60624	0.0012253	0.0012253	414	16	1	1	53	2
GO:BP	positive regulation of transport	GO:0051050	1008	60624	0.00127624	0.00127624	414	23	1	1	53	1
GO:BP	cellular protein-containing complex assembly	GO:0034622	1086	60624	0.00128004	0.00128004	414	24	1	1	53	4
GO:BP	regulation of ion transport	GO:0043269	715	60624	0.00132433	0.00132433	414	19	0.652534	0.652534	53	5
GO:BP	lipid biosynthetic process	GO:0008610	717	60624	0.00138026	0.00138026	414	19	1	1	-1	-1
GO:BP	immune system development	GO:0002520	1016	60624	0.00145943	0.00145943	414	23	1	1	53	1
GO:BP	regulation of catabolic process	GO:0009894	1018	60624	0.00150886	0.00150886	414	23	1	1	53	3
GO:BP	muscle cell differentiation	GO:0042692	397	60624	0.00153576	0.00153576	414	14	1	1	53	1
GO:BP	regulation of anatomical structure size	GO:0090066	522	60624	0.00161795	0.00161795	414	16	1	1	53	2
GO:BP	response to oxidative stress	GO:0006979	462	60624	0.00175114	0.00175114	414	15	1	1	-1	-1
GO:BP	positive regulation of neuron projection development	GO:0010976	292	60624	0.0019383	0.0019383	414	12	1	1	53	2
GO:BP	positive regulation of peptidyl-tyrosine phosphorylation	GO:0050731	193	60624	0.00195808	0.00195808	414	10	1	1	53	1
GO:BP	protein polymerization	GO:0051258	293	60624	0.00200879	0.00200879	414	12	1	1	53	3
GO:BP	neuromuscular process	GO:0050905	111	60624	0.00203323	0.00203323	414	8	1	1	53	2
GO:BP	developmental growth involved in morphogenesis	GO:0060560	242	60624	0.0020589	0.0020589	414	11	1	1	53	3
GO:BP	hematopoietic or lymphoid organ development	GO:0048534	962	60624	0.00215364	0.00215364	414	22	1	1	53	1
GO:BP	protein catabolic process	GO:0030163	968	60624	0.00238264	0.00238264	414	22	1	1	53	1
GO:BP	mitotic cell cycle process	GO:1903047	892	60624	0.00239877	0.00239877	414	21	1	1	53	1
GO:BP	anion transmembrane transport	GO:0098656	301	60624	0.00265958	0.00265958	414	12	1	1	53	1
GO:BP	adaptive thermogenesis	GO:1990845	155	60624	0.00265958	0.00265958	414	9	1	1	-1	-1
GO:BP	positive regulation of protein kinase activity	GO:0045860	543	60624	0.0026961	0.0026961	414	16	1	1	53	2
GO:BP	organonitrogen compound biosynthetic process	GO:1901566	1916	60624	0.00290374	0.00290374	414	33	1	1	53	4
GO:BP	negative regulation of cellular protein metabolic process	GO:0032269	1142	60624	0.00305961	0.00305961	414	24	1	1	53	3
GO:BP	regulation of MAPK cascade	GO:0043408	757	60624	0.00306126	0.00306126	414	19	1	1	53	1
GO:BP	vasculature development	GO:0001944	831	60624	0.0030839	0.0030839	414	20	1	1	53	3
GO:BP	response to ketone	GO:1901654	203	60624	0.00309155	0.00309155	414	10	1	1	53	1
GO:BP	negative regulation of catalytic activity	GO:0043086	839	60624	0.00356244	0.00356244	414	20	1	1	53	2
GO:BP	negative regulation of intracellular signal transduction	GO:1902532	556	60624	0.00365275	0.00365275	414	16	1	1	53	1
GO:BP	locomotory behavior	GO:0007626	207	60624	0.00368438	0.00368438	414	10	1	1	53	3
GO:BP	positive regulation of MAPK cascade	GO:0043410	557	60624	0.00373767	0.00373767	414	16	1	1	53	1
GO:BP	response to metal ion	GO:0010038	370	60624	0.00394605	0.00394605	414	13	1	1	53	2
GO:BP	positive regulation of cell migration	GO:0030335	563	60624	0.00428556	0.00428556	414	16	1	1	53	1
GO:BP	regulation of peptidyl-tyrosine phosphorylation	GO:0050730	262	60624	0.0044468	0.0044468	414	11	1	1	53	1
GO:BP	leukocyte activation involved in immune response	GO:0002366	704	60624	0.00445041	0.00445041	414	18	1	1	-1	-1
GO:BP	cell activation involved in immune response	GO:0002263	708	60624	0.00481385	0.00481385	414	18	1	1	-1	-1
GO:BP	regulation of supramolecular fiber organization	GO:1902903	377	60624	0.00484314	0.00484314	414	13	1	1	53	2
GO:BP	negative regulation of cell population proliferation	GO:0008285	783	60624	0.00498832	0.00498832	414	19	1	1	53	3
GO:BP	interspecies interaction between organisms	GO:0044419	2155	60624	0.00511811	0.00511811	414	35	1	1	53	4
GO:BP	sexual reproduction	GO:0019953	861	60624	0.00524702	0.00524702	414	20	1	1	53	2
GO:BP	cell cycle phase transition	GO:0044770	642	60624	0.00534207	0.00534207	414	17	1	1	53	2
GO:BP	MAPK cascade	GO:0000165	940	60624	0.00542009	0.00542009	414	21	1	1	53	1
GO:BP	regulation of secretion	GO:0051046	866	60624	0.00571892	0.00571892	414	20	1	1	53	1
GO:BP	oxidation-reduction process	GO:0055114	1025	60624	0.00596929	0.00596929	414	22	1	1	53	3
GO:BP	blood vessel development	GO:0001568	793	60624	0.00598417	0.00598417	414	19	1	1	53	3
GO:BP	organic anion transport	GO:0015711	511	60624	0.00600847	0.00600847	414	15	1	1	53	1
GO:BP	odontogenesis of dentin-containing tooth	GO:0042475	91	60624	0.00625794	0.00625794	414	7	1	1	53	2
GO:BP	inflammatory response	GO:0006954	797	60624	0.00643052	0.00643052	414	19	1	1	-1	-1
GO:BP	regulation of cysteine-type endopeptidase activity involved in apoptotic process	GO:0043281	221	60624	0.0066085	0.0066085	414	10	1	1	53	1
GO:BP	positive regulation of ossification	GO:0045778	92	60624	0.00673379	0.00673379	414	7	1	1	-1	-1
GO:BP	regulation of protein-containing complex assembly	GO:0043254	451	60624	0.00676114	0.00676114	414	14	1	1	53	2
GO:BP	response to wounding	GO:0009611	654	60624	0.00682314	0.00682314	414	17	1	1	53	4
GO:BP	regulation of defense response	GO:0031347	729	60624	0.00720039	0.00720039	414	18	1	1	-1	-1
GO:BP	cellular response to alcohol	GO:0097306	93	60624	0.00723941	0.00723941	414	7	1	1	53	1
GO:BP	regulation of neuron projection development	GO:0010975	519	60624	0.00724441	0.00724441	414	15	1	1	53	2
GO:BP	signal transduction by protein phosphorylation	GO:0023014	959	60624	0.00736701	0.00736701	414	21	1	1	53	1
GO:BP	myeloid leukocyte activation	GO:0002274	658	60624	0.00739332	0.00739332	414	17	1	1	-1	-1
GO:BP	modulation of chemical synaptic transmission	GO:0050804	457	60624	0.00786272	0.00786272	414	14	1	1	53	3
GO:BP	regulation of trans-synaptic signaling	GO:0099177	458	60624	0.00806107	0.00806107	414	14	1	1	53	3
GO:BP	cellular response to cytokine stimulus	GO:0071345	1129	60624	0.00839059	0.00839059	414	23	1	1	53	2
GO:BP	mitotic cell cycle phase transition	GO:0044772	597	60624	0.0089919	0.0089919	414	16	1	1	53	1
GO:BP	wound healing	GO:0042060	529	60624	0.00910596	0.00910596	414	15	1	1	53	4
GO:BP	inorganic cation transmembrane transport	GO:0098662	791	60624	0.0771274	0.0771274	414	17	0.00925462	0.00925462	53	7
GO:BP	regulation of microtubule-based process	GO:0032886	230	60624	0.00940751	0.00940751	414	10	1	1	53	2
GO:BP	regulation of plasma membrane bounded cell projection assembly	GO:0120032	181	60624	0.00951443	0.00951443	414	9	1	1	53	2
GO:BP	positive regulation of cold-induced thermogenesis	GO:0120162	97	60624	0.00958964	0.00958964	414	7	1	1	-1	-1
GO:BP	regulation of protein polymerization	GO:0032271	232	60624	0.0101531	0.0101531	414	10	1	1	53	2
GO:BP	forebrain development	GO:0030900	404	60624	0.0102356	0.0102356	414	13	1	1	53	3
GO:BP	negative regulation of protein metabolic process	GO:0051248	1227	60624	0.0102798	0.0102798	414	24	1	1	53	3
GO:BP	regulation of cell projection assembly	GO:0060491	183	60624	0.010402	0.010402	414	9	1	1	53	2
GO:BP	cation transmembrane transport	GO:0098655	904	60624	0.0107683	0.0107683	414	20	0.0219311	0.0219311	53	7
GO:BP	regulation of cell size	GO:0008361	184	60624	0.0108718	0.0108718	414	9	1	1	53	2
GO:BP	hormone-mediated signaling pathway	GO:0009755	234	60624	0.0109493	0.0109493	414	10	1	1	53	1
GO:BP	muscle system process	GO:0003012	471	60624	0.0110762	0.0110762	414	14	1	1	53	3
GO:BP	regulation of actin filament-based process	GO:0032970	409	60624	0.0116773	0.0116773	414	13	1	1	53	1
GO:BP	angiogenesis	GO:0001525	610	60624	0.0117669	0.0117669	414	16	1	1	53	3
GO:BP	maintenance of centrosome location	GO:0051661	6	60624	0.0119763	0.0119763	414	3	1	1	53	1
GO:BP	gap junction-mediated intercellular transport	GO:1990349	6	60624	0.0119763	0.0119763	414	3	1	1	-1	-1
GO:BP	myeloid cell activation involved in immune response	GO:0002275	542	60624	0.0121588	0.0121588	414	15	1	1	-1	-1
GO:BP	cell division	GO:0051301	613	60624	0.012507	0.012507	414	16	1	1	53	2
GO:BP	regulation of apoptotic signaling pathway	GO:2001233	412	60624	0.0126258	0.0126258	414	13	1	1	53	1
GO:BP	morphogenesis of a branching epithelium	GO:0061138	188	60624	0.0129373	0.0129373	414	9	1	1	53	1
GO:BP	response to drug	GO:0042493	413	60624	0.0129568	0.0129568	414	13	1	1	53	2
GO:BP	negative regulation of small molecule metabolic process	GO:0062014	102	60624	0.0133883	0.0133883	414	7	1	1	53	1
GO:BP	regulation of synapse structure or activity	GO:0050803	240	60624	0.0136709	0.0136709	414	10	1	1	53	2
GO:BP	myeloid leukocyte mediated immunity	GO:0002444	548	60624	0.0138528	0.0138528	414	15	1	1	-1	-1
GO:BP	negative regulation of organelle organization	GO:0010639	416	60624	0.013996	0.013996	414	13	1	1	53	1
GO:BP	cold-induced thermogenesis	GO:0106106	144	60624	0.0142475	0.0142475	414	8	1	1	-1	-1
GO:BP	regulation of cold-induced thermogenesis	GO:0120161	144	60624	0.0142475	0.0142475	414	8	1	1	-1	-1
GO:BP	hemopoiesis	GO:0030097	922	60624	0.0143478	0.0143478	414	20	1	1	53	1
GO:BP	negative regulation of phosphorylation	GO:0042326	482	60624	0.0143693	0.0143693	414	14	1	1	-1	-1
GO:BP	peptidyl-tyrosine dephosphorylation	GO:0035335	104	60624	0.0152222	0.0152222	414	7	1	1	-1	-1
GO:BP	microtubule-based transport	GO:0099111	193	60624	0.0159841	0.0159841	414	9	1	1	-1	-1
GO:BP	regulation of cysteine-type endopeptidase activity	GO:2000116	245	60624	0.0163675	0.0163675	414	10	1	1	53	1
GO:BP	positive regulation of hydrolase activity	GO:0051345	775	60624	0.0165096	0.0165096	414	18	1	1	53	3
GO:BP	muscle contraction	GO:0006936	361	60624	0.016969	0.016969	414	12	1	1	53	3
GO:BP	response to alcohol	GO:0097305	247	60624	0.0175682	0.0175682	414	10	1	1	53	1
GO:BP	cellular response to chemical stress	GO:0062197	364	60624	0.0184302	0.0184302	414	12	1	1	-1	-1
GO:BP	blood vessel morphogenesis	GO:0048514	706	60624	0.0184617	0.0184617	414	17	1	1	53	3
GO:BP	dephosphorylation	GO:0016311	493	60624	0.0185025	0.0185025	414	14	1	1	-1	-1
GO:BP	positive regulation of DNA metabolic process	GO:0051054	197	60624	0.0188445	0.0188445	414	9	1	1	-1	-1
GO:BP	calcium ion transmembrane transport	GO:0070588	338	60624	0.0485291	0.0485291	414	11	0.0194352	0.0194352	53	5
GO:BP	cell growth	GO:0016049	496	60624	0.0197985	0.0197985	414	14	1	1	53	2
GO:BP	cell surface receptor signaling pathway involved in cell-cell signaling	GO:1905114	637	60624	0.0200957	0.0200957	414	16	1	1	53	3
GO:BP	intercellular transport	GO:0010496	7	60624	0.020852	0.020852	414	3	1	1	-1	-1
GO:BP	positive regulation of stem cell proliferation	GO:2000648	43	60624	0.0216756	0.0216756	414	5	1	1	53	1
GO:BP	ruffle assembly	GO:0097178	43	60624	0.0216756	0.0216756	414	5	1	1	-1	-1
GO:BP	regulation of endopeptidase activity	GO:0052548	434	60624	0.0219215	0.0219215	414	13	1	1	53	1
GO:BP	response to purine-containing compound	GO:0014074	153	60624	0.0222017	0.0222017	414	8	1	1	-1	-1
GO:BP	cellular response to oxidative stress	GO:0034599	312	60624	0.0232213	0.0232213	414	11	1	1	-1	-1
GO:BP	regulation of cell junction assembly	GO:1901888	203	60624	0.0239501	0.0239501	414	9	1	1	53	1
GO:BP	morphogenesis of a branching structure	GO:0001763	204	60624	0.0249064	0.0249064	414	9	1	1	53	1
GO:BP	extracellular matrix organization	GO:0030198	376	60624	0.0254358	0.0254358	414	12	1	1	53	3
GO:BP	multicellular organismal signaling	GO:0035637	205	60624	0.025895	0.025895	414	9	0.0526651	0.0526651	53	4
GO:BP	extracellular structure organization	GO:0043062	377	60624	0.0261128	0.0261128	414	12	1	1	53	3
GO:BP	carbohydrate derivative metabolic process	GO:1901135	1128	60624	0.0264443	0.0264443	414	22	1	1	53	2
GO:BP	neural precursor cell proliferation	GO:0061351	157	60624	0.0267838	0.0267838	414	8	1	1	53	2
GO:BP	phagocytosis	GO:0006909	378	60624	0.0268055	0.0268055	414	12	1	1	53	3
GO:BP	chemotaxis	GO:0006935	653	60624	0.0272118	0.0272118	414	16	1	1	53	2
GO:BP	regulation of stem cell proliferation	GO:0072091	76	60624	0.0274723	0.0274723	414	6	1	1	53	1
GO:BP	leukocyte mediated immunity	GO:0002443	885	60624	0.0278885	0.0278885	414	19	1	1	-1	-1
GO:BP	taxis	GO:0042330	655	60624	0.028243	0.028243	414	16	1	1	53	2
GO:BP	organophosphate metabolic process	GO:0019637	1051	60624	0.029075	0.029075	414	21	1	1	53	3
GO:BP	protein localization to organelle	GO:0033365	969	60624	0.0292857	0.0292857	414	20	1	1	53	2
GO:BP	regulation of protein kinase activity	GO:0045859	810	60624	0.0297109	0.0297109	414	18	1	1	53	2
GO:BP	regulation of secretion by cell	GO:1903530	811	60624	0.0301983	0.0301983	414	18	1	1	53	1
GO:BP	regulation of transmembrane transport	GO:0034762	586	60624	0.0303694	0.0303694	414	15	0.261853	0.261853	53	5
GO:BP	autophagy	GO:0006914	516	60624	0.0306861	0.0306861	414	14	1	1	-1	-1
GO:BP	process utilizing autophagic mechanism	GO:0061919	516	60624	0.0306861	0.0306861	414	14	1	1	-1	-1
GO:BP	modification-dependent macromolecule catabolic process	GO:0043632	660	60624	0.0309745	0.0309745	414	16	1	1	-1	-1
GO:BP	regulation of calcium ion transport	GO:0051924	266	60624	0.0333226	0.0333226	414	10	1	1	53	1
GO:BP	transport along microtubule	GO:0010970	163	60624	0.0351329	0.0351329	414	8	1	1	-1	-1
GO:BP	organic hydroxy compound biosynthetic process	GO:1901617	268	60624	0.0355313	0.0355313	414	10	1	1	53	1
GO:BP	cyclic-nucleotide-mediated signaling	GO:0019935	214	60624	0.036402	0.036402	414	9	1	1	53	2
GO:BP	histone ubiquitination	GO:0016574	48	60624	0.0374918	0.0374918	414	5	1	1	-1	-1
GO:BP	actin filament bundle assembly	GO:0051017	166	60624	0.0400654	0.0400654	414	8	1	1	53	1
GO:BP	negative regulation of locomotion	GO:0040013	394	60624	0.0402895	0.0402895	414	12	1	1	53	3
GO:BP	carboxylic acid metabolic process	GO:0019752	1076	60624	0.0409912	0.0409912	414	21	1	1	53	4
GO:BP	signal release	GO:0023061	753	60624	0.0418379	0.0418379	414	17	1	1	53	4
GO:BP	leukocyte degranulation	GO:0043299	531	60624	0.0420242	0.0420242	414	14	1	1	-1	-1
GO:BP	axon development	GO:0061564	532	60624	0.0428967	0.0428967	414	14	1	1	53	4
GO:BP	negative regulation of cellular component movement	GO:0051271	397	60624	0.0433879	0.0433879	414	12	1	1	53	3
GO:BP	negative regulation of phosphate metabolic process	GO:0045936	605	60624	0.0438678	0.0438678	414	15	1	1	-1	-1
GO:BP	negative regulation of phosphorus metabolic process	GO:0010563	606	60624	0.044706	0.044706	414	15	1	1	-1	-1
GO:BP	protein localization to cell periphery	GO:1990778	335	60624	0.0447343	0.0447343	414	11	1	1	53	3
GO:BP	actin filament bundle organization	GO:0061572	169	60624	0.0455661	0.0455661	414	8	1	1	53	1
GO:BP	regulation of peptidase activity	GO:0052547	466	60624	0.0460457	0.0460457	414	13	1	1	53	1
GO:BP	microvillus organization	GO:0032528	25	60624	0.0465443	0.0465443	414	4	0.358201	0.358201	53	2
GO:BP	positive regulation of cytosolic calcium ion concentration	GO:0007204	337	60624	0.0472344	0.0472344	414	11	1	1	53	2
GO:BP	activation of protein kinase activity	GO:0032147	338	60624	0.0485291	0.0485291	414	11	1	1	53	1
GO:BP	positive regulation of stem cell population maintenance	GO:1902459	9	60624	0.049538	0.049538	414	3	1	1	53	1
GO:CC	cellular_component	GO:0005575	18854	60624	5.81e-179	5.81e-179	414	400	2.46e-23	2.46e-23	53	52
GO:CC	cellular anatomical entity	GO:0110165	18679	60624	2.67e-175	2.67e-175	414	397	8.97e-22	8.97e-22	53	51
GO:CC	intracellular	GO:0005622	14605	60624	3.48e-135	3.48e-135	414	340	7e-15	7e-15	53	42
GO:CC	organelle	GO:0043226	13825	60624	4.02e-119	4.02e-119	414	319	8.32e-16	8.32e-16	53	42
GO:CC	cytoplasm	GO:0005737	11653	60624	5.83e-109	5.83e-109	414	289	1.51e-17	1.51e-17	53	41
GO:CC	intracellular organelle	GO:0043229	12870	60624	7.85e-96	7.85e-96	414	287	4.57e-10	4.57e-10	53	35
GO:CC	membrane-bounded organelle	GO:0043227	12688	60624	2.9e-88	2.9e-88	414	277	8.25e-08	8.25e-08	53	32
GO:CC	intracellular membrane-bounded organelle	GO:0043231	11085	60624	8.88e-72	8.88e-72	414	242	0.000961079	0.000961079	53	24
GO:CC	membrane	GO:0016020	9727	60624	1.23e-64	1.23e-64	414	219	3.04e-09	3.04e-09	53	30
GO:CC	cell periphery	GO:0071944	5731	60624	1.41e-49	1.41e-49	414	153	2.08e-09	2.08e-09	53	24
GO:CC	plasma membrane	GO:0005886	5611	60624	1.82e-48	1.82e-48	414	150	1.06e-08	1.06e-08	53	23
GO:CC	protein-containing complex	GO:0032991	5494	60624	4.29e-45	4.29e-45	414	144	0.00828963	0.00828963	53	15
GO:CC	stereocilium bundle	GO:0032421	59	60624	1.5e-42	1.5e-42	414	28	7e-14	7e-14	53	8
GO:CC	nucleus	GO:0005634	7494	60624	2.2e-40	2.2e-40	414	161	0.696766	0.696766	53	14
GO:CC	stereocilium	GO:0032420	53	60624	6.59e-40	6.59e-40	414	26	6.43e-12	6.43e-12	53	7
GO:CC	cytosol	GO:0005829	5161	60624	2.43e-37	2.43e-37	414	129	0.0169818	0.0169818	53	14
GO:CC	cluster of actin-based cell projections	GO:0098862	160	60624	2.77e-36	2.77e-36	414	33	3.63e-14	3.63e-14	53	10
GO:CC	organelle lumen	GO:0043233	5890	60624	4.75e-34	4.75e-34	414	133	0.067731	0.067731	53	14
GO:CC	membrane-enclosed lumen	GO:0031974	5890	60624	4.75e-34	4.75e-34	414	133	0.067731	0.067731	53	14
GO:CC	intracellular organelle lumen	GO:0070013	5890	60624	4.75e-34	4.75e-34	414	133	0.067731	0.067731	53	14
GO:CC	intracellular non-membrane-bounded organelle	GO:0043232	4965	60624	1.56e-33	1.56e-33	414	121	0.166434	0.166434	53	12
GO:CC	non-membrane-bounded organelle	GO:0043228	4973	60624	1.82e-33	1.82e-33	414	121	0.168793	0.168793	53	12
GO:CC	plasma membrane bounded cell projection	GO:0120025	2217	60624	9.57e-33	9.57e-33	414	81	6.65e-09	6.65e-09	53	16
GO:CC	cell projection	GO:0042995	2305	60624	2.24e-32	2.24e-32	414	82	1e-09	1e-09	53	17
GO:CC	neuron projection	GO:0043005	1380	60624	3.63e-30	3.63e-30	414	63	1.65e-09	1.65e-09	53	14
GO:CC	cell junction	GO:0030054	2099	60624	1.9e-29	1.9e-29	414	75	3.4223e-05	3.4223e-05	53	12
GO:CC	actin-based cell projection	GO:0098858	214	60624	5.91e-29	5.91e-29	414	31	2.72e-09	2.72e-09	53	8
GO:CC	integral component of membrane	GO:0016021	5689	60624	5.99e-28	5.99e-28	414	121	0.00296208	0.00296208	53	16
GO:CC	intrinsic component of membrane	GO:0031224	5839	60624	1.64e-27	1.64e-27	414	122	0.00409471	0.00409471	53	16
GO:CC	nuclear lumen	GO:0031981	4773	60624	3.14e-27	3.14e-27	414	109	1	1	53	8
GO:CC	vesicle	GO:0031982	4006	60624	5.82e-27	5.82e-27	414	99	0.000182745	0.000182745	53	15
GO:CC	nucleoplasm	GO:0005654	3999	60624	1.03e-25	1.03e-25	414	97	1	1	53	8
GO:CC	endomembrane system	GO:0012505	4561	60624	4.37e-25	4.37e-25	414	103	0.0782862	0.0782862	53	12
GO:CC	extracellular region	GO:0005576	4574	60624	2.26e-24	2.26e-24	414	102	0.00017853	0.00017853	53	16
GO:CC	plasma membrane region	GO:0098590	1211	60624	1.03e-20	1.03e-20	414	49	1.45407e-05	1.45407e-05	53	10
GO:CC	stereocilium tip	GO:0032426	18	60624	5.64e-20	5.64e-20	414	12	2.63e-07	2.63e-07	53	4
GO:CC	synapse	GO:0045202	1356	60624	7.39e-18	7.39e-18	414	48	0.000416177	0.000416177	53	9
GO:CC	obsolete cell	GO:0005623	1132	60624	6.07e-17	6.07e-17	414	43	0.00101192	0.00101192	53	8
GO:CC	extracellular space	GO:0005615	3547	60624	6.77e-17	6.77e-17	414	77	0.00141456	0.00141456	53	13
GO:CC	cytoplasmic vesicle	GO:0031410	2385	60624	7.61e-17	7.61e-17	414	62	0.761817	0.761817	53	7
GO:CC	intracellular vesicle	GO:0097708	2388	60624	8.09e-17	8.09e-17	414	62	0.767022	0.767022	53	7
GO:CC	apical part of cell	GO:0045177	409	60624	6.05e-16	6.05e-16	414	27	0.92715	0.92715	53	3
GO:CC	cytoskeleton	GO:0005856	2267	60624	1.12e-14	1.12e-14	414	57	0.00391397	0.00391397	53	10
GO:CC	anchoring junction	GO:0070161	833	60624	5.36e-14	5.36e-14	414	34	0.0145976	0.0145976	53	6
GO:CC	cell cortex	GO:0005938	314	60624	2.72e-13	2.72e-13	414	22	0.443671	0.443671	53	3
GO:CC	extracellular exosome	GO:0070062	2144	60624	1.33e-12	1.33e-12	414	52	0.0864011	0.0864011	53	8
GO:CC	organelle membrane	GO:0031090	3548	60624	1.68e-12	1.68e-12	414	69	1	1	53	4
GO:CC	supramolecular complex	GO:0099080	1310	60624	1.78e-12	1.78e-12	414	40	2.54694e-06	2.54694e-06	53	11
GO:CC	endoplasmic reticulum	GO:0005783	1815	60624	2.96e-12	2.96e-12	414	47	0.821953	0.821953	53	6
GO:CC	integral component of plasma membrane	GO:0005887	1619	60624	4.29e-12	4.29e-12	414	44	0.0129086	0.0129086	53	8
GO:CC	intrinsic component of plasma membrane	GO:0031226	1696	60624	4.9e-12	4.9e-12	414	45	0.0177982	0.0177982	53	8
GO:CC	membrane protein complex	GO:0098796	1290	60624	5.46e-12	5.46e-12	414	39	1	1	53	4
GO:CC	cell-cell junction	GO:0005911	497	60624	5.98e-12	5.98e-12	414	25	0.158517	0.158517	53	4
GO:CC	extracellular vesicle	GO:1903561	2245	60624	8.15e-12	8.15e-12	414	52	0.116795	0.116795	53	8
GO:CC	extracellular organelle	GO:0043230	2250	60624	8.88e-12	8.88e-12	414	52	0.1185	0.1185	53	8
GO:CC	actin cytoskeleton	GO:0015629	512	60624	9.21e-11	9.21e-11	414	24	2.59452e-06	2.59452e-06	53	8
GO:CC	apical plasma membrane	GO:0016324	341	60624	1.58e-10	1.58e-10	414	20	1	1	53	2
GO:CC	axon	GO:0030424	653	60624	3.79e-10	3.79e-10	414	26	0.0445658	0.0445658	53	5
GO:CC	somatodendritic compartment	GO:0036477	865	60624	1.25e-09	1.25e-09	414	29	1	1	53	4
GO:CC	extracellular matrix	GO:0031012	533	60624	1.57e-09	1.57e-09	414	23	1	1	53	3
GO:CC	collagen-containing extracellular matrix	GO:0062023	406	60624	3.79e-09	3.79e-09	414	20	0.908513	0.908513	53	3
GO:CC	supramolecular fiber	GO:0099512	995	60624	7.12e-09	7.12e-09	414	30	1.49e-07	1.49e-07	53	11
GO:CC	bounding membrane of organelle	GO:0098588	2112	60624	8.38e-09	8.38e-09	414	45	1	1	53	3
GO:CC	supramolecular polymer	GO:0099081	1003	60624	8.65e-09	8.65e-09	414	30	1.62e-07	1.62e-07	53	11
GO:CC	chromosome	GO:0005694	1750	60624	1.49e-08	1.49e-08	414	40	1	1	53	1
GO:CC	chromatin	GO:0000785	1245	60624	1.99e-08	1.99e-08	414	33	1	1	53	1
GO:CC	catalytic complex	GO:1902494	1391	60624	2.08e-08	2.08e-08	414	35	1	1	-1	-1
GO:CC	whole membrane	GO:0098805	1715	60624	3.07e-08	3.07e-08	414	39	1	1	53	4
GO:CC	nuclear chromosome	GO:0000228	1292	60624	5.13e-08	5.13e-08	414	33	1	1	53	1
GO:CC	myosin complex	GO:0016459	57	60624	7.18e-08	7.18e-08	414	9	0.00297549	0.00297549	53	3
GO:CC	microtubule cytoskeleton	GO:0015630	1248	60624	8.96e-08	8.96e-08	414	32	0.774779	0.774779	53	5
GO:CC	nuclear chromatin	GO:0000790	1061	60624	1.51e-07	1.51e-07	414	29	1	1	53	1
GO:CC	microvillus	GO:0005902	88	60624	2e-07	2e-07	414	10	0.455949	0.455949	53	2
GO:CC	actin filament	GO:0005884	123	60624	7.0604e-05	7.0604e-05	414	9	2.18e-07	2.18e-07	53	6
GO:CC	9+2 non-motile cilium	GO:0097732	8	60624	2.87e-07	2.87e-07	414	5	1	1	53	1
GO:CC	kinocilium	GO:0060091	8	60624	2.87e-07	2.87e-07	414	5	1	1	53	1
GO:CC	cell leading edge	GO:0031252	424	60624	4.42e-07	4.42e-07	414	18	1	1	53	2
GO:CC	cell body	GO:0044297	598	60624	5.58e-07	5.58e-07	414	21	1	1	53	2
GO:CC	Golgi apparatus	GO:0005794	1591	60624	7.01e-07	7.01e-07	414	35	1	1	53	4
GO:CC	postsynaptic density	GO:0014069	343	60624	9.76e-07	9.76e-07	414	16	0.0394878	0.0394878	53	4
GO:CC	asymmetric synapse	GO:0032279	349	60624	1.24906e-06	1.24906e-06	414	16	0.0421737	0.0421737	53	4
GO:CC	cortical cytoskeleton	GO:0030863	107	60624	1.38823e-06	1.38823e-06	414	10	0.0195707	0.0195707	53	3
GO:CC	cortical actin cytoskeleton	GO:0030864	79	60624	1.43813e-06	1.43813e-06	414	9	0.00793313	0.00793313	53	3
GO:CC	distal axon	GO:0150034	313	60624	2.13459e-06	2.13459e-06	414	15	0.0278689	0.0278689	53	4
GO:CC	neuronal cell body	GO:0043025	526	60624	2.14575e-06	2.14575e-06	414	19	1	1	53	1
GO:CC	cilium	GO:0005929	650	60624	2.39379e-06	2.39379e-06	414	21	0.0436343	0.0436343	53	5
GO:CC	postsynaptic specialization	GO:0099572	369	60624	2.74438e-06	2.74438e-06	414	16	0.052079	0.052079	53	4
GO:CC	neuron to neuron synapse	GO:0098984	372	60624	3.07489e-06	3.07489e-06	414	16	0.0536968	0.0536968	53	4
GO:CC	basolateral plasma membrane	GO:0016323	230	60624	3.15521e-06	3.15521e-06	414	13	9.20771e-06	9.20771e-06	53	6
GO:CC	polymeric cytoskeletal fiber	GO:0099513	764	60624	0.000159385	0.000159385	414	20	3.44525e-06	3.44525e-06	53	9
GO:CC	plasma membrane protein complex	GO:0098797	681	60624	5.33225e-06	5.33225e-06	414	21	0.498215	0.498215	53	4
GO:CC	microtubule organizing center	GO:0005815	779	60624	1.1422e-05	1.1422e-05	414	22	0.80211	0.80211	53	4
GO:CC	perinuclear region of cytoplasm	GO:0048471	725	60624	1.54013e-05	1.54013e-05	414	21	1	1	53	3
GO:CC	spindle	GO:0005819	364	60624	1.57433e-05	1.57433e-05	414	15	0.671189	0.671189	53	3
GO:CC	presynapse	GO:0098793	535	60624	1.57849e-05	1.57849e-05	414	18	0.0177191	0.0177191	53	5
GO:CC	transferase complex	GO:1990234	797	60624	1.69983e-05	1.69983e-05	414	22	1	1	-1	-1
GO:CC	secretory vesicle	GO:0099503	1012	60624	1.75566e-05	1.75566e-05	414	25	0.316466	0.316466	53	5
GO:CC	nuclear outer membrane-endoplasmic reticulum membrane network	GO:0042175	1109	60624	2.6287e-05	2.6287e-05	414	26	1	1	53	2
GO:CC	stereocilia coupling link	GO:0002139	7	60624	2.65528e-05	2.65528e-05	414	4	1	1	53	1
GO:CC	dendrite	GO:0030425	624	60624	3.16307e-05	3.16307e-05	414	19	1	1	53	3
GO:CC	dendritic tree	GO:0097447	626	60624	3.32291e-05	3.32291e-05	414	19	1	1	53	3
GO:CC	gap junction	GO:0005921	33	60624	3.33436e-05	3.33436e-05	414	6	1	1	53	1
GO:CC	postsynapse	GO:0098794	642	60624	4.89459e-05	4.89459e-05	414	19	0.403258	0.403258	53	4
GO:CC	cytoplasmic vesicle membrane	GO:0030659	779	60624	5.08201e-05	5.08201e-05	414	21	1	1	53	2
GO:CC	nucleolus	GO:0005730	926	60624	5.51801e-05	5.51801e-05	414	23	1	1	53	1
GO:CC	endoplasmic reticulum membrane	GO:0005789	1086	60624	6.60418e-05	6.60418e-05	414	25	1	1	53	2
GO:CC	vesicle membrane	GO:0012506	801	60624	8.01675e-05	8.01675e-05	414	21	1	1	53	2
GO:CC	mitotic spindle	GO:0072686	126	60624	8.67714e-05	8.67714e-05	414	9	0.0317205	0.0317205	53	3
GO:CC	non-motile cilium	GO:0097730	165	60624	8.68244e-05	8.68244e-05	414	10	0.0699382	0.0699382	53	3
GO:CC	glutamatergic synapse	GO:0098978	363	60624	9.88642e-05	9.88642e-05	414	14	0.048949	0.048949	53	4
GO:CC	stereocilium base	GO:0120044	3	60624	0.000113734	0.000113734	414	3	1	1	-1	-1
GO:CC	connexin complex	GO:0005922	22	60624	0.0001248	0.0001248	414	5	1	1	-1	-1
GO:CC	receptor complex	GO:0043235	503	60624	0.000186351	0.000186351	414	16	1	1	53	1
GO:CC	ruffle	GO:0001726	180	60624	0.000193838	0.000193838	414	10	1	1	-1	-1
GO:CC	cell projection membrane	GO:0031253	336	60624	0.000253958	0.000253958	414	13	1	1	-1	-1
GO:CC	brush border	GO:0005903	107	60624	0.000287505	0.000287505	414	8	0.0195707	0.0195707	53	3
GO:CC	microtubule end	GO:1990752	33	60624	0.0269725	0.0269725	414	4	0.000563121	0.000563121	53	3
GO:CC	cell surface	GO:0009986	914	60624	0.000656726	0.000656726	414	21	1	1	53	2
GO:CC	secretory granule	GO:0030141	844	60624	0.000728534	0.000728534	414	20	1	1	53	4
GO:CC	filamentous actin	GO:0031941	38	60624	0.00217428	0.00217428	414	5	0.000868003	0.000868003	53	3
GO:CC	spindle pole	GO:0000922	166	60624	0.000877197	0.000877197	414	9	1	1	53	2
GO:CC	endosome	GO:0005768	945	60624	0.00110002	0.00110002	414	21	1	1	53	1
GO:CC	leading edge membrane	GO:0031256	174	60624	0.00129052	0.00129052	414	9	1	1	-1	-1
GO:CC	vacuole	GO:0005773	802	60624	0.0013151	0.0013151	414	19	1	1	-1	-1
GO:CC	synaptic membrane	GO:0097060	392	60624	0.00138375	0.00138375	414	13	0.0040833	0.0040833	53	5
GO:CC	centrosome	GO:0005813	590	60624	0.00145053	0.00145053	414	16	1	1	53	3
GO:CC	midbody	GO:0030496	182	60624	0.0018611	0.0018611	414	9	1	1	53	1
GO:CC	stereocilia ankle link	GO:0002141	6	60624	0.00224017	0.00224017	414	3	0.872369	0.872369	53	1
GO:CC	stereocilia ankle link complex	GO:0002142	6	60624	0.00224017	0.00224017	414	3	0.872369	0.872369	53	1
GO:CC	platelet alpha granule lumen	GO:0031093	66	60624	0.00226193	0.00226193	414	6	0.0046276	0.0046276	53	3
GO:CC	cell-substrate junction	GO:0030055	421	60624	0.00297264	0.00297264	414	13	1	1	53	3
GO:CC	lytic vacuole	GO:0000323	702	60624	0.00321004	0.00321004	414	17	1	1	-1	-1
GO:CC	lysosome	GO:0005764	702	60624	0.00321004	0.00321004	414	17	1	1	-1	-1
GO:CC	microtubule minus-end	GO:0036449	8	60624	0.456	0.456	414	2	0.00348773	0.00348773	53	2
GO:CC	neuron projection terminus	GO:0044306	150	60624	0.00359423	0.00359423	414	8	1	1	-1	-1
GO:CC	endoplasmic reticulum lumen	GO:0005788	307	60624	0.00373708	0.00373708	414	11	0.416347	0.416347	53	3
GO:CC	growth cone	GO:0030426	188	60624	0.0181778	0.0181778	414	8	0.00388132	0.00388132	53	4
GO:CC	cytoplasmic region	GO:0099568	252	60624	0.00391082	0.00391082	414	10	1	1	53	1
GO:CC	site of polarized growth	GO:0030427	196	60624	0.0243528	0.0243528	414	8	0.00456776	0.00456776	53	4
GO:CC	secretory granule lumen	GO:0034774	319	60624	0.00533542	0.00533542	414	11	0.46385	0.46385	53	3
GO:CC	cytoplasmic vesicle lumen	GO:0060205	323	60624	0.00598603	0.00598603	414	11	0.480396	0.480396	53	3
GO:CC	vesicle lumen	GO:0031983	325	60624	0.00633637	0.00633637	414	11	0.488804	0.488804	53	3
GO:CC	transferase complex, transferring phosphorus-containing groups	GO:0061695	268	60624	0.00664614	0.00664614	414	10	1	1	-1	-1
GO:CC	adherens junction	GO:0005912	169	60624	0.00852315	0.00852315	414	8	1	1	53	2
GO:CC	myelin sheath	GO:0043209	50	60624	0.00858087	0.00858087	414	5	1	1	53	1
GO:CC	cytoplasmic ribonucleoprotein granule	GO:0036464	222	60624	0.00908898	0.00908898	414	9	1	1	-1	-1
GO:CC	platelet alpha granule	GO:0031091	90	60624	0.0135054	0.0135054	414	6	0.0117057	0.0117057	53	3
GO:CC	axon terminus	GO:0043679	131	60624	0.0127772	0.0127772	414	7	1	1	-1	-1
GO:CC	ribonucleoprotein granule	GO:0035770	232	60624	0.0128219	0.0128219	414	9	1	1	-1	-1
GO:CC	photoreceptor inner segment	GO:0001917	57	60624	0.016306	0.016306	414	5	1	1	53	1
GO:CC	ruffle membrane	GO:0032587	94	60624	0.0172614	0.0172614	414	6	1	1	-1	-1
GO:CC	clathrin-coated vesicle	GO:0030136	188	60624	0.0181778	0.0181778	414	8	1	1	-1	-1
GO:CC	transcription regulator complex	GO:0005667	432	60624	0.018337	0.018337	414	12	1	1	-1	-1
GO:CC	presynaptic active zone membrane	GO:0048787	31	60624	0.0209651	0.0209651	414	4	0.0571793	0.0571793	53	2
GO:CC	Schmidt-Lanterman incisure	GO:0043220	12	60624	0.0239009	0.0239009	414	3	1	1	-1	-1
GO:CC	protein kinase complex	GO:1902911	102	60624	0.0272686	0.0272686	414	6	1	1	-1	-1
GO:CC	membrane raft	GO:0045121	326	60624	0.0343134	0.0343134	414	10	1	1	53	2
GO:CC	membrane microdomain	GO:0098857	327	60624	0.0351844	0.0351844	414	10	1	1	53	2
GO:CC	clathrin-coated pit	GO:0005905	69	60624	0.0409277	0.0409277	414	5	1	1	-1	-1
GO:CC	mitotic spindle pole	GO:0097431	27	60624	0.294499	0.294499	414	3	0.043258	0.043258	53	2
GO:CC	membrane region	GO:0098589	340	60624	0.0483246	0.0483246	414	10	1	1	53	2
GO:CC	integral component of presynaptic active zone membrane	GO:0099059	15	60624	0.0486836	0.0486836	414	3	1	1	53	1
GO:CC	compact myelin	GO:0043218	15	60624	0.0486836	0.0486836	414	3	1	1	-1	-1
GO:CC	muscle tendon junction	GO:0005927	3	60624	0.0499773	0.0499773	414	2	1	1	-1	-1
GO:CC	collagen type XI trimer	GO:0005592	3	60624	0.0499773	0.0499773	414	2	1	1	-1	-1
GO:CC	myosin II filament	GO:0097513	3	60624	0.0499773	0.0499773	414	2	0.436746	0.436746	53	1
https://biit.cs.ut.ee/gplink/l/i2kBObUXQg
Coding positive selection (PAML codeml) in Mammals vs All Known Genes
source	term_name	term_id	adjusted_p_value	negative_log10_of_adjusted_p_value	term_size	query_size	intersection_size	effective_domain_size	intersections
GO:MF	molecular_function	GO:0003674	3.79234e-17	16.4211	18126	46	43	60617	ADGRB1,AFF3,ANKRD11,ARHGAP23,ASPM,ATP2B2,ATP2B4,CASZ1,CDH23,COL9A2,CRYM,DBN1,DCDC2,DIAPH3,DMXL2,ELMO3,ESPN,F13A1,FMNL3,GAS6,GTPBP2,KCNQ4,LOR,LOXHD1,MOGS,MYH14,MYO1A,MYO3A,NISCH,OTOF,PCDH15,PLCB2,RASD1,RNF10,SCARF2,SCN4A,SCRIB,SH3TC2,SLC26A5,SRRM4,TMC1,TNC,WHRN
GO:MF	binding	GO:0005488	2.46679e-15	14.6079	15944	46	40	60617	ADGRB1,AFF3,ANKRD11,ARHGAP23,ASPM,ATP2B2,ATP2B4,CASZ1,CDH23,CRYM,DBN1,DCDC2,DIAPH3,DMXL2,ELMO3,ESPN,F13A1,FMNL3,GAS6,GTPBP2,KCNQ4,LOR,LOXHD1,MYH14,MYO1A,MYO3A,NISCH,OTOF,PCDH15,PLCB2,RASD1,RNF10,SCARF2,SCN4A,SCRIB,SH3TC2,SLC26A5,SRRM4,TNC,WHRN
GO:MF	protein binding	GO:0005515	5.26188e-13	12.2789	12743	46	35	60617	ADGRB1,ANKRD11,ARHGAP23,ASPM,ATP2B2,ATP2B4,CDH23,CRYM,DBN1,DCDC2,DIAPH3,DMXL2,ELMO3,ESPN,FMNL3,GAS6,GTPBP2,KCNQ4,LOR,LOXHD1,MYH14,MYO1A,MYO3A,NISCH,PCDH15,PLCB2,RASD1,RNF10,SCARF2,SCN4A,SCRIB,SH3TC2,SLC26A5,TNC,WHRN
GO:MF	calmodulin binding	GO:0005516	4.85604e-08	7.31372	201	46	7	60617	ASPM,ATP2B2,ATP2B4,KCNQ4,MYH14,MYO1A,MYO3A
GO:MF	cytoskeletal protein binding	GO:0008092	7.96171e-07	6.09899	991	46	10	60617	CDH23,DBN1,DCDC2,DIAPH3,ESPN,FMNL3,MYH14,MYO1A,MYO3A,SLC26A5
GO:MF	actin binding	GO:0003779	9.70926e-06	5.01281	433	46	7	60617	DBN1,DIAPH3,ESPN,FMNL3,MYH14,MYO1A,MYO3A
GO:MF	protein-containing complex binding	GO:0044877	8.73539e-05	4.05872	1241	46	9	60617	DBN1,ESPN,FMNL3,MYH14,MYO1A,NISCH,OTOF,PCDH15,SLC26A5
GO:MF	actin filament binding	GO:0051015	0.000105429	3.97704	196	46	5	60617	DBN1,ESPN,FMNL3,MYH14,MYO1A
GO:MF	ion binding	GO:0043167	0.000439037	3.3575	6308	46	17	60617	ADGRB1,ATP2B2,ATP2B4,CASZ1,CDH23,F13A1,GAS6,GTPBP2,MYH14,MYO1A,MYO3A,NISCH,OTOF,PCDH15,PLCB2,RASD1,RNF10
GO:MF	metal ion transmembrane transporter activity	GO:0046873	0.00575097	2.24026	446	46	5	60617	ATP2B2,ATP2B4,KCNQ4,SCN4A,TMC1
GO:MF	calcium transmembrane transporter activity, phosphorylative mechanism	GO:0005388	0.00644219	2.19097	10	46	2	60617	ATP2B2,ATP2B4
GO:MF	actin-dependent ATPase activity	GO:0030898	0.00943941	2.02506	12	46	2	60617	MYH14,MYO3A
GO:MF	inorganic molecular entity transmembrane transporter activity	GO:0015318	0.00970026	2.01322	830	46	6	60617	ATP2B2,ATP2B4,KCNQ4,SCN4A,SLC26A5,TMC1
GO:MF	cell adhesion molecule binding	GO:0050839	0.0104787	1.97969	506	46	5	60617	CDH23,DBN1,DIAPH3,NISCH,SCRIB
GO:MF	PDZ domain binding	GO:0030165	0.0105746	1.97574	87	46	3	60617	ADGRB1,ATP2B2,ATP2B4
GO:MF	anion binding	GO:0043168	0.011102	1.9546	2841	46	10	60617	ADGRB1,ATP2B2,ATP2B4,GAS6,GTPBP2,MYH14,MYO1A,MYO3A,NISCH,RASD1
GO:MF	carbohydrate derivative binding	GO:0097367	0.011386	1.94363	2269	46	9	60617	ADGRB1,ATP2B2,ATP2B4,GTPBP2,MYH14,MYO1A,MYO3A,RASD1,TNC
GO:MF	ion transmembrane transporter activity	GO:0015075	0.0140066	1.85367	887	46	6	60617	ATP2B2,ATP2B4,KCNQ4,SCN4A,SLC26A5,TMC1
GO:MF	inorganic cation transmembrane transporter activity	GO:0022890	0.0250562	1.60108	609	46	5	60617	ATP2B2,ATP2B4,KCNQ4,SCN4A,TMC1
GO:MF	cadherin binding	GO:0045296	0.0299786	1.52319	330	46	4	60617	CDH23,DBN1,DIAPH3,SCRIB
GO:MF	microfilament motor activity	GO:0000146	0.0328785	1.48309	22	46	2	60617	MYH14,MYO3A
GO:MF	cation transmembrane transporter activity	GO:0008324	0.0364449	1.43836	660	46	5	60617	ATP2B2,ATP2B4,KCNQ4,SCN4A,TMC1
GO:MF	transmembrane transporter activity	GO:0022857	0.0386292	1.41308	1068	46	6	60617	ATP2B2,ATP2B4,KCNQ4,SCN4A,SLC26A5,TMC1
GO:MF	calcium ion transmembrane transporter activity	GO:0015085	0.0425062	1.37155	139	46	3	60617	ATP2B2,ATP2B4,TMC1
GO:MF	motor activity	GO:0003774	0.0425062	1.37155	139	46	3	60617	MYH14,MYO1A,MYO3A
GO:BP	sensory perception of sound	GO:0007605	2.01952e-27	26.6948	154	46	16	60617	ATP2B2,CDH23,CRYM,DCDC2,ESPN,KCNQ4,LOXHD1,MYH14,MYO1A,MYO3A,OTOF,PCDH15,SLC26A5,SRRM4,TMC1,WHRN
GO:BP	sensory perception of mechanical stimulus	GO:0050954	1.55309e-26	25.8088	174	46	16	60617	ATP2B2,CDH23,CRYM,DCDC2,ESPN,KCNQ4,LOXHD1,MYH14,MYO1A,MYO3A,OTOF,PCDH15,SLC26A5,SRRM4,TMC1,WHRN
GO:BP	multicellular organismal process	GO:0032501	4.32938e-19	18.3636	7873	46	35	60617	ADGRB1,AFF3,ANKRD11,ASPM,ATP2B2,ATP2B4,CASZ1,CDH23,COL9A2,CRYM,DBN1,DCDC2,ESPN,F13A1,FMNL3,GAS6,KCNQ4,LOR,LOXHD1,MYH14,MYO1A,MYO3A,NISCH,OTOF,PCDH15,PLCB2,RNF10,SCN4A,SCRIB,SH3TC2,SLC26A5,SRRM4,TMC1,TNC,WHRN
GO:BP	biological_process	GO:0008150	4.06196e-18	17.3913	17906	46	44	60617	ADGRB1,AFF3,ANKRD11,ARHGAP23,ASPM,ATP2B2,ATP2B4,CASZ1,CDH23,COL9A2,CRYM,DBN1,DCDC2,DIAPH3,DMXL2,ELMO3,ESPN,F13A1,FMNL3,GAS6,GTPBP2,KCNQ4,LOR,LOXHD1,MOGS,MYH14,MYO1A,MYO3A,NISCH,OTOF,PCDH15,PLCB2,RASD1,RNF10,SCARF2,SCN4A,SCRIB,SERINC3,SH3TC2,SLC26A5,SRRM4,TMC1,TNC,WHRN
GO:BP	system process	GO:0003008	1.33324e-16	15.8751	2227	46	22	60617	ATP2B2,ATP2B4,CDH23,CRYM,DCDC2,ESPN,GAS6,KCNQ4,LOXHD1,MYH14,MYO1A,MYO3A,NISCH,OTOF,PCDH15,PLCB2,RNF10,SCN4A,SLC26A5,SRRM4,TMC1,WHRN
GO:BP	sensory perception	GO:0007600	3.89244e-16	15.4098	959	46	17	60617	ATP2B2,CDH23,CRYM,DCDC2,ESPN,KCNQ4,LOXHD1,MYH14,MYO1A,MYO3A,OTOF,PCDH15,PLCB2,SLC26A5,SRRM4,TMC1,WHRN
GO:BP	nervous system process	GO:0050877	4.30867e-16	15.3657	1437	46	19	60617	ATP2B2,CDH23,CRYM,DCDC2,ESPN,KCNQ4,LOXHD1,MYH14,MYO1A,MYO3A,OTOF,PCDH15,PLCB2,RNF10,SCN4A,SLC26A5,SRRM4,TMC1,WHRN
GO:BP	cellular process	GO:0009987	1.61812e-15	14.791	16230	46	41	60617	ADGRB1,AFF3,ARHGAP23,ASPM,ATP2B2,ATP2B4,CASZ1,CDH23,COL9A2,CRYM,DBN1,DCDC2,DIAPH3,DMXL2,ELMO3,ESPN,F13A1,FMNL3,GAS6,GTPBP2,LOR,LOXHD1,MOGS,MYH14,MYO1A,MYO3A,NISCH,OTOF,PCDH15,PLCB2,RASD1,RNF10,SCN4A,SCRIB,SERINC3,SH3TC2,SLC26A5,SRRM4,TMC1,TNC,WHRN
GO:BP	system development	GO:0048731	1.68193e-12	11.7742	5020	46	25	60617	ADGRB1,ANKRD11,ASPM,ATP2B2,ATP2B4,CASZ1,CDH23,COL9A2,DBN1,DCDC2,FMNL3,GAS6,KCNQ4,LOR,MYH14,MYO3A,PCDH15,RNF10,SCRIB,SH3TC2,SLC26A5,SRRM4,TMC1,TNC,WHRN
GO:BP	multicellular organism development	GO:0007275	1.74471e-12	11.7583	5604	46	26	60617	ADGRB1,AFF3,ANKRD11,ASPM,ATP2B2,ATP2B4,CASZ1,CDH23,COL9A2,DBN1,DCDC2,FMNL3,GAS6,KCNQ4,LOR,MYH14,MYO3A,PCDH15,RNF10,SCRIB,SH3TC2,SLC26A5,SRRM4,TMC1,TNC,WHRN
GO:BP	biological regulation	GO:0065007	2.48363e-12	11.6049	12628	46	35	60617	ADGRB1,AFF3,ANKRD11,ARHGAP23,ASPM,ATP2B2,ATP2B4,CASZ1,CDH23,CRYM,DBN1,DCDC2,DMXL2,ESPN,F13A1,FMNL3,GAS6,GTPBP2,KCNQ4,MYH14,NISCH,OTOF,PCDH15,PLCB2,RASD1,RNF10,SCN4A,SCRIB,SERINC3,SH3TC2,SLC26A5,SRRM4,TMC1,TNC,WHRN
GO:BP	anatomical structure development	GO:0048856	1.36357e-11	10.8653	6105	46	26	60617	ADGRB1,AFF3,ANKRD11,ASPM,ATP2B2,ATP2B4,CASZ1,CDH23,COL9A2,DBN1,DCDC2,FMNL3,GAS6,KCNQ4,LOR,MYH14,MYO3A,PCDH15,RNF10,SCRIB,SH3TC2,SLC26A5,SRRM4,TMC1,TNC,WHRN
GO:BP	neurogenesis	GO:0022008	8.17321e-11	10.0876	1679	46	16	60617	ADGRB1,ASPM,ATP2B2,CASZ1,CDH23,DBN1,DCDC2,GAS6,PCDH15,RNF10,SCRIB,SH3TC2,SRRM4,TMC1,TNC,WHRN
GO:BP	developmental process	GO:0032502	9.72098e-11	10.0123	6630	46	26	60617	ADGRB1,AFF3,ANKRD11,ASPM,ATP2B2,ATP2B4,CASZ1,CDH23,COL9A2,DBN1,DCDC2,FMNL3,GAS6,KCNQ4,LOR,MYH14,MYO3A,PCDH15,RNF10,SCRIB,SH3TC2,SLC26A5,SRRM4,TMC1,TNC,WHRN
GO:BP	generation of neurons	GO:0048699	5.97374e-10	9.22375	1574	46	15	60617	ADGRB1,ASPM,ATP2B2,CASZ1,CDH23,DBN1,DCDC2,GAS6,PCDH15,RNF10,SCRIB,SRRM4,TMC1,TNC,WHRN
GO:BP	regulation of biological quality	GO:0065008	7.18355e-10	9.14366	4156	46	21	60617	ADGRB1,ANKRD11,ASPM,ATP2B2,ATP2B4,CDH23,CRYM,DBN1,DMXL2,F13A1,FMNL3,GAS6,MYH14,NISCH,OTOF,PCDH15,PLCB2,SCN4A,SCRIB,SLC26A5,WHRN
GO:BP	nervous system development	GO:0007399	1.59242e-09	8.79794	2432	46	17	60617	ADGRB1,ASPM,ATP2B2,ATP2B4,CASZ1,CDH23,DBN1,DCDC2,GAS6,PCDH15,RNF10,SCRIB,SH3TC2,SRRM4,TMC1,TNC,WHRN
GO:BP	localization	GO:0051179	2.35288e-09	8.6284	6889	46	25	60617	ADGRB1,ASPM,ATP2B2,ATP2B4,CDH23,CRYM,DBN1,DCDC2,ELMO3,F13A1,FMNL3,GAS6,GTPBP2,KCNQ4,MYO1A,NISCH,OTOF,PLCB2,SCARF2,SCN4A,SCRIB,SH3TC2,SLC26A5,TMC1,WHRN
GO:BP	inner ear development	GO:0048839	5.19577e-09	8.28435	203	46	8	60617	CDH23,KCNQ4,MYO3A,PCDH15,SCRIB,SLC26A5,TMC1,WHRN
GO:BP	ear development	GO:0043583	1.41305e-08	7.84984	230	46	8	60617	CDH23,KCNQ4,MYO3A,PCDH15,SCRIB,SLC26A5,TMC1,WHRN
GO:BP	regulation of biological process	GO:0050789	3.63263e-08	7.43978	11940	46	30	60617	ADGRB1,AFF3,ARHGAP23,ASPM,ATP2B2,ATP2B4,CASZ1,CRYM,DBN1,DCDC2,ESPN,F13A1,FMNL3,GAS6,GTPBP2,KCNQ4,MYH14,NISCH,PLCB2,RASD1,RNF10,SCN4A,SCRIB,SERINC3,SH3TC2,SLC26A5,SRRM4,TMC1,TNC,WHRN
GO:BP	cellular developmental process	GO:0048869	3.82825e-08	7.417	4531	46	20	60617	ADGRB1,ASPM,ATP2B2,CASZ1,CDH23,DBN1,DCDC2,FMNL3,GAS6,LOR,MYH14,PCDH15,RNF10,SCRIB,SH3TC2,SLC26A5,SRRM4,TMC1,TNC,WHRN
GO:BP	neuron differentiation	GO:0030182	4.4096e-08	7.3556	1409	46	13	60617	ADGRB1,ASPM,ATP2B2,CASZ1,CDH23,DBN1,DCDC2,PCDH15,SCRIB,SRRM4,TMC1,TNC,WHRN
GO:BP	anatomical structure morphogenesis	GO:0009653	1.94939e-07	6.7101	2820	46	16	60617	ADGRB1,AFF3,ANKRD11,ATP2B4,CDH23,DBN1,DCDC2,FMNL3,KCNQ4,MYH14,MYO3A,PCDH15,SCRIB,SLC26A5,TNC,WHRN
GO:BP	inner ear receptor cell development	GO:0060119	6.03113e-07	6.2196	49	46	5	60617	CDH23,PCDH15,SCRIB,TMC1,WHRN
GO:BP	sensory organ development	GO:0007423	6.22186e-07	6.20608	562	46	9	60617	ATP2B4,CDH23,KCNQ4,MYO3A,PCDH15,SCRIB,SLC26A5,TMC1,WHRN
GO:BP	cell development	GO:0048468	9.35717e-07	6.02886	2215	46	14	60617	ADGRB1,ASPM,CASZ1,CDH23,DBN1,DCDC2,PCDH15,RNF10,SCRIB,SH3TC2,SRRM4,TMC1,TNC,WHRN
GO:BP	establishment of localization	GO:0051234	1.0671e-06	5.97179	5460	46	20	60617	ADGRB1,ATP2B2,ATP2B4,CDH23,CRYM,ELMO3,F13A1,GAS6,GTPBP2,KCNQ4,NISCH,OTOF,PLCB2,SCARF2,SCN4A,SCRIB,SH3TC2,SLC26A5,TMC1,WHRN
GO:BP	inner ear receptor cell differentiation	GO:0060113	2.39119e-06	5.62139	64	46	5	60617	CDH23,PCDH15,SCRIB,TMC1,WHRN
GO:BP	cellular component organization	GO:0016043	3.05407e-06	5.51512	6481	46	21	60617	ADGRB1,ASPM,CDH23,COL9A2,DBN1,DCDC2,DIAPH3,ESPN,FMNL3,GAS6,LOR,MYH14,MYO1A,NISCH,OTOF,PCDH15,SCRIB,SH3TC2,SLC26A5,TNC,WHRN
GO:BP	auditory receptor cell development	GO:0060117	3.38879e-06	5.46995	22	46	4	60617	PCDH15,SCRIB,TMC1,WHRN
GO:BP	mechanoreceptor differentiation	GO:0042490	3.78291e-06	5.42217	70	46	5	60617	CDH23,PCDH15,SCRIB,TMC1,WHRN
GO:BP	cellular component organization or biogenesis	GO:0071840	5.10623e-06	5.2919	6667	46	21	60617	ADGRB1,ASPM,CDH23,COL9A2,DBN1,DCDC2,DIAPH3,ESPN,FMNL3,GAS6,LOR,MYH14,MYO1A,NISCH,OTOF,PCDH15,SCRIB,SH3TC2,SLC26A5,TNC,WHRN
GO:BP	transport	GO:0006810	5.56086e-06	5.25486	5337	46	19	60617	ADGRB1,ATP2B2,ATP2B4,CDH23,CRYM,ELMO3,F13A1,GAS6,GTPBP2,KCNQ4,NISCH,OTOF,PLCB2,SCARF2,SCN4A,SCRIB,SH3TC2,SLC26A5,TMC1
GO:BP	animal organ development	GO:0048513	9.04927e-06	5.04339	3677	46	16	60617	ADGRB1,ANKRD11,ASPM,ATP2B4,CDH23,GAS6,KCNQ4,LOR,MYH14,MYO3A,PCDH15,SCRIB,SLC26A5,TMC1,TNC,WHRN
GO:BP	cell morphogenesis	GO:0000902	1.02342e-05	4.98995	1068	46	10	60617	ADGRB1,CDH23,DBN1,DCDC2,FMNL3,MYH14,PCDH15,SCRIB,SLC26A5,WHRN
GO:BP	cell differentiation	GO:0030154	1.22467e-05	4.91198	4335	46	17	60617	ADGRB1,ASPM,ATP2B2,CASZ1,CDH23,DBN1,DCDC2,GAS6,LOR,PCDH15,RNF10,SCRIB,SH3TC2,SRRM4,TMC1,TNC,WHRN
GO:BP	neuron development	GO:0048666	1.99036e-05	4.70107	1146	46	10	60617	ADGRB1,CDH23,DBN1,DCDC2,PCDH15,SCRIB,SRRM4,TMC1,TNC,WHRN
GO:BP	inner ear receptor cell stereocilium organization	GO:0060122	2.40824e-05	4.6183	35	46	4	60617	CDH23,PCDH15,SCRIB,WHRN
GO:BP	cellular component morphogenesis	GO:0032989	2.55824e-05	4.59206	1177	46	10	60617	ADGRB1,CDH23,DBN1,DCDC2,FMNL3,MYH14,PCDH15,SCRIB,SLC26A5,WHRN
GO:BP	inner ear auditory receptor cell differentiation	GO:0042491	2.70777e-05	4.56739	36	46	4	60617	PCDH15,SCRIB,TMC1,WHRN
GO:BP	inner ear morphogenesis	GO:0042472	2.8198e-05	4.54978	104	46	5	60617	KCNQ4,MYO3A,PCDH15,SCRIB,WHRN
GO:BP	hair cell differentiation	GO:0035315	6.81499e-05	4.16653	45	46	4	60617	PCDH15,SCRIB,TMC1,WHRN
GO:BP	ear morphogenesis	GO:0042471	6.82627e-05	4.16582	124	46	5	60617	KCNQ4,MYO3A,PCDH15,SCRIB,WHRN
GO:BP	regulation of cellular process	GO:0050794	8.3407e-05	4.0788	11187	46	25	60617	ADGRB1,AFF3,ARHGAP23,ASPM,ATP2B4,CASZ1,CRYM,DBN1,DCDC2,ESPN,F13A1,FMNL3,GAS6,GTPBP2,MYH14,NISCH,PLCB2,RASD1,RNF10,SCRIB,SERINC3,SH3TC2,SLC26A5,SRRM4,TNC
GO:BP	neuroepithelial cell differentiation	GO:0060563	0.000192667	3.71519	58	46	4	60617	PCDH15,SCRIB,TMC1,WHRN
GO:BP	columnar/cuboidal epithelial cell development	GO:0002066	0.000236588	3.62601	61	46	4	60617	PCDH15,SCRIB,TMC1,WHRN
GO:BP	signaling	GO:0023052	0.000265521	3.5759	6772	46	19	60617	ADGRB1,ARHGAP23,ASPM,ATP2B2,ATP2B4,DBN1,DCDC2,F13A1,GAS6,MYH14,NISCH,OTOF,PLCB2,RASD1,SCN4A,SCRIB,SERINC3,SH3TC2,TNC
GO:BP	auditory receptor cell stereocilium organization	GO:0060088	0.0002982	3.52549	15	46	3	60617	PCDH15,SCRIB,WHRN
GO:BP	detection of mechanical stimulus involved in sensory perception of sound	GO:0050910	0.0002982	3.52549	15	46	3	60617	PCDH15,TMC1,WHRN
GO:BP	plasma membrane bounded cell projection organization	GO:0120036	0.000309298	3.50962	1539	46	10	60617	ADGRB1,CDH23,DBN1,DCDC2,ESPN,MYO1A,PCDH15,SCRIB,TNC,WHRN
GO:BP	cell projection organization	GO:0030030	0.000389117	3.40992	1578	46	10	60617	ADGRB1,CDH23,DBN1,DCDC2,ESPN,MYO1A,PCDH15,SCRIB,TNC,WHRN
GO:BP	auditory receptor cell morphogenesis	GO:0002093	0.000445188	3.35146	17	46	3	60617	PCDH15,SCRIB,WHRN
GO:BP	inorganic ion transmembrane transport	GO:0098660	0.000457195	3.3399	871	46	8	60617	ATP2B2,ATP2B4,GAS6,KCNQ4,PLCB2,SCN4A,SLC26A5,TMC1
GO:BP	response to stimulus	GO:0050896	0.000467803	3.32994	9455	46	22	60617	ADGRB1,AFF3,ARHGAP23,ASPM,ATP2B4,CDH23,DCDC2,F13A1,GAS6,LOXHD1,MYO3A,NISCH,PCDH15,PLCB2,RASD1,SCRIB,SERINC3,SH3TC2,SLC26A5,TMC1,TNC,WHRN
GO:BP	metal ion transport	GO:0030001	0.000701699	3.15385	922	46	8	60617	ATP2B2,ATP2B4,CDH23,GAS6,KCNQ4,PLCB2,SCN4A,TMC1
GO:BP	response to mechanical stimulus	GO:0009612	0.00105222	2.9779	215	46	5	60617	PCDH15,SLC26A5,TMC1,TNC,WHRN
GO:BP	cell motility	GO:0048870	0.00117118	2.93138	1781	46	10	60617	ADGRB1,ASPM,ATP2B4,DCDC2,ELMO3,FMNL3,GAS6,NISCH,SCRIB,SLC26A5
GO:BP	localization of cell	GO:0051674	0.00117118	2.93138	1781	46	10	60617	ADGRB1,ASPM,ATP2B4,DCDC2,ELMO3,FMNL3,GAS6,NISCH,SCRIB,SLC26A5
GO:BP	movement of cell or subcellular component	GO:0006928	0.00117578	2.92967	2252	46	11	60617	ADGRB1,ASPM,ATP2B4,DCDC2,ELMO3,FMNL3,GAS6,MYH14,NISCH,SCRIB,SLC26A5
GO:BP	cytoskeleton organization	GO:0007010	0.00126291	2.89863	1371	46	9	60617	ASPM,DBN1,DIAPH3,ESPN,FMNL3,LOR,MYH14,NISCH,PCDH15
GO:BP	actin cytoskeleton organization	GO:0030036	0.00126795	2.8969	679	46	7	60617	DBN1,DIAPH3,ESPN,FMNL3,MYH14,NISCH,PCDH15
GO:BP	neuron projection development	GO:0031175	0.00146199	2.83506	1017	46	8	60617	ADGRB1,CDH23,DBN1,DCDC2,PCDH15,SCRIB,TNC,WHRN
GO:BP	cell communication	GO:0007154	0.00154686	2.81055	6798	46	18	60617	ADGRB1,ARHGAP23,ASPM,ATP2B4,DBN1,DCDC2,F13A1,GAS6,MYH14,NISCH,OTOF,PLCB2,RASD1,SCN4A,SCRIB,SERINC3,SH3TC2,TNC
GO:BP	embryo development	GO:0009790	0.00198985	2.70118	1060	46	8	60617	AFF3,ANKRD11,DBN1,KCNQ4,MYO3A,PCDH15,SCRIB,WHRN
GO:BP	calcium ion transport	GO:0006816	0.00200226	2.69848	454	46	6	60617	ATP2B2,ATP2B4,CDH23,GAS6,PLCB2,TMC1
GO:BP	regulation of localization	GO:0032879	0.00223898	2.64995	2942	46	12	60617	ADGRB1,ATP2B4,DBN1,GAS6,KCNQ4,NISCH,PLCB2,SCN4A,SCRIB,SH3TC2,SLC26A5,TMC1
GO:BP	sensory organ morphogenesis	GO:0090596	0.00299062	2.52424	266	46	5	60617	KCNQ4,MYO3A,PCDH15,SCRIB,WHRN
GO:BP	inorganic cation transmembrane transport	GO:0098662	0.00320104	2.49471	781	46	7	60617	ATP2B2,ATP2B4,GAS6,KCNQ4,PLCB2,SCN4A,TMC1
GO:BP	actin filament-based process	GO:0030029	0.00320104	2.49471	781	46	7	60617	DBN1,DIAPH3,ESPN,FMNL3,MYH14,NISCH,PCDH15
GO:BP	detection of mechanical stimulus involved in sensory perception	GO:0050974	0.00322144	2.49195	32	46	3	60617	PCDH15,TMC1,WHRN
GO:BP	locomotion	GO:0040011	0.00347085	2.45956	2010	46	10	60617	ADGRB1,ASPM,ATP2B4,DCDC2,ELMO3,FMNL3,GAS6,NISCH,SCRIB,SLC26A5
GO:BP	columnar/cuboidal epithelial cell differentiation	GO:0002065	0.00348617	2.45765	119	46	4	60617	PCDH15,SCRIB,TMC1,WHRN
GO:BP	divalent metal ion transport	GO:0070838	0.00349157	2.45698	500	46	6	60617	ATP2B2,ATP2B4,CDH23,GAS6,PLCB2,TMC1
GO:BP	divalent inorganic cation transport	GO:0072511	0.00378188	2.42229	507	46	6	60617	ATP2B2,ATP2B4,CDH23,GAS6,PLCB2,TMC1
GO:BP	ion transmembrane transport	GO:0034220	0.00450946	2.34588	1184	46	8	60617	ATP2B2,ATP2B4,GAS6,KCNQ4,PLCB2,SCN4A,SLC26A5,TMC1
GO:BP	cell migration	GO:0016477	0.00495677	2.3048	1620	46	9	60617	ADGRB1,ASPM,ATP2B4,DCDC2,ELMO3,FMNL3,GAS6,NISCH,SCRIB
GO:BP	cation transport	GO:0006812	0.00513167	2.28974	1205	46	8	60617	ATP2B2,ATP2B4,CDH23,GAS6,KCNQ4,PLCB2,SCN4A,TMC1
GO:BP	embryonic organ morphogenesis	GO:0048562	0.00573435	2.24152	304	46	5	60617	KCNQ4,MYO3A,PCDH15,SCRIB,WHRN
GO:BP	cell-cell signaling	GO:0007267	0.00728816	2.13738	1699	46	9	60617	ADGRB1,ASPM,DBN1,DCDC2,NISCH,OTOF,PLCB2,SCRIB,TNC
GO:BP	cation transmembrane transport	GO:0098655	0.00810497	2.09125	900	46	7	60617	ATP2B2,ATP2B4,GAS6,KCNQ4,PLCB2,SCN4A,TMC1
GO:BP	ion transport	GO:0006811	0.00816127	2.08824	1723	46	9	60617	ATP2B2,ATP2B4,CDH23,GAS6,KCNQ4,PLCB2,SCN4A,SLC26A5,TMC1
GO:BP	calcium ion transmembrane transport	GO:0070588	0.00959026	2.01817	338	46	5	60617	ATP2B2,ATP2B4,GAS6,PLCB2,TMC1
GO:BP	detection of mechanical stimulus	GO:0050982	0.0104477	1.98098	47	46	3	60617	PCDH15,TMC1,WHRN
GO:BP	embryonic morphogenesis	GO:0048598	0.0106753	1.97162	608	46	6	60617	AFF3,KCNQ4,MYO3A,PCDH15,SCRIB,WHRN
GO:BP	cell morphogenesis involved in neuron differentiation	GO:0048667	0.010978	1.95948	611	46	6	60617	ADGRB1,DBN1,DCDC2,PCDH15,SCRIB,WHRN
GO:BP	epidermal cell differentiation	GO:0009913	0.0130067	1.88583	360	46	5	60617	LOR,PCDH15,SCRIB,TMC1,WHRN
GO:BP	cellular component assembly	GO:0022607	0.0184486	1.73404	3000	46	11	60617	ADGRB1,ASPM,CDH23,DBN1,DCDC2,DIAPH3,ESPN,GAS6,MYO1A,OTOF,PCDH15
GO:BP	regulation of signaling	GO:0023051	0.0221111	1.65539	3679	46	12	60617	ADGRB1,ARHGAP23,ASPM,ATP2B2,ATP2B4,DBN1,DCDC2,GAS6,NISCH,SCRIB,SERINC3,SH3TC2
GO:BP	homeostatic process	GO:0042592	0.0226771	1.64441	1958	46	9	60617	ANKRD11,ATP2B2,ATP2B4,CDH23,DMXL2,GAS6,PCDH15,PLCB2,WHRN
GO:BP	equilibrioception	GO:0050957	0.0253684	1.59571	8	46	2	60617	CDH23,PCDH15
GO:BP	animal organ morphogenesis	GO:0009887	0.0287626	1.54117	1095	46	7	60617	ANKRD11,KCNQ4,MYO3A,PCDH15,SCRIB,TNC,WHRN
GO:BP	multicellular organismal signaling	GO:0035637	0.0304863	1.5159	206	46	4	60617	ATP2B2,ATP2B4,MYH14,SCN4A
GO:BP	anatomical structure homeostasis	GO:0060249	0.0348307	1.45804	442	46	5	60617	ANKRD11,ATP2B2,CDH23,PCDH15,WHRN
GO:BP	embryonic organ development	GO:0048568	0.0367516	1.43472	447	46	5	60617	KCNQ4,MYO3A,PCDH15,SCRIB,WHRN
GO:BP	epithelial cell development	GO:0002064	0.0373662	1.42752	217	46	4	60617	PCDH15,SCRIB,TMC1,WHRN
GO:BP	cellular component biogenesis	GO:0044085	0.0378732	1.42167	3241	46	11	60617	ADGRB1,ASPM,CDH23,DBN1,DCDC2,DIAPH3,ESPN,GAS6,MYO1A,OTOF,PCDH15
GO:BP	retina homeostasis	GO:0001895	0.0395244	1.40313	73	46	3	60617	CDH23,PCDH15,WHRN
GO:BP	cell morphogenesis involved in differentiation	GO:0000904	0.0401009	1.39685	769	46	6	60617	ADGRB1,DBN1,DCDC2,PCDH15,SCRIB,WHRN
GO:BP	sensory perception of light stimulus	GO:0050953	0.0422989	1.37367	224	46	4	60617	CDH23,MYO3A,PCDH15,WHRN
GO:BP	tissue homeostasis	GO:0001894	0.0461035	1.33627	229	46	4	60617	ANKRD11,CDH23,PCDH15,WHRN
GO:BP	transmembrane transport	GO:0055085	0.0463561	1.33389	1634	46	8	60617	ATP2B2,ATP2B4,GAS6,KCNQ4,PLCB2,SCN4A,SLC26A5,TMC1
GO:BP	epidermis development	GO:0008544	0.0481086	1.31778	473	46	5	60617	LOR,PCDH15,SCRIB,TMC1,WHRN
GO:CC	cellular anatomical entity	GO:0110165	4.29624e-22	21.3669	18650	46	46	60617	ADGRB1,AFF3,ANKRD11,ARHGAP23,ASPM,ATP2B2,ATP2B4,CASZ1,CCDC127,CDH23,COL9A2,CRYM,DBN1,DCDC2,DIAPH3,DMXL2,ELMO3,ESPN,F13A1,FMNL3,GAS6,GTPBP2,KCNQ4,LOR,LOXHD1,MOGS,MYH14,MYO1A,MYO3A,NISCH,OTOF,PCDH15,PLCB2,RASD1,RNF10,SCARF2,SCN4A,SCRIB,SERINC3,SH3TC2,SLC26A5,SRRM4,TMC1,TMEM132E,TNC,WHRN
GO:CC	cellular_component	GO:0005575	7.12535e-22	21.1472	18856	46	46	60617	ADGRB1,AFF3,ANKRD11,ARHGAP23,ASPM,ATP2B2,ATP2B4,CASZ1,CCDC127,CDH23,COL9A2,CRYM,DBN1,DCDC2,DIAPH3,DMXL2,ELMO3,ESPN,F13A1,FMNL3,GAS6,GTPBP2,KCNQ4,LOR,LOXHD1,MOGS,MYH14,MYO1A,MYO3A,NISCH,OTOF,PCDH15,PLCB2,RASD1,RNF10,SCARF2,SCN4A,SCRIB,SERINC3,SH3TC2,SLC26A5,SRRM4,TMC1,TMEM132E,TNC,WHRN
GO:CC	cytoplasm	GO:0005737	7.76417e-17	16.1099	11634	46	37	60617	ADGRB1,AFF3,ANKRD11,ARHGAP23,ASPM,ATP2B2,ATP2B4,CASZ1,COL9A2,CRYM,DBN1,DCDC2,DIAPH3,DMXL2,ELMO3,ESPN,F13A1,FMNL3,GAS6,GTPBP2,LOR,MOGS,MYH14,MYO1A,MYO3A,NISCH,OTOF,PCDH15,PLCB2,RASD1,RNF10,SCRIB,SERINC3,SH3TC2,SLC26A5,TNC,WHRN
GO:CC	organelle	GO:0043226	1.64115e-15	14.7849	13720	46	38	60617	ADGRB1,AFF3,ANKRD11,ARHGAP23,ASPM,ATP2B2,ATP2B4,CASZ1,CDH23,COL9A2,CRYM,DBN1,DCDC2,DIAPH3,DMXL2,ESPN,F13A1,FMNL3,GAS6,GTPBP2,LOR,LOXHD1,MOGS,MYH14,MYO1A,MYO3A,NISCH,OTOF,PCDH15,RASD1,RNF10,SCRIB,SERINC3,SH3TC2,SRRM4,TMC1,TNC,WHRN
GO:CC	cluster of actin-based cell projections	GO:0098862	7.78973e-15	14.1085	161	46	10	60617	CDH23,DCDC2,ESPN,LOXHD1,MYH14,MYO1A,MYO3A,PCDH15,TMC1,WHRN
GO:CC	intracellular	GO:0005622	1.60854e-14	13.7936	14626	46	38	60617	ADGRB1,AFF3,ANKRD11,ARHGAP23,ASPM,ATP2B2,ATP2B4,CASZ1,COL9A2,CRYM,DBN1,DCDC2,DIAPH3,DMXL2,ELMO3,ESPN,F13A1,FMNL3,GAS6,GTPBP2,LOR,MOGS,MYH14,MYO1A,MYO3A,NISCH,OTOF,PCDH15,PLCB2,RASD1,RNF10,SCRIB,SERINC3,SH3TC2,SLC26A5,SRRM4,TNC,WHRN
GO:CC	stereocilium bundle	GO:0032421	1.96297e-14	13.7071	59	46	8	60617	CDH23,DCDC2,ESPN,LOXHD1,MYO3A,PCDH15,TMC1,WHRN
GO:CC	stereocilium	GO:0032420	2.12597e-12	11.6724	53	46	7	60617	CDH23,ESPN,LOXHD1,MYO3A,PCDH15,TMC1,WHRN
GO:CC	membrane	GO:0016020	1.40445e-10	9.85249	9731	46	29	60617	ADGRB1,ANKRD11,ASPM,ATP2B2,ATP2B4,CCDC127,CDH23,DBN1,DMXL2,FMNL3,KCNQ4,LOR,MOGS,MYH14,MYO1A,NISCH,OTOF,PCDH15,RASD1,SCARF2,SCN4A,SCRIB,SERINC3,SH3TC2,SLC26A5,TMC1,TMEM132E,TNC,WHRN
GO:CC	cell periphery	GO:0071944	3.92685e-10	9.40596	5732	46	23	60617	ADGRB1,ANKRD11,ASPM,ATP2B2,ATP2B4,CDH23,DBN1,DCDC2,FMNL3,KCNQ4,LOR,MYO1A,NISCH,OTOF,PCDH15,RASD1,SCN4A,SCRIB,SERINC3,SH3TC2,SLC26A5,TMC1,WHRN
GO:CC	intracellular organelle	GO:0043229	4.01113e-10	9.39673	12840	46	32	60617	AFF3,ANKRD11,ASPM,ATP2B2,ATP2B4,CASZ1,COL9A2,CRYM,DBN1,DCDC2,DIAPH3,DMXL2,ESPN,F13A1,FMNL3,GAS6,GTPBP2,LOR,MOGS,MYH14,MYO1A,MYO3A,NISCH,OTOF,RASD1,RNF10,SCRIB,SERINC3,SH3TC2,SRRM4,TNC,WHRN
GO:CC	actin-based cell projection	GO:0098858	6.92838e-10	9.15937	211	46	8	60617	CDH23,ESPN,LOXHD1,MYO1A,MYO3A,PCDH15,TMC1,WHRN
GO:CC	cell projection	GO:0042995	8.60555e-10	9.06522	2288	46	16	60617	ADGRB1,ATP2B4,CDH23,DBN1,DCDC2,ESPN,LOXHD1,MYH14,MYO1A,MYO3A,OTOF,PCDH15,SCN4A,SCRIB,TMC1,WHRN
GO:CC	plasma membrane	GO:0005886	2.34016e-09	8.63075	5604	46	22	60617	ADGRB1,ANKRD11,ASPM,ATP2B2,ATP2B4,CDH23,DBN1,FMNL3,KCNQ4,LOR,MYO1A,NISCH,OTOF,PCDH15,RASD1,SCN4A,SCRIB,SERINC3,SH3TC2,SLC26A5,TMC1,WHRN
GO:CC	neuron projection	GO:0043005	3.21881e-09	8.4923	1376	46	13	60617	ADGRB1,ATP2B4,CDH23,DBN1,DCDC2,ESPN,LOXHD1,MYH14,MYO3A,PCDH15,SCN4A,TMC1,WHRN
GO:CC	plasma membrane bounded cell projection	GO:0120025	6.64224e-09	8.17769	2200	46	15	60617	ADGRB1,ATP2B4,CDH23,DBN1,DCDC2,ESPN,LOXHD1,MYH14,MYO1A,MYO3A,PCDH15,SCN4A,SCRIB,TMC1,WHRN
GO:CC	stereocilium tip	GO:0032426	1.38937e-07	6.85718	18	46	4	60617	ESPN,MYO3A,TMC1,WHRN
GO:CC	membrane-bounded organelle	GO:0043227	6.02333e-07	6.22016	12584	46	28	60617	AFF3,ANKRD11,ARHGAP23,ASPM,ATP2B2,ATP2B4,CASZ1,COL9A2,CRYM,DCDC2,DIAPH3,DMXL2,F13A1,FMNL3,GAS6,GTPBP2,LOR,MOGS,MYH14,NISCH,OTOF,RASD1,RNF10,SCRIB,SERINC3,SH3TC2,SRRM4,TNC
GO:CC	plasma membrane region	GO:0098590	2.06121e-06	5.68588	1153	46	10	60617	ASPM,ATP2B2,ATP2B4,DBN1,KCNQ4,MYO1A,OTOF,SCRIB,SLC26A5,WHRN
GO:CC	basolateral plasma membrane	GO:0016323	2.86963e-06	5.54217	221	46	6	60617	ATP2B4,KCNQ4,MYO1A,OTOF,SCRIB,SLC26A5
GO:CC	actin filament	GO:0005884	5.90403e-06	5.22885	121	46	5	60617	DBN1,ESPN,MYO1A,MYO3A,WHRN
GO:CC	supramolecular fiber	GO:0099512	8.27385e-06	5.08229	993	46	9	60617	ASPM,ATP2B4,DBN1,DCDC2,ESPN,MYH14,MYO1A,MYO3A,WHRN
GO:CC	supramolecular polymer	GO:0099081	8.85667e-06	5.05273	1001	46	9	60617	ASPM,ATP2B4,DBN1,DCDC2,ESPN,MYH14,MYO1A,MYO3A,WHRN
GO:CC	actin cytoskeleton	GO:0015629	1.99645e-05	4.69974	517	46	7	60617	DBN1,DCDC2,ESPN,MYH14,MYO1A,MYO3A,WHRN
GO:CC	supramolecular complex	GO:0099080	8.36517e-05	4.07753	1308	46	9	60617	ASPM,ATP2B4,DBN1,DCDC2,ESPN,MYH14,MYO1A,MYO3A,WHRN
GO:CC	cell junction	GO:0030054	9.42815e-05	4.02557	1327	46	9	60617	ADGRB1,ATP2B2,DBN1,DMXL2,OTOF,SCARF2,SCRIB,TNC,WHRN
GO:CC	synapse	GO:0045202	0.000116958	3.93197	1362	46	9	60617	ADGRB1,ATP2B2,ATP2B4,DBN1,DMXL2,OTOF,PCDH15,SCRIB,WHRN
GO:CC	polymeric cytoskeletal fiber	GO:0099513	0.00026613	3.57491	762	46	7	60617	ASPM,DBN1,DCDC2,ESPN,MYO1A,MYO3A,WHRN
GO:CC	integral component of membrane	GO:0016021	0.000357055	3.44726	5692	46	16	60617	ADGRB1,ATP2B2,ATP2B4,CCDC127,CDH23,KCNQ4,MOGS,OTOF,PCDH15,SCARF2,SCN4A,SCRIB,SERINC3,SLC26A5,TMC1,TMEM132E
GO:CC	intrinsic component of membrane	GO:0031224	0.000502107	3.2992	5842	46	16	60617	ADGRB1,ATP2B2,ATP2B4,CCDC127,CDH23,KCNQ4,MOGS,OTOF,PCDH15,SCARF2,SCN4A,SCRIB,SERINC3,SLC26A5,TMC1,TMEM132E
GO:CC	filamentous actin	GO:0031941	0.000534099	3.27238	38	46	3	60617	ESPN,MYO1A,MYO3A
GO:CC	extracellular region	GO:0005576	0.000664825	3.17729	4548	46	14	60617	ADGRB1,ARHGAP23,ATP2B2,COL9A2,CRYM,DMXL2,F13A1,GAS6,GTPBP2,MOGS,MYH14,PCDH15,SCRIB,TNC
GO:CC	vesicle	GO:0031982	0.000706937	3.15062	3914	46	13	60617	ARHGAP23,ATP2B2,CRYM,DMXL2,F13A1,GAS6,GTPBP2,MOGS,MYH14,NISCH,OTOF,SCRIB,SH3TC2
GO:CC	intracellular membrane-bounded organelle	GO:0043231	0.000713391	3.14667	11067	46	22	60617	AFF3,ANKRD11,ASPM,ATP2B2,ATP2B4,CASZ1,COL9A2,CRYM,DCDC2,DIAPH3,FMNL3,GAS6,GTPBP2,LOR,MOGS,OTOF,RASD1,RNF10,SCRIB,SERINC3,SRRM4,TNC
GO:CC	extracellular space	GO:0005615	0.00147993	2.82976	3543	46	12	60617	ADGRB1,ARHGAP23,ATP2B2,COL9A2,CRYM,DMXL2,F13A1,GAS6,MOGS,MYH14,SCRIB,TNC
GO:CC	myosin complex	GO:0016459	0.00183389	2.73663	57	46	3	60617	MYH14,MYO1A,MYO3A
GO:CC	synaptic membrane	GO:0097060	0.00187015	2.72812	390	46	5	60617	ATP2B2,ATP2B4,DBN1,OTOF,SCRIB
GO:CC	cytosol	GO:0005829	0.00279268	2.55398	5154	46	14	60617	AFF3,ANKRD11,ARHGAP23,CASZ1,CRYM,DBN1,DCDC2,DIAPH3,FMNL3,LOR,MYH14,NISCH,OTOF,PLCB2
GO:CC	platelet alpha granule lumen	GO:0031093	0.00285435	2.54449	66	46	3	60617	F13A1,GAS6,GTPBP2
GO:CC	cell	GO:0005623	0.00317595	2.49813	1116	46	7	60617	ATP2B2,ATP2B4,CDH23,DBN1,DMXL2,GAS6,PLCB2
GO:CC	integral component of plasma membrane	GO:0005887	0.00433995	2.36252	1624	46	8	60617	ADGRB1,ATP2B4,KCNQ4,PCDH15,SCN4A,SCRIB,SLC26A5,TMC1
GO:CC	intrinsic component of plasma membrane	GO:0031226	0.00599936	2.22189	1700	46	8	60617	ADGRB1,ATP2B4,KCNQ4,PCDH15,SCN4A,SCRIB,SLC26A5,TMC1
GO:CC	platelet alpha granule	GO:0031091	0.00723514	2.14055	90	46	3	60617	F13A1,GAS6,GTPBP2
GO:CC	cortical actin cytoskeleton	GO:0030864	0.00797906	2.09805	93	46	3	60617	DBN1,DCDC2,MYO1A
GO:CC	presynapse	GO:0098793	0.00813798	2.08948	531	46	5	60617	ATP2B2,ATP2B4,DMXL2,OTOF,SCRIB
GO:CC	brush border	GO:0005903	0.0124536	1.90471	108	46	3	60617	ESPN,MYH14,MYO1A
GO:CC	cortical cytoskeleton	GO:0030863	0.0166058	1.77974	119	46	3	60617	DBN1,DCDC2,MYO1A
GO:CC	endomembrane system	GO:0012505	0.0169085	1.77189	4539	46	12	60617	COL9A2,DMXL2,F13A1,FMNL3,GAS6,GTPBP2,MOGS,NISCH,OTOF,RASD1,SERINC3,TNC
GO:CC	postsynaptic density	GO:0014069	0.0217345	1.66285	344	46	4	60617	ADGRB1,ATP2B2,DBN1,SCRIB
GO:CC	asymmetric synapse	GO:0032279	0.0227175	1.64364	348	46	4	60617	ADGRB1,ATP2B2,DBN1,SCRIB
GO:CC	protein-containing complex	GO:0032991	0.02457	1.60959	5484	46	13	60617	AFF3,ATP2B4,CDH23,COL9A2,DMXL2,ESPN,KCNQ4,MYH14,MYO1A,MYO3A,SCN4A,SCRIB,WHRN
GO:CC	glutamatergic synapse	GO:0098978	0.0281219	1.55095	368	46	4	60617	ATP2B2,ATP2B4,DBN1,SCRIB
GO:CC	postsynaptic specialization	GO:0099572	0.0287091	1.54198	370	46	4	60617	ADGRB1,ATP2B2,DBN1,SCRIB
GO:CC	neuron to neuron synapse	GO:0098984	0.0293051	1.53306	372	46	4	60617	ADGRB1,ATP2B2,DBN1,SCRIB
GO:CC	non-motile cilium	GO:0097730	0.0362154	1.44111	155	46	3	60617	DCDC2,PCDH15,WHRN
GO:CC	presynaptic membrane	GO:0042734	0.0376049	1.42476	157	46	3	60617	ATP2B4,OTOF,SCRIB
GO:CC	presynaptic active zone membrane	GO:0048787	0.0407437	1.38994	31	46	2	60617	ATP2B4,OTOF
GO:CC	cytoskeleton	GO:0005856	0.0432099	1.36442	2263	46	8	60617	ASPM,DBN1,DCDC2,ESPN,MYH14,MYO1A,MYO3A,WHRN
KEGG	Endocrine and other factor-regulated calcium reabsorption	KEGG:04961	0.000461804	3.33554	53	46	3	60617	ATP2B2,ATP2B4,PLCB2
KEGG	Salivary secretion	KEGG:04970	0.0021963	2.65831	89	46	3	60617	ATP2B2,ATP2B4,PLCB2
KEGG	Aldosterone synthesis and secretion	KEGG:04925	0.00292748	2.53351	98	46	3	60617	ATP2B2,ATP2B4,PLCB2
KEGG	Pancreatic secretion	KEGG:04972	0.00329779	2.48178	102	46	3	60617	ATP2B2,ATP2B4,PLCB2
KEGG	KEGG root term	KEGG:00000	0.00580982	2.23584	7788	46	16	60617	ADGRB1,ATP2B2,ATP2B4,COL9A2,DIAPH3,ELMO3,F13A1,GAS6,KCNQ4,MOGS,MYH14,MYO1A,PLCB2,RASD1,SCRIB,TNC
KEGG	Adrenergic signaling in cardiomyocytes	KEGG:04261	0.0101213	1.99477	149	46	3	60617	ATP2B2,ATP2B4,PLCB2
KEGG	cGMP-PKG signaling pathway	KEGG:04022	0.0136552	1.8647	165	46	3	60617	ATP2B2,ATP2B4,PLCB2
KEGG	Calcium signaling pathway	KEGG:04020	0.0212646	1.67234	192	46	3	60617	ATP2B2,ATP2B4,PLCB2
KEGG	Mineral absorption	KEGG:04978	0.0448697	1.34805	58	46	2	60617	ATP2B2,ATP2B4
REAC	REACTOME root term	REAC:0000000	0.00847938	2.07164	10594	46	20	60617	ARHGAP23,ATP2B2,ATP2B4,COL9A2,CRYM,DIAPH3,F13A1,FMNL3,GAS6,GTPBP2,KCNQ4,LOR,MOGS,MYH14,OTOF,PLCB2,SCN4A,SCRIB,SERINC3,TNC
REAC	Reduction of cytosolic Ca++ levels	REAC:R-HSA-418359	0.00876836	2.05708	12	46	2	60617	ATP2B2,ATP2B4
REAC	Platelet degranulation	REAC:R-HSA-114608	0.0288586	1.53973	125	46	3	60617	F13A1,GAS6,GTPBP2
REAC	Response to elevated platelet cytosolic Ca2+	REAC:R-HSA-76005	0.0324062	1.48937	130	46	3	60617	F13A1,GAS6,GTPBP2
REAC	Hemostasis	REAC:R-HSA-109582	0.036553	1.43708	671	46	5	60617	ATP2B2,ATP2B4,F13A1,GAS6,GTPBP2
REAC	Cardiac conduction	REAC:R-HSA-5576891	0.0394845	1.40357	139	46	3	60617	ATP2B2,ATP2B4,SCN4A
REAC	Platelet calcium homeostasis	REAC:R-HSA-418360	0.0498317	1.30249	28	46	2	60617	ATP2B2,ATP2B4
WP	WIKIPATHWAYS	WP:000000	0.00118832	2.92507	6646	46	16	60617	ATP2B2,ATP2B4,CDH23,COL9A2,DIAPH3,F13A1,FMNL3,GAS6,GTPBP2,MOGS,PLCB2,SCARF2,SCRIB,TMEM132E,TNC,WHRN
WP	PKC-gamma calcium signaling pathway in ataxia	WP:WP4760	0.00917975	2.03717	22	46	2	60617	ATP2B2,PLCB2
WP	Vitamin D-sensitive calcium signaling in depression	WP:WP4698	0.0292058	1.53453	39	46	2	60617	ATP2B2,ATP2B4
TF	Factor: E2F-4; motif: SNGGGCGGGAANN	TF:M09894	2.22998e-21	20.6517	16331	46	45	60617	ADGRB1,AFF3,ANKRD11,ARHGAP23,ASPM,ATP2B2,ATP2B4,CASZ1,CCDC127,CDH23,COL9A2,CRYM,DBN1,DCDC2,DIAPH3,DMXL2,ELMO3,ESPN,F13A1,FMNL3,GAS6,GTPBP2,KCNQ4,LOXHD1,MOGS,MYH14,MYO1A,MYO3A,NISCH,OTOF,PCDH15,PLCB2,RASD1,RNF10,SCARF2,SCN4A,SCRIB,SERINC3,SH3TC2,SLC26A5,SRRM4,TMC1,TMEM132E,TNC,WHRN
TF	Factor: E2F-4; motif: SNGGGCGGGAANN; match class: 0	TF:M09894_0	2.22998e-21	20.6517	16331	46	45	60617	ADGRB1,AFF3,ANKRD11,ARHGAP23,ASPM,ATP2B2,ATP2B4,CASZ1,CCDC127,CDH23,COL9A2,CRYM,DBN1,DCDC2,DIAPH3,DMXL2,ELMO3,ESPN,F13A1,FMNL3,GAS6,GTPBP2,KCNQ4,LOXHD1,MOGS,MYH14,MYO1A,MYO3A,NISCH,OTOF,PCDH15,PLCB2,RASD1,RNF10,SCARF2,SCN4A,SCRIB,SERINC3,SH3TC2,SLC26A5,SRRM4,TMC1,TMEM132E,TNC,WHRN
TF	Factor: E2F-2; motif: GCGCGCGCNCS; match class: 0	TF:M11529_0	2.68515e-21	20.571	16399	46	45	60617	ADGRB1,AFF3,ANKRD11,ARHGAP23,ASPM,ATP2B2,ATP2B4,CASZ1,CCDC127,CDH23,COL9A2,CRYM,DBN1,DCDC2,DIAPH3,DMXL2,ELMO3,ESPN,F13A1,FMNL3,GAS6,GTPBP2,KCNQ4,LOR,LOXHD1,MOGS,MYH14,MYO1A,MYO3A,NISCH,OTOF,PLCB2,RASD1,RNF10,SCARF2,SCN4A,SCRIB,SERINC3,SH3TC2,SLC26A5,SRRM4,TMC1,TMEM132E,TNC,WHRN
TF	Factor: E2F-2; motif: GCGCGCGCNCS	TF:M11529	2.68515e-21	20.571	16399	46	45	60617	ADGRB1,AFF3,ANKRD11,ARHGAP23,ASPM,ATP2B2,ATP2B4,CASZ1,CCDC127,CDH23,COL9A2,CRYM,DBN1,DCDC2,DIAPH3,DMXL2,ELMO3,ESPN,F13A1,FMNL3,GAS6,GTPBP2,KCNQ4,LOR,LOXHD1,MOGS,MYH14,MYO1A,MYO3A,NISCH,OTOF,PLCB2,RASD1,RNF10,SCARF2,SCN4A,SCRIB,SERINC3,SH3TC2,SLC26A5,SRRM4,TMC1,TMEM132E,TNC,WHRN
TF	Factor: CPBP; motif: SNCCCNN; match class: 1	TF:M01822_1	1.30295e-20	19.8851	18848	46	46	60617	ADGRB1,AFF3,ANKRD11,ARHGAP23,ASPM,ATP2B2,ATP2B4,CASZ1,CCDC127,CDH23,COL9A2,CRYM,DBN1,DCDC2,DIAPH3,DMXL2,ELMO3,ESPN,F13A1,FMNL3,GAS6,GTPBP2,KCNQ4,LOR,LOXHD1,MOGS,MYH14,MYO1A,MYO3A,NISCH,OTOF,PCDH15,PLCB2,RASD1,RNF10,SCARF2,SCN4A,SCRIB,SERINC3,SH3TC2,SLC26A5,SRRM4,TMC1,TMEM132E,TNC,WHRN
TF	Factor: E2F-2; motif: GCGCGCGCNCS; match class: 1	TF:M11529_1	4.45226e-20	19.3514	14562	46	43	60617	ADGRB1,AFF3,ANKRD11,ARHGAP23,ASPM,ATP2B2,ATP2B4,CASZ1,CCDC127,CDH23,COL9A2,CRYM,DBN1,DCDC2,DIAPH3,DMXL2,ELMO3,ESPN,F13A1,FMNL3,GAS6,GTPBP2,KCNQ4,LOR,LOXHD1,MOGS,MYH14,MYO3A,NISCH,OTOF,PLCB2,RASD1,RNF10,SCARF2,SCN4A,SCRIB,SERINC3,SLC26A5,SRRM4,TMC1,TMEM132E,TNC,WHRN
TF	Factor: CPBP; motif: SNCCCNN; match class: 0	TF:M01822_0	7.03652e-20	19.1526	19551	46	46	60617	ADGRB1,AFF3,ANKRD11,ARHGAP23,ASPM,ATP2B2,ATP2B4,CASZ1,CCDC127,CDH23,COL9A2,CRYM,DBN1,DCDC2,DIAPH3,DMXL2,ELMO3,ESPN,F13A1,FMNL3,GAS6,GTPBP2,KCNQ4,LOR,LOXHD1,MOGS,MYH14,MYO1A,MYO3A,NISCH,OTOF,PCDH15,PLCB2,RASD1,RNF10,SCARF2,SCN4A,SCRIB,SERINC3,SH3TC2,SLC26A5,SRRM4,TMC1,TMEM132E,TNC,WHRN
TF	Factor: CPBP; motif: SNCCCNN	TF:M01822	7.03652e-20	19.1526	19551	46	46	60617	ADGRB1,AFF3,ANKRD11,ARHGAP23,ASPM,ATP2B2,ATP2B4,CASZ1,CCDC127,CDH23,COL9A2,CRYM,DBN1,DCDC2,DIAPH3,DMXL2,ELMO3,ESPN,F13A1,FMNL3,GAS6,GTPBP2,KCNQ4,LOR,LOXHD1,MOGS,MYH14,MYO1A,MYO3A,NISCH,OTOF,PCDH15,PLCB2,RASD1,RNF10,SCARF2,SCN4A,SCRIB,SERINC3,SH3TC2,SLC26A5,SRRM4,TMC1,TMEM132E,TNC,WHRN
TF	Factor: Kid3; motif: CCACN; match class: 1	TF:M01160_1	9.11112e-20	19.0404	19661	46	46	60617	ADGRB1,AFF3,ANKRD11,ARHGAP23,ASPM,ATP2B2,ATP2B4,CASZ1,CCDC127,CDH23,COL9A2,CRYM,DBN1,DCDC2,DIAPH3,DMXL2,ELMO3,ESPN,F13A1,FMNL3,GAS6,GTPBP2,KCNQ4,LOR,LOXHD1,MOGS,MYH14,MYO1A,MYO3A,NISCH,OTOF,PCDH15,PLCB2,RASD1,RNF10,SCARF2,SCN4A,SCRIB,SERINC3,SH3TC2,SLC26A5,SRRM4,TMC1,TMEM132E,TNC,WHRN
TF	Factor: Kid3; motif: CCACN; match class: 0	TF:M01160_0	1.44538e-19	18.84	19859	46	46	60617	ADGRB1,AFF3,ANKRD11,ARHGAP23,ASPM,ATP2B2,ATP2B4,CASZ1,CCDC127,CDH23,COL9A2,CRYM,DBN1,DCDC2,DIAPH3,DMXL2,ELMO3,ESPN,F13A1,FMNL3,GAS6,GTPBP2,KCNQ4,LOR,LOXHD1,MOGS,MYH14,MYO1A,MYO3A,NISCH,OTOF,PCDH15,PLCB2,RASD1,RNF10,SCARF2,SCN4A,SCRIB,SERINC3,SH3TC2,SLC26A5,SRRM4,TMC1,TMEM132E,TNC,WHRN
TF	Factor: Kid3; motif: CCACN	TF:M01160	1.44538e-19	18.84	19859	46	46	60617	ADGRB1,AFF3,ANKRD11,ARHGAP23,ASPM,ATP2B2,ATP2B4,CASZ1,CCDC127,CDH23,COL9A2,CRYM,DBN1,DCDC2,DIAPH3,DMXL2,ELMO3,ESPN,F13A1,FMNL3,GAS6,GTPBP2,KCNQ4,LOR,LOXHD1,MOGS,MYH14,MYO1A,MYO3A,NISCH,OTOF,PCDH15,PLCB2,RASD1,RNF10,SCARF2,SCN4A,SCRIB,SERINC3,SH3TC2,SLC26A5,SRRM4,TMC1,TMEM132E,TNC,WHRN
TF	Factor: ZF5; motif: GGSGCGCGS	TF:M10438	1.50552e-19	18.8223	16365	46	44	60617	ADGRB1,AFF3,ANKRD11,ARHGAP23,ASPM,ATP2B2,ATP2B4,CASZ1,CCDC127,CDH23,COL9A2,CRYM,DBN1,DCDC2,DIAPH3,DMXL2,ELMO3,ESPN,F13A1,FMNL3,GAS6,GTPBP2,KCNQ4,LOXHD1,MOGS,MYH14,MYO1A,MYO3A,NISCH,OTOF,PCDH15,PLCB2,RASD1,RNF10,SCARF2,SCN4A,SCRIB,SERINC3,SLC26A5,SRRM4,TMC1,TMEM132E,TNC,WHRN
TF	Factor: ZF5; motif: GGSGCGCGS; match class: 0	TF:M10438_0	1.50552e-19	18.8223	16365	46	44	60617	ADGRB1,AFF3,ANKRD11,ARHGAP23,ASPM,ATP2B2,ATP2B4,CASZ1,CCDC127,CDH23,COL9A2,CRYM,DBN1,DCDC2,DIAPH3,DMXL2,ELMO3,ESPN,F13A1,FMNL3,GAS6,GTPBP2,KCNQ4,LOXHD1,MOGS,MYH14,MYO1A,MYO3A,NISCH,OTOF,PCDH15,PLCB2,RASD1,RNF10,SCARF2,SCN4A,SCRIB,SERINC3,SLC26A5,SRRM4,TMC1,TMEM132E,TNC,WHRN
TF	Factor: Spi-B; motif: TTCYBC; match class: 1	TF:M03851_1	1.69571e-19	18.7706	19928	46	46	60617	ADGRB1,AFF3,ANKRD11,ARHGAP23,ASPM,ATP2B2,ATP2B4,CASZ1,CCDC127,CDH23,COL9A2,CRYM,DBN1,DCDC2,DIAPH3,DMXL2,ELMO3,ESPN,F13A1,FMNL3,GAS6,GTPBP2,KCNQ4,LOR,LOXHD1,MOGS,MYH14,MYO1A,MYO3A,NISCH,OTOF,PCDH15,PLCB2,RASD1,RNF10,SCARF2,SCN4A,SCRIB,SERINC3,SH3TC2,SLC26A5,SRRM4,TMC1,TMEM132E,TNC,WHRN
TF	Factor: Spi-B; motif: TTCYBC; match class: 0	TF:M03851_0	1.74741e-19	18.7576	19941	46	46	60617	ADGRB1,AFF3,ANKRD11,ARHGAP23,ASPM,ATP2B2,ATP2B4,CASZ1,CCDC127,CDH23,COL9A2,CRYM,DBN1,DCDC2,DIAPH3,DMXL2,ELMO3,ESPN,F13A1,FMNL3,GAS6,GTPBP2,KCNQ4,LOR,LOXHD1,MOGS,MYH14,MYO1A,MYO3A,NISCH,OTOF,PCDH15,PLCB2,RASD1,RNF10,SCARF2,SCN4A,SCRIB,SERINC3,SH3TC2,SLC26A5,SRRM4,TMC1,TMEM132E,TNC,WHRN
TF	Factor: Spi-B; motif: TTCYBC	TF:M03851	1.74741e-19	18.7576	19941	46	46	60617	ADGRB1,AFF3,ANKRD11,ARHGAP23,ASPM,ATP2B2,ATP2B4,CASZ1,CCDC127,CDH23,COL9A2,CRYM,DBN1,DCDC2,DIAPH3,DMXL2,ELMO3,ESPN,F13A1,FMNL3,GAS6,GTPBP2,KCNQ4,LOR,LOXHD1,MOGS,MYH14,MYO1A,MYO3A,NISCH,OTOF,PCDH15,PLCB2,RASD1,RNF10,SCARF2,SCN4A,SCRIB,SERINC3,SH3TC2,SLC26A5,SRRM4,TMC1,TMEM132E,TNC,WHRN
TF	Transfac	TF:M00000	1.76362e-19	18.7536	19945	46	46	60617	ADGRB1,AFF3,ANKRD11,ARHGAP23,ASPM,ATP2B2,ATP2B4,CASZ1,CCDC127,CDH23,COL9A2,CRYM,DBN1,DCDC2,DIAPH3,DMXL2,ELMO3,ESPN,F13A1,FMNL3,GAS6,GTPBP2,KCNQ4,LOR,LOXHD1,MOGS,MYH14,MYO1A,MYO3A,NISCH,OTOF,PCDH15,PLCB2,RASD1,RNF10,SCARF2,SCN4A,SCRIB,SERINC3,SH3TC2,SLC26A5,SRRM4,TMC1,TMEM132E,TNC,WHRN
TF	Factor: Pax-4; motif: NNNNNYCACCCB	TF:M00378	2.0137e-19	18.696	18063	46	45	60617	ADGRB1,AFF3,ANKRD11,ARHGAP23,ASPM,ATP2B2,ATP2B4,CASZ1,CCDC127,CDH23,COL9A2,CRYM,DBN1,DCDC2,DIAPH3,DMXL2,ELMO3,ESPN,F13A1,FMNL3,GAS6,GTPBP2,KCNQ4,LOR,LOXHD1,MOGS,MYH14,MYO1A,MYO3A,NISCH,OTOF,PLCB2,RASD1,RNF10,SCARF2,SCN4A,SCRIB,SERINC3,SH3TC2,SLC26A5,SRRM4,TMC1,TMEM132E,TNC,WHRN
TF	Factor: Pax-4; motif: NNNNNYCACCCB; match class: 0	TF:M00378_0	2.0137e-19	18.696	18063	46	45	60617	ADGRB1,AFF3,ANKRD11,ARHGAP23,ASPM,ATP2B2,ATP2B4,CASZ1,CCDC127,CDH23,COL9A2,CRYM,DBN1,DCDC2,DIAPH3,DMXL2,ELMO3,ESPN,F13A1,FMNL3,GAS6,GTPBP2,KCNQ4,LOR,LOXHD1,MOGS,MYH14,MYO1A,MYO3A,NISCH,OTOF,PLCB2,RASD1,RNF10,SCARF2,SCN4A,SCRIB,SERINC3,SH3TC2,SLC26A5,SRRM4,TMC1,TMEM132E,TNC,WHRN
TF	Factor: ER71:E2A; motif: CASSTGNACCGGAWRYN; match class: 0	TF:M08568_0	4.95416e-19	18.305	18431	46	45	60617	ADGRB1,AFF3,ANKRD11,ARHGAP23,ASPM,ATP2B2,ATP2B4,CASZ1,CCDC127,CDH23,COL9A2,CRYM,DBN1,DCDC2,DIAPH3,DMXL2,ELMO3,ESPN,F13A1,FMNL3,GAS6,GTPBP2,KCNQ4,LOR,LOXHD1,MOGS,MYH14,MYO1A,MYO3A,NISCH,OTOF,PCDH15,PLCB2,RASD1,RNF10,SCARF2,SCN4A,SERINC3,SH3TC2,SLC26A5,SRRM4,TMC1,TMEM132E,TNC,WHRN
TF	Factor: ER71:E2A; motif: CASSTGNACCGGAWRYN	TF:M08568	4.95416e-19	18.305	18431	46	45	60617	ADGRB1,AFF3,ANKRD11,ARHGAP23,ASPM,ATP2B2,ATP2B4,CASZ1,CCDC127,CDH23,COL9A2,CRYM,DBN1,DCDC2,DIAPH3,DMXL2,ELMO3,ESPN,F13A1,FMNL3,GAS6,GTPBP2,KCNQ4,LOR,LOXHD1,MOGS,MYH14,MYO1A,MYO3A,NISCH,OTOF,PCDH15,PLCB2,RASD1,RNF10,SCARF2,SCN4A,SERINC3,SH3TC2,SLC26A5,SRRM4,TMC1,TMEM132E,TNC,WHRN
TF	Factor: E2F-3; motif: GGCGGGN	TF:M02089	9.21712e-19	18.0354	13231	46	41	60617	ADGRB1,AFF3,ANKRD11,ARHGAP23,ASPM,ATP2B2,ATP2B4,CASZ1,CCDC127,CDH23,COL9A2,CRYM,DBN1,DIAPH3,DMXL2,ELMO3,ESPN,F13A1,FMNL3,GAS6,GTPBP2,KCNQ4,LOXHD1,MOGS,MYH14,MYO3A,NISCH,OTOF,PCDH15,PLCB2,RASD1,RNF10,SCARF2,SCN4A,SCRIB,SERINC3,SLC26A5,SRRM4,TMEM132E,TNC,WHRN
TF	Factor: E2F-3; motif: GGCGGGN; match class: 0	TF:M02089_0	9.21712e-19	18.0354	13231	46	41	60617	ADGRB1,AFF3,ANKRD11,ARHGAP23,ASPM,ATP2B2,ATP2B4,CASZ1,CCDC127,CDH23,COL9A2,CRYM,DBN1,DIAPH3,DMXL2,ELMO3,ESPN,F13A1,FMNL3,GAS6,GTPBP2,KCNQ4,LOXHD1,MOGS,MYH14,MYO3A,NISCH,OTOF,PCDH15,PLCB2,RASD1,RNF10,SCARF2,SCN4A,SCRIB,SERINC3,SLC26A5,SRRM4,TMEM132E,TNC,WHRN
TF	Factor: ZNF35; motif: SSAAKA; match class: 0	TF:M07479_0	1.0159e-18	17.9932	18730	46	45	60617	ADGRB1,AFF3,ANKRD11,ARHGAP23,ASPM,ATP2B2,ATP2B4,CASZ1,CCDC127,CDH23,COL9A2,CRYM,DCDC2,DIAPH3,DMXL2,ELMO3,ESPN,F13A1,FMNL3,GAS6,GTPBP2,KCNQ4,LOR,LOXHD1,MOGS,MYH14,MYO1A,MYO3A,NISCH,OTOF,PCDH15,PLCB2,RASD1,RNF10,SCARF2,SCN4A,SCRIB,SERINC3,SH3TC2,SLC26A5,SRRM4,TMC1,TMEM132E,TNC,WHRN
TF	Factor: ZNF35; motif: SSAAKA	TF:M07479	1.0159e-18	17.9932	18730	46	45	60617	ADGRB1,AFF3,ANKRD11,ARHGAP23,ASPM,ATP2B2,ATP2B4,CASZ1,CCDC127,CDH23,COL9A2,CRYM,DCDC2,DIAPH3,DMXL2,ELMO3,ESPN,F13A1,FMNL3,GAS6,GTPBP2,KCNQ4,LOR,LOXHD1,MOGS,MYH14,MYO1A,MYO3A,NISCH,OTOF,PCDH15,PLCB2,RASD1,RNF10,SCARF2,SCN4A,SCRIB,SERINC3,SH3TC2,SLC26A5,SRRM4,TMC1,TMEM132E,TNC,WHRN
TF	Factor: ER71:Pax-5; motif: ACCGGAACYACGCWTSANTG	TF:M08266	1.28184e-18	17.8922	14499	46	42	60617	ADGRB1,AFF3,ANKRD11,ARHGAP23,ASPM,ATP2B2,ATP2B4,CASZ1,CCDC127,CDH23,COL9A2,CRYM,DBN1,DCDC2,DIAPH3,DMXL2,ELMO3,ESPN,F13A1,FMNL3,GAS6,KCNQ4,LOR,LOXHD1,MOGS,MYH14,MYO1A,MYO3A,NISCH,OTOF,RASD1,RNF10,SCARF2,SCN4A,SCRIB,SERINC3,SH3TC2,SLC26A5,TMC1,TMEM132E,TNC,WHRN
TF	Factor: ER71:Pax-5; motif: ACCGGAACYACGCWTSANTG; match class: 0	TF:M08266_0	1.28184e-18	17.8922	14499	46	42	60617	ADGRB1,AFF3,ANKRD11,ARHGAP23,ASPM,ATP2B2,ATP2B4,CASZ1,CCDC127,CDH23,COL9A2,CRYM,DBN1,DCDC2,DIAPH3,DMXL2,ELMO3,ESPN,F13A1,FMNL3,GAS6,KCNQ4,LOR,LOXHD1,MOGS,MYH14,MYO1A,MYO3A,NISCH,OTOF,RASD1,RNF10,SCARF2,SCN4A,SCRIB,SERINC3,SH3TC2,SLC26A5,TMC1,TMEM132E,TNC,WHRN
TF	Factor: E2F-1:HES-7; motif: GGCRCGTGSYNNWNGGCGCSM; match class: 0	TF:M08525_0	1.46256e-18	17.8349	17247	46	44	60617	ADGRB1,AFF3,ANKRD11,ARHGAP23,ASPM,ATP2B2,ATP2B4,CASZ1,CCDC127,CDH23,COL9A2,CRYM,DBN1,DCDC2,DIAPH3,DMXL2,ELMO3,ESPN,F13A1,FMNL3,GAS6,GTPBP2,KCNQ4,LOR,LOXHD1,MOGS,MYH14,MYO3A,NISCH,OTOF,PCDH15,PLCB2,RASD1,RNF10,SCARF2,SCN4A,SCRIB,SH3TC2,SLC26A5,SRRM4,TMC1,TMEM132E,TNC,WHRN
TF	Factor: E2F-1:HES-7; motif: GGCRCGTGSYNNWNGGCGCSM	TF:M08525	1.46256e-18	17.8349	17247	46	44	60617	ADGRB1,AFF3,ANKRD11,ARHGAP23,ASPM,ATP2B2,ATP2B4,CASZ1,CCDC127,CDH23,COL9A2,CRYM,DBN1,DCDC2,DIAPH3,DMXL2,ELMO3,ESPN,F13A1,FMNL3,GAS6,GTPBP2,KCNQ4,LOR,LOXHD1,MOGS,MYH14,MYO3A,NISCH,OTOF,PCDH15,PLCB2,RASD1,RNF10,SCARF2,SCN4A,SCRIB,SH3TC2,SLC26A5,SRRM4,TMC1,TMEM132E,TNC,WHRN
TF	Factor: Pax-4; motif: NNNNNYCACCCB; match class: 1	TF:M00378_1	3.58553e-18	17.4454	14869	46	42	60617	ADGRB1,AFF3,ANKRD11,ARHGAP23,ASPM,ATP2B2,ATP2B4,CASZ1,CCDC127,CDH23,COL9A2,CRYM,DBN1,DIAPH3,DMXL2,ELMO3,ESPN,F13A1,FMNL3,GAS6,GTPBP2,KCNQ4,LOXHD1,MOGS,MYH14,MYO1A,MYO3A,NISCH,OTOF,PLCB2,RASD1,RNF10,SCARF2,SCN4A,SCRIB,SH3TC2,SLC26A5,SRRM4,TMC1,TMEM132E,TNC,WHRN
TF	Factor: p300; motif: ACNTCCG; match class: 0	TF:M04826_0	8.89573e-18	17.0508	17982	46	44	60617	ADGRB1,AFF3,ANKRD11,ARHGAP23,ASPM,ATP2B2,ATP2B4,CASZ1,CCDC127,CDH23,COL9A2,CRYM,DBN1,DCDC2,DIAPH3,DMXL2,ELMO3,ESPN,F13A1,FMNL3,GAS6,GTPBP2,KCNQ4,LOR,LOXHD1,MOGS,MYH14,MYO1A,MYO3A,NISCH,OTOF,PCDH15,RASD1,RNF10,SCARF2,SCN4A,SCRIB,SERINC3,SLC26A5,SRRM4,TMC1,TMEM132E,TNC,WHRN
TF	Factor: p300; motif: ACNTCCG	TF:M04826	8.89573e-18	17.0508	17982	46	44	60617	ADGRB1,AFF3,ANKRD11,ARHGAP23,ASPM,ATP2B2,ATP2B4,CASZ1,CCDC127,CDH23,COL9A2,CRYM,DBN1,DCDC2,DIAPH3,DMXL2,ELMO3,ESPN,F13A1,FMNL3,GAS6,GTPBP2,KCNQ4,LOR,LOXHD1,MOGS,MYH14,MYO1A,MYO3A,NISCH,OTOF,PCDH15,RASD1,RNF10,SCARF2,SCN4A,SCRIB,SERINC3,SLC26A5,SRRM4,TMC1,TMEM132E,TNC,WHRN
TF	Factor: GCMa:Erg; motif: ATGCGGGCGGAARKG; match class: 0	TF:M08487_0	9.48146e-18	17.0231	14032	46	41	60617	ADGRB1,AFF3,ANKRD11,ARHGAP23,ATP2B2,ATP2B4,CASZ1,CCDC127,CDH23,COL9A2,DBN1,DCDC2,DMXL2,ELMO3,ESPN,F13A1,FMNL3,GAS6,GTPBP2,KCNQ4,LOR,LOXHD1,MOGS,MYH14,MYO1A,MYO3A,NISCH,OTOF,PLCB2,RASD1,RNF10,SCARF2,SCN4A,SCRIB,SERINC3,SH3TC2,SLC26A5,SRRM4,TMEM132E,TNC,WHRN
TF	Factor: GCMa:Erg; motif: ATGCGGGCGGAARKG	TF:M08487	9.48146e-18	17.0231	14032	46	41	60617	ADGRB1,AFF3,ANKRD11,ARHGAP23,ATP2B2,ATP2B4,CASZ1,CCDC127,CDH23,COL9A2,DBN1,DCDC2,DMXL2,ELMO3,ESPN,F13A1,FMNL3,GAS6,GTPBP2,KCNQ4,LOR,LOXHD1,MOGS,MYH14,MYO1A,MYO3A,NISCH,OTOF,PLCB2,RASD1,RNF10,SCARF2,SCN4A,SCRIB,SERINC3,SH3TC2,SLC26A5,SRRM4,TMEM132E,TNC,WHRN
TF	Factor: TR4; motif: ACCCCGS; match class: 0	TF:M04934_0	1.83176e-17	16.7371	18285	46	44	60617	ADGRB1,AFF3,ANKRD11,ARHGAP23,ASPM,ATP2B2,ATP2B4,CASZ1,CCDC127,CDH23,COL9A2,CRYM,DBN1,DCDC2,DIAPH3,DMXL2,ELMO3,ESPN,F13A1,FMNL3,GAS6,GTPBP2,KCNQ4,LOR,LOXHD1,MOGS,MYH14,MYO1A,MYO3A,NISCH,OTOF,PLCB2,RASD1,RNF10,SCARF2,SCN4A,SCRIB,SERINC3,SH3TC2,SLC26A5,SRRM4,TMEM132E,TNC,WHRN
TF	Factor: TR4; motif: ACCCCGS	TF:M04934	1.83176e-17	16.7371	18285	46	44	60617	ADGRB1,AFF3,ANKRD11,ARHGAP23,ASPM,ATP2B2,ATP2B4,CASZ1,CCDC127,CDH23,COL9A2,CRYM,DBN1,DCDC2,DIAPH3,DMXL2,ELMO3,ESPN,F13A1,FMNL3,GAS6,GTPBP2,KCNQ4,LOR,LOXHD1,MOGS,MYH14,MYO1A,MYO3A,NISCH,OTOF,PLCB2,RASD1,RNF10,SCARF2,SCN4A,SCRIB,SERINC3,SH3TC2,SLC26A5,SRRM4,TMEM132E,TNC,WHRN
TF	Factor: IRX-1; motif: NACRYNNNNNNNNRYGNN	TF:M11018	3.55181e-17	16.4496	17071	46	43	60617	ADGRB1,AFF3,ANKRD11,ARHGAP23,ASPM,ATP2B2,ATP2B4,CASZ1,CCDC127,CDH23,COL9A2,CRYM,DBN1,DCDC2,DIAPH3,DMXL2,ELMO3,ESPN,F13A1,FMNL3,GAS6,GTPBP2,KCNQ4,LOXHD1,MOGS,MYH14,MYO1A,MYO3A,NISCH,OTOF,PCDH15,PLCB2,RASD1,RNF10,SCARF2,SCN4A,SCRIB,SLC26A5,SRRM4,TMC1,TMEM132E,TNC,WHRN
TF	Factor: IRX-1; motif: NACRYNNNNNNNNRYGNN; match class: 0	TF:M11018_0	3.55181e-17	16.4496	17071	46	43	60617	ADGRB1,AFF3,ANKRD11,ARHGAP23,ASPM,ATP2B2,ATP2B4,CASZ1,CCDC127,CDH23,COL9A2,CRYM,DBN1,DCDC2,DIAPH3,DMXL2,ELMO3,ESPN,F13A1,FMNL3,GAS6,GTPBP2,KCNQ4,LOXHD1,MOGS,MYH14,MYO1A,MYO3A,NISCH,OTOF,PCDH15,PLCB2,RASD1,RNF10,SCARF2,SCN4A,SCRIB,SLC26A5,SRRM4,TMC1,TMEM132E,TNC,WHRN
TF	Factor: E2F-1; motif: NGGGCGGGARV; match class: 0	TF:M07206_0	6.17929e-17	16.2091	14713	46	41	60617	AFF3,ANKRD11,ARHGAP23,ASPM,ATP2B2,ATP2B4,CASZ1,CCDC127,CDH23,COL9A2,CRYM,DBN1,DCDC2,DIAPH3,DMXL2,ELMO3,ESPN,F13A1,FMNL3,GAS6,GTPBP2,KCNQ4,LOXHD1,MOGS,MYH14,MYO1A,MYO3A,NISCH,OTOF,RASD1,RNF10,SCARF2,SCN4A,SCRIB,SERINC3,SH3TC2,SLC26A5,SRRM4,TMEM132E,TNC,WHRN
TF	Factor: E2F-1; motif: NGGGCGGGARV	TF:M07206	6.17929e-17	16.2091	14713	46	41	60617	AFF3,ANKRD11,ARHGAP23,ASPM,ATP2B2,ATP2B4,CASZ1,CCDC127,CDH23,COL9A2,CRYM,DBN1,DCDC2,DIAPH3,DMXL2,ELMO3,ESPN,F13A1,FMNL3,GAS6,GTPBP2,KCNQ4,LOXHD1,MOGS,MYH14,MYO1A,MYO3A,NISCH,OTOF,RASD1,RNF10,SCARF2,SCN4A,SCRIB,SERINC3,SH3TC2,SLC26A5,SRRM4,TMEM132E,TNC,WHRN
TF	Factor: Pax-4; motif: DTTTTCCACCN; match class: 0	TF:M04624_0	6.97749e-17	16.1563	15993	46	42	60617	ADGRB1,AFF3,ARHGAP23,ASPM,ATP2B2,ATP2B4,CASZ1,CCDC127,CDH23,COL9A2,CRYM,DBN1,DCDC2,DIAPH3,DMXL2,ELMO3,ESPN,F13A1,FMNL3,GAS6,KCNQ4,LOXHD1,MOGS,MYH14,MYO1A,MYO3A,NISCH,OTOF,PCDH15,PLCB2,RASD1,SCARF2,SCN4A,SCRIB,SERINC3,SH3TC2,SLC26A5,SRRM4,TMC1,TMEM132E,TNC,WHRN
TF	Factor: Pax-4; motif: DTTTTCCACCN	TF:M04624	6.97749e-17	16.1563	15993	46	42	60617	ADGRB1,AFF3,ARHGAP23,ASPM,ATP2B2,ATP2B4,CASZ1,CCDC127,CDH23,COL9A2,CRYM,DBN1,DCDC2,DIAPH3,DMXL2,ELMO3,ESPN,F13A1,FMNL3,GAS6,KCNQ4,LOXHD1,MOGS,MYH14,MYO1A,MYO3A,NISCH,OTOF,PCDH15,PLCB2,RASD1,SCARF2,SCN4A,SCRIB,SERINC3,SH3TC2,SLC26A5,SRRM4,TMC1,TMEM132E,TNC,WHRN
TF	Factor: ZF5; motif: GSGCGCGR; match class: 0	TF:M00716_0	1.24679e-16	15.9042	16223	46	42	60617	ADGRB1,AFF3,ANKRD11,ARHGAP23,ASPM,ATP2B2,ATP2B4,CASZ1,CCDC127,CDH23,COL9A2,CRYM,DBN1,DCDC2,DIAPH3,DMXL2,ELMO3,ESPN,F13A1,FMNL3,GAS6,GTPBP2,KCNQ4,LOXHD1,MOGS,MYH14,MYO3A,NISCH,PLCB2,RASD1,RNF10,SCARF2,SCN4A,SCRIB,SERINC3,SH3TC2,SLC26A5,SRRM4,TMC1,TMEM132E,TNC,WHRN
TF	Factor: ZF5; motif: GSGCGCGR	TF:M00716	1.24679e-16	15.9042	16223	46	42	60617	ADGRB1,AFF3,ANKRD11,ARHGAP23,ASPM,ATP2B2,ATP2B4,CASZ1,CCDC127,CDH23,COL9A2,CRYM,DBN1,DCDC2,DIAPH3,DMXL2,ELMO3,ESPN,F13A1,FMNL3,GAS6,GTPBP2,KCNQ4,LOXHD1,MOGS,MYH14,MYO3A,NISCH,PLCB2,RASD1,RNF10,SCARF2,SCN4A,SCRIB,SERINC3,SH3TC2,SLC26A5,SRRM4,TMC1,TMEM132E,TNC,WHRN
TF	Factor: E2F-4; motif: SNGGGCGGGAANN; match class: 1	TF:M09894_1	2.02601e-16	15.6934	14006	46	40	60617	ADGRB1,AFF3,ANKRD11,ARHGAP23,ASPM,ATP2B2,ATP2B4,CASZ1,CCDC127,CDH23,COL9A2,CRYM,DBN1,DCDC2,DIAPH3,DMXL2,ELMO3,ESPN,F13A1,FMNL3,GAS6,GTPBP2,KCNQ4,LOXHD1,MOGS,MYH14,MYO3A,NISCH,OTOF,PLCB2,RASD1,RNF10,SCARF2,SCN4A,SCRIB,SLC26A5,SRRM4,TMEM132E,TNC,WHRN
TF	Factor: AP-2gamma:Elk-1; motif: NGCCKNRGGSGRCGGAAGTG	TF:M08441	2.44981e-16	15.6109	16495	46	42	60617	ADGRB1,AFF3,ANKRD11,ARHGAP23,ASPM,ATP2B2,CASZ1,CCDC127,CDH23,COL9A2,CRYM,DBN1,DCDC2,DIAPH3,DMXL2,ELMO3,ESPN,F13A1,FMNL3,GAS6,GTPBP2,KCNQ4,LOR,LOXHD1,MOGS,MYH14,MYO1A,MYO3A,NISCH,OTOF,PLCB2,RASD1,RNF10,SCARF2,SCN4A,SCRIB,SERINC3,SH3TC2,SRRM4,TMEM132E,TNC,WHRN
TF	Factor: AP-2gamma:Elk-1; motif: NGCCKNRGGSGRCGGAAGTG; match class: 0	TF:M08441_0	2.44981e-16	15.6109	16495	46	42	60617	ADGRB1,AFF3,ANKRD11,ARHGAP23,ASPM,ATP2B2,CASZ1,CCDC127,CDH23,COL9A2,CRYM,DBN1,DCDC2,DIAPH3,DMXL2,ELMO3,ESPN,F13A1,FMNL3,GAS6,GTPBP2,KCNQ4,LOR,LOXHD1,MOGS,MYH14,MYO1A,MYO3A,NISCH,OTOF,PLCB2,RASD1,RNF10,SCARF2,SCN4A,SCRIB,SERINC3,SH3TC2,SRRM4,TMEM132E,TNC,WHRN
TF	Factor: TCF-1; motif: ACATCGRGRCGCTGW; match class: 1	TF:M11603_1	5.38287e-16	15.269	13278	46	39	60617	ADGRB1,AFF3,ANKRD11,ARHGAP23,ASPM,ATP2B2,CASZ1,CCDC127,CDH23,COL9A2,CRYM,DBN1,DCDC2,DIAPH3,DMXL2,ELMO3,ESPN,F13A1,FMNL3,GAS6,GTPBP2,KCNQ4,LOXHD1,MOGS,MYH14,MYO3A,NISCH,OTOF,RASD1,RNF10,SCARF2,SCN4A,SCRIB,SERINC3,SLC26A5,SRRM4,TMEM132E,TNC,WHRN
TF	Factor: E2F-3:HES-7; motif: NNNSGCGCSNNNNNCRCGYGNN	TF:M08526	8.85984e-16	15.0526	17026	46	42	60617	ADGRB1,AFF3,ANKRD11,ARHGAP23,ASPM,ATP2B2,ATP2B4,CASZ1,CCDC127,CDH23,COL9A2,CRYM,DBN1,DCDC2,DIAPH3,DMXL2,ELMO3,ESPN,F13A1,FMNL3,GAS6,GTPBP2,KCNQ4,LOXHD1,MOGS,MYH14,MYO1A,MYO3A,NISCH,OTOF,PLCB2,RASD1,RNF10,SCARF2,SCRIB,SERINC3,SLC26A5,SRRM4,TMC1,TMEM132E,TNC,WHRN
TF	Factor: E2F-3:HES-7; motif: NNNSGCGCSNNNNNCRCGYGNN; match class: 0	TF:M08526_0	8.85984e-16	15.0526	17026	46	42	60617	ADGRB1,AFF3,ANKRD11,ARHGAP23,ASPM,ATP2B2,ATP2B4,CASZ1,CCDC127,CDH23,COL9A2,CRYM,DBN1,DCDC2,DIAPH3,DMXL2,ELMO3,ESPN,F13A1,FMNL3,GAS6,GTPBP2,KCNQ4,LOXHD1,MOGS,MYH14,MYO1A,MYO3A,NISCH,OTOF,PLCB2,RASD1,RNF10,SCARF2,SCRIB,SERINC3,SLC26A5,SRRM4,TMC1,TMEM132E,TNC,WHRN
TF	Factor: IRX-1; motif: NACRYNNNNNNNNRYGNN; match class: 1	TF:M11018_1	1.66334e-15	14.779	15995	46	41	60617	ADGRB1,AFF3,ANKRD11,ARHGAP23,ASPM,ATP2B2,ATP2B4,CASZ1,CCDC127,CDH23,COL9A2,CRYM,DBN1,DCDC2,DIAPH3,DMXL2,ESPN,F13A1,FMNL3,GAS6,GTPBP2,KCNQ4,LOXHD1,MOGS,MYH14,MYO1A,MYO3A,NISCH,OTOF,PLCB2,RASD1,RNF10,SCARF2,SCN4A,SCRIB,SLC26A5,SRRM4,TMC1,TMEM132E,TNC,WHRN
TF	Factor: ZF5; motif: GGSGCGCGS; match class: 1	TF:M10438_1	2.59452e-15	14.5859	14972	46	40	60617	ADGRB1,AFF3,ANKRD11,ARHGAP23,ASPM,ATP2B2,CASZ1,CCDC127,CDH23,COL9A2,CRYM,DBN1,DCDC2,DMXL2,ELMO3,ESPN,F13A1,FMNL3,GAS6,GTPBP2,KCNQ4,LOXHD1,MOGS,MYH14,MYO1A,MYO3A,NISCH,OTOF,PLCB2,RASD1,RNF10,SCARF2,SCRIB,SERINC3,SLC26A5,SRRM4,TMC1,TMEM132E,TNC,WHRN
TF	Factor: MAZ; motif: GGGMGGGGSSGGGGGGGGGGGG; match class: 0	TF:M09636_0	4.16428e-15	14.3805	16373	46	41	60617	ADGRB1,AFF3,ANKRD11,ARHGAP23,ATP2B2,ATP2B4,CASZ1,CCDC127,CDH23,COL9A2,CRYM,DBN1,DIAPH3,DMXL2,ELMO3,ESPN,F13A1,FMNL3,GAS6,GTPBP2,KCNQ4,LOXHD1,MOGS,MYH14,MYO1A,MYO3A,NISCH,OTOF,PLCB2,RASD1,RNF10,SCARF2,SCN4A,SCRIB,SERINC3,SH3TC2,SLC26A5,SRRM4,TMEM132E,TNC,WHRN
TF	Factor: MAZ; motif: GGGMGGGGSSGGGGGGGGGGGG	TF:M09636	4.16428e-15	14.3805	16373	46	41	60617	ADGRB1,AFF3,ANKRD11,ARHGAP23,ATP2B2,ATP2B4,CASZ1,CCDC127,CDH23,COL9A2,CRYM,DBN1,DIAPH3,DMXL2,ELMO3,ESPN,F13A1,FMNL3,GAS6,GTPBP2,KCNQ4,LOXHD1,MOGS,MYH14,MYO1A,MYO3A,NISCH,OTOF,PLCB2,RASD1,RNF10,SCARF2,SCN4A,SCRIB,SERINC3,SH3TC2,SLC26A5,SRRM4,TMEM132E,TNC,WHRN
TF	Factor: NFATc2; motif: GGAAAA	TF:M01281	4.57198e-15	14.3399	16412	46	41	60617	ADGRB1,AFF3,ARHGAP23,ASPM,ATP2B2,ATP2B4,CASZ1,CCDC127,COL9A2,CRYM,DCDC2,DIAPH3,DMXL2,ESPN,F13A1,FMNL3,GAS6,GTPBP2,KCNQ4,LOR,LOXHD1,MOGS,MYH14,MYO1A,MYO3A,NISCH,OTOF,PCDH15,RASD1,RNF10,SCARF2,SCN4A,SCRIB,SERINC3,SH3TC2,SLC26A5,SRRM4,TMC1,TMEM132E,TNC,WHRN
TF	Factor: NFATc2; motif: GGAAAA	TF:M03555	4.57198e-15	14.3399	16412	46	41	60617	ADGRB1,AFF3,ARHGAP23,ASPM,ATP2B2,ATP2B4,CASZ1,CCDC127,COL9A2,CRYM,DCDC2,DIAPH3,DMXL2,ESPN,F13A1,FMNL3,GAS6,GTPBP2,KCNQ4,LOR,LOXHD1,MOGS,MYH14,MYO1A,MYO3A,NISCH,OTOF,PCDH15,RASD1,RNF10,SCARF2,SCN4A,SCRIB,SERINC3,SH3TC2,SLC26A5,SRRM4,TMC1,TMEM132E,TNC,WHRN
TF	Factor: NFATc3; motif: GGAAAA	TF:M01886	4.57198e-15	14.3399	16412	46	41	60617	ADGRB1,AFF3,ARHGAP23,ASPM,ATP2B2,ATP2B4,CASZ1,CCDC127,COL9A2,CRYM,DCDC2,DIAPH3,DMXL2,ESPN,F13A1,FMNL3,GAS6,GTPBP2,KCNQ4,LOR,LOXHD1,MOGS,MYH14,MYO1A,MYO3A,NISCH,OTOF,PCDH15,RASD1,RNF10,SCARF2,SCN4A,SCRIB,SERINC3,SH3TC2,SLC26A5,SRRM4,TMC1,TMEM132E,TNC,WHRN
TF	Factor: NFATc3; motif: GGAAAA; match class: 0	TF:M01886_0	4.57198e-15	14.3399	16412	46	41	60617	ADGRB1,AFF3,ARHGAP23,ASPM,ATP2B2,ATP2B4,CASZ1,CCDC127,COL9A2,CRYM,DCDC2,DIAPH3,DMXL2,ESPN,F13A1,FMNL3,GAS6,GTPBP2,KCNQ4,LOR,LOXHD1,MOGS,MYH14,MYO1A,MYO3A,NISCH,OTOF,PCDH15,RASD1,RNF10,SCARF2,SCN4A,SCRIB,SERINC3,SH3TC2,SLC26A5,SRRM4,TMC1,TMEM132E,TNC,WHRN
TF	Factor: NFATc2; motif: GGAAAA; match class: 0	TF:M01281_0	4.57198e-15	14.3399	16412	46	41	60617	ADGRB1,AFF3,ARHGAP23,ASPM,ATP2B2,ATP2B4,CASZ1,CCDC127,COL9A2,CRYM,DCDC2,DIAPH3,DMXL2,ESPN,F13A1,FMNL3,GAS6,GTPBP2,KCNQ4,LOR,LOXHD1,MOGS,MYH14,MYO1A,MYO3A,NISCH,OTOF,PCDH15,RASD1,RNF10,SCARF2,SCN4A,SCRIB,SERINC3,SH3TC2,SLC26A5,SRRM4,TMC1,TMEM132E,TNC,WHRN
TF	Factor: NFATc2; motif: GGAAAA; match class: 0	TF:M03555_0	4.57198e-15	14.3399	16412	46	41	60617	ADGRB1,AFF3,ARHGAP23,ASPM,ATP2B2,ATP2B4,CASZ1,CCDC127,COL9A2,CRYM,DCDC2,DIAPH3,DMXL2,ESPN,F13A1,FMNL3,GAS6,GTPBP2,KCNQ4,LOR,LOXHD1,MOGS,MYH14,MYO1A,MYO3A,NISCH,OTOF,PCDH15,RASD1,RNF10,SCARF2,SCN4A,SCRIB,SERINC3,SH3TC2,SLC26A5,SRRM4,TMC1,TMEM132E,TNC,WHRN
TF	Factor: Zic3; motif: NGGGKGGTC; match class: 0	TF:M00450_0	5.58794e-15	14.2527	14143	46	39	60617	AFF3,ANKRD11,ARHGAP23,ASPM,ATP2B2,ATP2B4,CCDC127,CDH23,COL9A2,DBN1,DCDC2,DIAPH3,DMXL2,ELMO3,ESPN,F13A1,FMNL3,GAS6,GTPBP2,KCNQ4,LOR,LOXHD1,MOGS,MYH14,MYO1A,MYO3A,NISCH,OTOF,PLCB2,RASD1,SCARF2,SCN4A,SCRIB,SH3TC2,SLC26A5,SRRM4,TMC1,TMEM132E,WHRN
TF	Factor: Zic3; motif: NGGGKGGTC	TF:M00450	5.58794e-15	14.2527	14143	46	39	60617	AFF3,ANKRD11,ARHGAP23,ASPM,ATP2B2,ATP2B4,CCDC127,CDH23,COL9A2,DBN1,DCDC2,DIAPH3,DMXL2,ELMO3,ESPN,F13A1,FMNL3,GAS6,GTPBP2,KCNQ4,LOR,LOXHD1,MOGS,MYH14,MYO1A,MYO3A,NISCH,OTOF,PLCB2,RASD1,SCARF2,SCN4A,SCRIB,SH3TC2,SLC26A5,SRRM4,TMC1,TMEM132E,WHRN
TF	Factor: TCF-1; motif: ACATCGRGRCGCTGW	TF:M11603	5.80293e-15	14.2364	16512	46	41	60617	ADGRB1,AFF3,ANKRD11,ARHGAP23,ASPM,ATP2B2,CASZ1,CCDC127,CDH23,COL9A2,CRYM,DBN1,DCDC2,DIAPH3,DMXL2,ELMO3,ESPN,F13A1,FMNL3,GAS6,GTPBP2,KCNQ4,LOXHD1,MOGS,MYH14,MYO1A,MYO3A,NISCH,OTOF,PLCB2,RASD1,RNF10,SCARF2,SCN4A,SCRIB,SERINC3,SLC26A5,SRRM4,TMEM132E,TNC,WHRN
TF	Factor: TCF-1; motif: ACATCGRGRCGCTGW; match class: 0	TF:M11603_0	5.80293e-15	14.2364	16512	46	41	60617	ADGRB1,AFF3,ANKRD11,ARHGAP23,ASPM,ATP2B2,CASZ1,CCDC127,CDH23,COL9A2,CRYM,DBN1,DCDC2,DIAPH3,DMXL2,ELMO3,ESPN,F13A1,FMNL3,GAS6,GTPBP2,KCNQ4,LOXHD1,MOGS,MYH14,MYO1A,MYO3A,NISCH,OTOF,PLCB2,RASD1,RNF10,SCARF2,SCN4A,SCRIB,SERINC3,SLC26A5,SRRM4,TMEM132E,TNC,WHRN
TF	Factor: ETF; motif: CCCCGCCCCYN	TF:M07039	5.95657e-15	14.225	16523	46	41	60617	ADGRB1,AFF3,ANKRD11,ARHGAP23,ASPM,ATP2B2,ATP2B4,CASZ1,CCDC127,CDH23,COL9A2,CRYM,DBN1,DIAPH3,DMXL2,ELMO3,ESPN,F13A1,FMNL3,GAS6,GTPBP2,KCNQ4,LOXHD1,MOGS,MYH14,MYO3A,NISCH,OTOF,PLCB2,RASD1,RNF10,SCARF2,SCN4A,SCRIB,SERINC3,SH3TC2,SLC26A5,SRRM4,TMEM132E,TNC,WHRN
TF	Factor: ETF; motif: CCCCGCCCCYN; match class: 0	TF:M07039_0	5.95657e-15	14.225	16523	46	41	60617	ADGRB1,AFF3,ANKRD11,ARHGAP23,ASPM,ATP2B2,ATP2B4,CASZ1,CCDC127,CDH23,COL9A2,CRYM,DBN1,DIAPH3,DMXL2,ELMO3,ESPN,F13A1,FMNL3,GAS6,GTPBP2,KCNQ4,LOXHD1,MOGS,MYH14,MYO3A,NISCH,OTOF,PLCB2,RASD1,RNF10,SCARF2,SCN4A,SCRIB,SERINC3,SH3TC2,SLC26A5,SRRM4,TMEM132E,TNC,WHRN
TF	Factor: MAZ; motif: GGGMGGGGSSGGGGGGGGGGGG; match class: 1	TF:M09636_1	6.09105e-15	14.2153	14176	46	39	60617	ADGRB1,AFF3,ANKRD11,ARHGAP23,ATP2B2,ATP2B4,CASZ1,CCDC127,CDH23,COL9A2,CRYM,DBN1,DIAPH3,DMXL2,ELMO3,ESPN,F13A1,FMNL3,GAS6,GTPBP2,KCNQ4,LOXHD1,MOGS,MYH14,MYO1A,MYO3A,NISCH,OTOF,PLCB2,RASD1,RNF10,SCARF2,SCN4A,SCRIB,SH3TC2,SLC26A5,SRRM4,TMEM132E,WHRN
TF	Factor: SALL2; motif: GGGTGGG; match class: 0	TF:M04595_0	6.10743e-15	14.2141	13117	46	38	60617	ADGRB1,AFF3,ANKRD11,ARHGAP23,ASPM,ATP2B2,ATP2B4,CASZ1,CCDC127,CDH23,COL9A2,CRYM,DBN1,DCDC2,DIAPH3,DMXL2,ELMO3,ESPN,F13A1,FMNL3,GTPBP2,KCNQ4,LOXHD1,MOGS,MYH14,MYO1A,OTOF,PLCB2,RASD1,RNF10,SCARF2,SCN4A,SCRIB,SH3TC2,SLC26A5,SRRM4,TMEM132E,WHRN
TF	Factor: SALL2; motif: GGGTGGG	TF:M04595	6.10743e-15	14.2141	13117	46	38	60617	ADGRB1,AFF3,ANKRD11,ARHGAP23,ASPM,ATP2B2,ATP2B4,CASZ1,CCDC127,CDH23,COL9A2,CRYM,DBN1,DCDC2,DIAPH3,DMXL2,ELMO3,ESPN,F13A1,FMNL3,GTPBP2,KCNQ4,LOXHD1,MOGS,MYH14,MYO1A,OTOF,PLCB2,RASD1,RNF10,SCARF2,SCN4A,SCRIB,SH3TC2,SLC26A5,SRRM4,TMEM132E,WHRN
TF	Factor: BEN; motif: CAGCGRNV	TF:M01240	8.0815e-15	14.0925	16652	46	41	60617	ADGRB1,AFF3,ANKRD11,ARHGAP23,ASPM,ATP2B2,CASZ1,CCDC127,CDH23,COL9A2,CRYM,DBN1,DCDC2,DIAPH3,DMXL2,ELMO3,ESPN,F13A1,FMNL3,GAS6,GTPBP2,KCNQ4,LOXHD1,MOGS,MYH14,MYO3A,NISCH,OTOF,PLCB2,RASD1,RNF10,SCARF2,SCN4A,SCRIB,SERINC3,SLC26A5,SRRM4,TMC1,TMEM132E,TNC,WHRN
TF	Factor: BEN; motif: CAGCGRNV; match class: 0	TF:M01240_0	8.0815e-15	14.0925	16652	46	41	60617	ADGRB1,AFF3,ANKRD11,ARHGAP23,ASPM,ATP2B2,CASZ1,CCDC127,CDH23,COL9A2,CRYM,DBN1,DCDC2,DIAPH3,DMXL2,ELMO3,ESPN,F13A1,FMNL3,GAS6,GTPBP2,KCNQ4,LOXHD1,MOGS,MYH14,MYO3A,NISCH,OTOF,PLCB2,RASD1,RNF10,SCARF2,SCN4A,SCRIB,SERINC3,SLC26A5,SRRM4,TMC1,TMEM132E,TNC,WHRN
TF	Factor: HSF4; motif: CTGCMRN	TF:M07322	9.4597e-15	14.0241	16719	46	41	60617	ADGRB1,AFF3,ANKRD11,ARHGAP23,ASPM,ATP2B2,ATP2B4,CASZ1,CCDC127,CDH23,COL9A2,DBN1,DCDC2,DIAPH3,ELMO3,ESPN,F13A1,FMNL3,GAS6,GTPBP2,KCNQ4,LOR,LOXHD1,MOGS,MYH14,MYO3A,NISCH,OTOF,PLCB2,RASD1,RNF10,SCARF2,SCN4A,SCRIB,SERINC3,SH3TC2,SLC26A5,SRRM4,TMEM132E,TNC,WHRN
TF	Factor: HSF4; motif: CTGCMRN; match class: 0	TF:M07322_0	9.4597e-15	14.0241	16719	46	41	60617	ADGRB1,AFF3,ANKRD11,ARHGAP23,ASPM,ATP2B2,ATP2B4,CASZ1,CCDC127,CDH23,COL9A2,DBN1,DCDC2,DIAPH3,ELMO3,ESPN,F13A1,FMNL3,GAS6,GTPBP2,KCNQ4,LOR,LOXHD1,MOGS,MYH14,MYO3A,NISCH,OTOF,PLCB2,RASD1,RNF10,SCARF2,SCN4A,SCRIB,SERINC3,SH3TC2,SLC26A5,SRRM4,TMEM132E,TNC,WHRN
TF	Factor: sp4; motif: NNGNARGRGGCGGRGCNNRR; match class: 0	TF:M10072_0	1.29288e-14	13.8884	10548	46	35	60617	ADGRB1,ARHGAP23,ASPM,ATP2B2,CASZ1,CCDC127,CDH23,COL9A2,CRYM,DBN1,DIAPH3,DMXL2,ELMO3,ESPN,FMNL3,GAS6,GTPBP2,KCNQ4,LOXHD1,MOGS,MYH14,MYO3A,NISCH,OTOF,PCDH15,PLCB2,RASD1,RNF10,SCARF2,SCRIB,SERINC3,SLC26A5,SRRM4,TMEM132E,WHRN
TF	Factor: sp4; motif: NNGNARGRGGCGGRGCNNRR	TF:M10072	1.29288e-14	13.8884	10548	46	35	60617	ADGRB1,ARHGAP23,ASPM,ATP2B2,CASZ1,CCDC127,CDH23,COL9A2,CRYM,DBN1,DIAPH3,DMXL2,ELMO3,ESPN,FMNL3,GAS6,GTPBP2,KCNQ4,LOXHD1,MOGS,MYH14,MYO3A,NISCH,OTOF,PCDH15,PLCB2,RASD1,RNF10,SCARF2,SCRIB,SERINC3,SLC26A5,SRRM4,TMEM132E,WHRN
TF	Factor: pax-6; motif: NYACGCNYSANYGMNCN; match class: 0	TF:M11882_0	1.36496e-14	13.8649	15639	46	40	60617	ADGRB1,AFF3,ANKRD11,ARHGAP23,ASPM,ATP2B2,ATP2B4,CASZ1,CCDC127,CDH23,COL9A2,DBN1,DCDC2,DIAPH3,DMXL2,ELMO3,ESPN,F13A1,FMNL3,GAS6,GTPBP2,KCNQ4,LOXHD1,MOGS,MYH14,MYO3A,NISCH,PCDH15,RASD1,RNF10,SCARF2,SCN4A,SCRIB,SERINC3,SLC26A5,SRRM4,TMC1,TMEM132E,TNC,WHRN
TF	Factor: pax-6; motif: NYACGCNYSANYGMNCN	TF:M11882	1.36496e-14	13.8649	15639	46	40	60617	ADGRB1,AFF3,ANKRD11,ARHGAP23,ASPM,ATP2B2,ATP2B4,CASZ1,CCDC127,CDH23,COL9A2,DBN1,DCDC2,DIAPH3,DMXL2,ELMO3,ESPN,F13A1,FMNL3,GAS6,GTPBP2,KCNQ4,LOXHD1,MOGS,MYH14,MYO3A,NISCH,PCDH15,RASD1,RNF10,SCARF2,SCN4A,SCRIB,SERINC3,SLC26A5,SRRM4,TMC1,TMEM132E,TNC,WHRN
TF	Factor: E2F-1:Elk-1; motif: SGCGCSNNAMCGGAAGT	TF:M08205	1.57028e-14	13.804	14544	46	39	60617	ADGRB1,AFF3,ANKRD11,ARHGAP23,ASPM,ATP2B2,CASZ1,CCDC127,CDH23,COL9A2,CRYM,DBN1,DIAPH3,DMXL2,ELMO3,ESPN,F13A1,FMNL3,GAS6,GTPBP2,KCNQ4,LOXHD1,MOGS,MYH14,MYO1A,MYO3A,OTOF,PLCB2,RASD1,RNF10,SCARF2,SCN4A,SCRIB,SERINC3,SLC26A5,SRRM4,TMEM132E,TNC,WHRN
TF	Factor: E2F-1:Elk-1; motif: SGCGCSNNAMCGGAAGT; match class: 0	TF:M08205_0	1.57028e-14	13.804	14544	46	39	60617	ADGRB1,AFF3,ANKRD11,ARHGAP23,ASPM,ATP2B2,CASZ1,CCDC127,CDH23,COL9A2,CRYM,DBN1,DIAPH3,DMXL2,ELMO3,ESPN,F13A1,FMNL3,GAS6,GTPBP2,KCNQ4,LOXHD1,MOGS,MYH14,MYO1A,MYO3A,OTOF,PLCB2,RASD1,RNF10,SCARF2,SCN4A,SCRIB,SERINC3,SLC26A5,SRRM4,TMEM132E,TNC,WHRN
TF	Factor: ETF; motif: CCCCGCCCCYN; match class: 1	TF:M07039_1	2.95045e-14	13.5301	13706	46	38	60617	ADGRB1,ANKRD11,ARHGAP23,ASPM,ATP2B2,ATP2B4,CASZ1,CCDC127,CDH23,COL9A2,CRYM,DBN1,DIAPH3,DMXL2,ELMO3,ESPN,F13A1,FMNL3,GAS6,GTPBP2,KCNQ4,LOXHD1,MOGS,MYH14,MYO3A,NISCH,OTOF,PLCB2,RASD1,RNF10,SCARF2,SCRIB,SH3TC2,SLC26A5,SRRM4,TMEM132E,TNC,WHRN
TF	Factor: E2F-3:TBR2; motif: ANGTGYKANGGCGCSTTNNCRNNT; match class: 0	TF:M08207_0	3.16119e-14	13.5001	17242	46	41	60617	ADGRB1,AFF3,ANKRD11,ARHGAP23,ASPM,ATP2B2,ATP2B4,CASZ1,CCDC127,CDH23,COL9A2,CRYM,DBN1,DCDC2,DMXL2,ELMO3,ESPN,F13A1,FMNL3,GAS6,GTPBP2,KCNQ4,LOXHD1,MOGS,MYH14,MYO3A,NISCH,OTOF,PCDH15,PLCB2,RASD1,RNF10,SCARF2,SCN4A,SCRIB,SERINC3,SLC26A5,SRRM4,TMC1,TMEM132E,WHRN
TF	Factor: E2F-3:TBR2; motif: ANGTGYKANGGCGCSTTNNCRNNT	TF:M08207	3.16119e-14	13.5001	17242	46	41	60617	ADGRB1,AFF3,ANKRD11,ARHGAP23,ASPM,ATP2B2,ATP2B4,CASZ1,CCDC127,CDH23,COL9A2,CRYM,DBN1,DCDC2,DMXL2,ELMO3,ESPN,F13A1,FMNL3,GAS6,GTPBP2,KCNQ4,LOXHD1,MOGS,MYH14,MYO3A,NISCH,OTOF,PCDH15,PLCB2,RASD1,RNF10,SCARF2,SCN4A,SCRIB,SERINC3,SLC26A5,SRRM4,TMC1,TMEM132E,WHRN
TF	Factor: Pet-1; motif: GCNGGAAGYG	TF:M09918	3.22404e-14	13.4916	13740	46	38	60617	ADGRB1,AFF3,ARHGAP23,ASPM,ATP2B2,ATP2B4,CASZ1,CCDC127,CDH23,COL9A2,CRYM,DBN1,DCDC2,DIAPH3,ELMO3,ESPN,F13A1,FMNL3,GAS6,GTPBP2,LOR,LOXHD1,MOGS,MYH14,MYO1A,MYO3A,NISCH,PCDH15,PLCB2,RASD1,RNF10,SCARF2,SCN4A,SCRIB,SERINC3,SH3TC2,TMC1,TMEM132E
TF	Factor: Pet-1; motif: GCNGGAAGYG; match class: 0	TF:M09918_0	3.22404e-14	13.4916	13740	46	38	60617	ADGRB1,AFF3,ARHGAP23,ASPM,ATP2B2,ATP2B4,CASZ1,CCDC127,CDH23,COL9A2,CRYM,DBN1,DCDC2,DIAPH3,ELMO3,ESPN,F13A1,FMNL3,GAS6,GTPBP2,LOR,LOXHD1,MOGS,MYH14,MYO1A,MYO3A,NISCH,PCDH15,PLCB2,RASD1,RNF10,SCARF2,SCN4A,SCRIB,SERINC3,SH3TC2,TMC1,TMEM132E
TF	Factor: PATZ; motif: GGGGNGGGGGMKGGRRNGGNRN; match class: 0	TF:M10026_0	3.40055e-14	13.4685	8429	46	32	60617	ANKRD11,ARHGAP23,ATP2B2,ATP2B4,CASZ1,CCDC127,CDH23,COL9A2,DBN1,DMXL2,ELMO3,ESPN,F13A1,FMNL3,GAS6,GTPBP2,KCNQ4,LOXHD1,MOGS,MYH14,NISCH,OTOF,PLCB2,RASD1,RNF10,SCARF2,SCN4A,SCRIB,SH3TC2,SRRM4,TMEM132E,WHRN
TF	Factor: PATZ; motif: GGGGNGGGGGMKGGRRNGGNRN	TF:M10026	3.40055e-14	13.4685	8429	46	32	60617	ANKRD11,ARHGAP23,ATP2B2,ATP2B4,CASZ1,CCDC127,CDH23,COL9A2,DBN1,DMXL2,ELMO3,ESPN,F13A1,FMNL3,GAS6,GTPBP2,KCNQ4,LOXHD1,MOGS,MYH14,NISCH,OTOF,PLCB2,RASD1,RNF10,SCARF2,SCN4A,SCRIB,SH3TC2,SRRM4,TMEM132E,WHRN
TF	Factor: ZNF692; motif: SYNGGSCCCASCCNC	TF:M09734	3.60601e-14	13.443	11793	46	36	60617	ADGRB1,AFF3,ARHGAP23,ASPM,ATP2B2,ATP2B4,CASZ1,CCDC127,CDH23,COL9A2,DBN1,DCDC2,DIAPH3,DMXL2,ELMO3,ESPN,F13A1,FMNL3,GTPBP2,KCNQ4,LOR,LOXHD1,MYH14,MYO1A,OTOF,PLCB2,RASD1,RNF10,SCARF2,SCN4A,SCRIB,SERINC3,SLC26A5,SRRM4,TMEM132E,WHRN
TF	Factor: ZNF692; motif: SYNGGSCCCASCCNC; match class: 0	TF:M09734_0	3.60601e-14	13.443	11793	46	36	60617	ADGRB1,AFF3,ARHGAP23,ASPM,ATP2B2,ATP2B4,CASZ1,CCDC127,CDH23,COL9A2,DBN1,DCDC2,DIAPH3,DMXL2,ELMO3,ESPN,F13A1,FMNL3,GTPBP2,KCNQ4,LOR,LOXHD1,MYH14,MYO1A,OTOF,PLCB2,RASD1,RNF10,SCARF2,SCN4A,SCRIB,SERINC3,SLC26A5,SRRM4,TMEM132E,WHRN
TF	Factor: E2F-4; motif: NNTTCCCGCCNN	TF:M04823	4.87413e-14	13.3121	12869	46	37	60617	ADGRB1,AFF3,ANKRD11,ARHGAP23,ATP2B2,ATP2B4,CCDC127,CDH23,COL9A2,CRYM,DBN1,DCDC2,DIAPH3,DMXL2,ELMO3,ESPN,F13A1,FMNL3,GAS6,GTPBP2,KCNQ4,LOXHD1,MOGS,MYH14,MYO1A,MYO3A,NISCH,OTOF,RASD1,RNF10,SCARF2,SCN4A,SCRIB,SH3TC2,TMEM132E,TNC,WHRN
TF	Factor: E2F-4; motif: NNTTCCCGCCNN; match class: 0	TF:M04823_0	4.87413e-14	13.3121	12869	46	37	60617	ADGRB1,AFF3,ANKRD11,ARHGAP23,ATP2B2,ATP2B4,CCDC127,CDH23,COL9A2,CRYM,DBN1,DCDC2,DIAPH3,DMXL2,ELMO3,ESPN,F13A1,FMNL3,GAS6,GTPBP2,KCNQ4,LOXHD1,MOGS,MYH14,MYO1A,MYO3A,NISCH,OTOF,RASD1,RNF10,SCARF2,SCN4A,SCRIB,SH3TC2,TMEM132E,TNC,WHRN
TF	Factor: E2F-3; motif: GGCGGGN; match class: 1	TF:M02089_1	6.35625e-14	13.1968	9384	46	33	60617	ADGRB1,AFF3,ANKRD11,ARHGAP23,ASPM,ATP2B2,CASZ1,CCDC127,CDH23,COL9A2,CRYM,DBN1,DMXL2,ELMO3,ESPN,FMNL3,GAS6,GTPBP2,KCNQ4,LOXHD1,MOGS,MYH14,NISCH,OTOF,PLCB2,RASD1,RNF10,SCARF2,SCRIB,SLC26A5,SRRM4,TMEM132E,WHRN
TF	Factor: ZIC4; motif: NNCCNCCCRYNGYGN; match class: 0	TF:M12227_0	7.33067e-14	13.1349	11122	46	35	60617	ADGRB1,AFF3,ANKRD11,ARHGAP23,ASPM,ATP2B2,CASZ1,CCDC127,CDH23,COL9A2,DBN1,DCDC2,DIAPH3,DMXL2,ELMO3,ESPN,FMNL3,GAS6,GTPBP2,KCNQ4,LOXHD1,MOGS,MYH14,NISCH,OTOF,PLCB2,RASD1,SCARF2,SCN4A,SCRIB,SH3TC2,SLC26A5,TMEM132E,TNC,WHRN
TF	Factor: ZIC4; motif: NNCCNCCCRYNGYGN	TF:M12227	7.33067e-14	13.1349	11122	46	35	60617	ADGRB1,AFF3,ANKRD11,ARHGAP23,ASPM,ATP2B2,CASZ1,CCDC127,CDH23,COL9A2,DBN1,DCDC2,DIAPH3,DMXL2,ELMO3,ESPN,FMNL3,GAS6,GTPBP2,KCNQ4,LOXHD1,MOGS,MYH14,NISCH,OTOF,PLCB2,RASD1,SCARF2,SCN4A,SCRIB,SH3TC2,SLC26A5,TMEM132E,TNC,WHRN
TF	Factor: ZF5; motif: NRNGNGCGCGCWN	TF:M00333	7.69644e-14	13.1137	15185	46	39	60617	ADGRB1,AFF3,ANKRD11,ARHGAP23,ASPM,ATP2B2,CASZ1,CCDC127,CDH23,COL9A2,CRYM,DBN1,DCDC2,DIAPH3,DMXL2,ELMO3,ESPN,F13A1,FMNL3,GAS6,GTPBP2,KCNQ4,LOXHD1,MOGS,MYH14,MYO3A,NISCH,PLCB2,RASD1,RNF10,SCARF2,SCN4A,SCRIB,SLC26A5,SRRM4,TMC1,TMEM132E,TNC,WHRN
TF	Factor: ZF5; motif: NRNGNGCGCGCWN; match class: 0	TF:M00333_0	7.69644e-14	13.1137	15185	46	39	60617	ADGRB1,AFF3,ANKRD11,ARHGAP23,ASPM,ATP2B2,CASZ1,CCDC127,CDH23,COL9A2,CRYM,DBN1,DCDC2,DIAPH3,DMXL2,ELMO3,ESPN,F13A1,FMNL3,GAS6,GTPBP2,KCNQ4,LOXHD1,MOGS,MYH14,MYO3A,NISCH,PLCB2,RASD1,RNF10,SCARF2,SCN4A,SCRIB,SLC26A5,SRRM4,TMC1,TMEM132E,TNC,WHRN
TF	Factor: Sox-18; motif: CAAWGBB; match class: 0	TF:M03848_0	8.24446e-14	13.0838	17670	46	41	60617	ADGRB1,AFF3,ANKRD11,ARHGAP23,ASPM,ATP2B2,ATP2B4,CASZ1,CDH23,CRYM,DBN1,DCDC2,DIAPH3,DMXL2,ELMO3,ESPN,F13A1,FMNL3,GAS6,GTPBP2,LOR,LOXHD1,MOGS,MYH14,MYO1A,MYO3A,NISCH,OTOF,PCDH15,PLCB2,RASD1,RNF10,SCN4A,SCRIB,SERINC3,SH3TC2,SLC26A5,SRRM4,TMC1,TNC,WHRN
TF	Factor: Sox-18; motif: CAAWGBB	TF:M03848	8.24446e-14	13.0838	17670	46	41	60617	ADGRB1,AFF3,ANKRD11,ARHGAP23,ASPM,ATP2B2,ATP2B4,CASZ1,CDH23,CRYM,DBN1,DCDC2,DIAPH3,DMXL2,ELMO3,ESPN,F13A1,FMNL3,GAS6,GTPBP2,LOR,LOXHD1,MOGS,MYH14,MYO1A,MYO3A,NISCH,OTOF,PCDH15,PLCB2,RASD1,RNF10,SCN4A,SCRIB,SERINC3,SH3TC2,SLC26A5,SRRM4,TMC1,TNC,WHRN
TF	Factor: ER71:E2A; motif: CASSTGNACCGGAWRYN; match class: 1	TF:M08568_1	9.22561e-14	13.035	15260	46	39	60617	ADGRB1,AFF3,ANKRD11,ASPM,ATP2B2,ATP2B4,CASZ1,CDH23,COL9A2,CRYM,DBN1,DCDC2,DIAPH3,DMXL2,ELMO3,ESPN,FMNL3,GAS6,GTPBP2,KCNQ4,LOR,LOXHD1,MOGS,MYH14,MYO1A,MYO3A,NISCH,OTOF,PLCB2,RASD1,RNF10,SCARF2,SCN4A,SERINC3,SLC26A5,SRRM4,TMC1,TMEM132E,WHRN
TF	Factor: Elk-1:Pax-5; motif: ACCGGAACYACGCWTSANYG; match class: 0	TF:M08225_0	9.52945e-14	13.0209	14163	46	38	60617	ADGRB1,AFF3,ANKRD11,ARHGAP23,ASPM,ATP2B2,ATP2B4,CASZ1,CCDC127,CDH23,COL9A2,CRYM,DBN1,DCDC2,DIAPH3,DMXL2,ELMO3,ESPN,F13A1,FMNL3,GAS6,KCNQ4,LOR,LOXHD1,MOGS,MYH14,MYO1A,MYO3A,NISCH,OTOF,RASD1,RNF10,SCARF2,SCRIB,SERINC3,SH3TC2,TMC1,TMEM132E
TF	Factor: Elk-1:Pax-5; motif: ACCGGAACYACGCWTSANYG	TF:M08225	9.52945e-14	13.0209	14163	46	38	60617	ADGRB1,AFF3,ANKRD11,ARHGAP23,ASPM,ATP2B2,ATP2B4,CASZ1,CCDC127,CDH23,COL9A2,CRYM,DBN1,DCDC2,DIAPH3,DMXL2,ELMO3,ESPN,F13A1,FMNL3,GAS6,KCNQ4,LOR,LOXHD1,MOGS,MYH14,MYO1A,MYO3A,NISCH,OTOF,RASD1,RNF10,SCARF2,SCRIB,SERINC3,SH3TC2,TMC1,TMEM132E
TF	Factor: ZF5; motif: GSGCGCGR; match class: 1	TF:M00716_1	1.03548e-13	12.9849	14196	46	38	60617	ADGRB1,AFF3,ANKRD11,ARHGAP23,ASPM,ATP2B2,CASZ1,CCDC127,CDH23,COL9A2,CRYM,DBN1,DCDC2,DMXL2,ELMO3,ESPN,F13A1,FMNL3,GAS6,GTPBP2,KCNQ4,LOXHD1,MOGS,MYH14,MYO3A,NISCH,PLCB2,RASD1,RNF10,SCARF2,SCN4A,SCRIB,SLC26A5,SRRM4,TMC1,TMEM132E,TNC,WHRN
TF	Factor: pax-6; motif: NYACGCWTSANYGMNCN	TF:M11880	1.22288e-13	12.9126	13215	46	37	60617	ADGRB1,AFF3,ANKRD11,ARHGAP23,ASPM,ATP2B4,CASZ1,CCDC127,CDH23,COL9A2,DCDC2,DMXL2,ELMO3,ESPN,F13A1,GAS6,GTPBP2,KCNQ4,LOXHD1,MOGS,MYH14,MYO3A,NISCH,OTOF,PLCB2,RNF10,SCARF2,SCN4A,SCRIB,SERINC3,SH3TC2,SLC26A5,SRRM4,TMC1,TMEM132E,TNC,WHRN
TF	Factor: pax-6; motif: NYACGCWTSANYGMNCN; match class: 0	TF:M11880_0	1.22288e-13	12.9126	13215	46	37	60617	ADGRB1,AFF3,ANKRD11,ARHGAP23,ASPM,ATP2B4,CASZ1,CCDC127,CDH23,COL9A2,DCDC2,DMXL2,ELMO3,ESPN,F13A1,GAS6,GTPBP2,KCNQ4,LOXHD1,MOGS,MYH14,MYO3A,NISCH,OTOF,PLCB2,RNF10,SCARF2,SCN4A,SCRIB,SERINC3,SH3TC2,SLC26A5,SRRM4,TMC1,TMEM132E,TNC,WHRN
TF	Factor: GATAD2A; motif: CCTKTG; match class: 0	TF:M09726_0	1.25417e-13	12.9016	15388	46	39	60617	ADGRB1,AFF3,ARHGAP23,ATP2B2,ATP2B4,CASZ1,CDH23,COL9A2,CRYM,DBN1,DCDC2,DIAPH3,DMXL2,ELMO3,ESPN,F13A1,FMNL3,GTPBP2,KCNQ4,LOR,MOGS,MYH14,MYO1A,MYO3A,NISCH,OTOF,PLCB2,RASD1,RNF10,SCARF2,SCN4A,SERINC3,SH3TC2,SLC26A5,SRRM4,TMC1,TMEM132E,TNC,WHRN
TF	Factor: GATAD2A; motif: CCTKTG	TF:M09726	1.25417e-13	12.9016	15388	46	39	60617	ADGRB1,AFF3,ARHGAP23,ATP2B2,ATP2B4,CASZ1,CDH23,COL9A2,CRYM,DBN1,DCDC2,DIAPH3,DMXL2,ELMO3,ESPN,F13A1,FMNL3,GTPBP2,KCNQ4,LOR,MOGS,MYH14,MYO1A,MYO3A,NISCH,OTOF,PLCB2,RASD1,RNF10,SCARF2,SCN4A,SERINC3,SH3TC2,SLC26A5,SRRM4,TMC1,TMEM132E,TNC,WHRN
TF	Factor: Churchill; motif: CGGGNN; match class: 0	TF:M00986_0	1.27809e-13	12.8934	14280	46	38	60617	ADGRB1,AFF3,ANKRD11,ARHGAP23,ATP2B2,CASZ1,CCDC127,CDH23,COL9A2,CRYM,DBN1,DCDC2,DMXL2,ELMO3,ESPN,F13A1,FMNL3,GAS6,GTPBP2,KCNQ4,LOXHD1,MYH14,MYO3A,NISCH,OTOF,PCDH15,PLCB2,RASD1,RNF10,SCARF2,SCN4A,SCRIB,SLC26A5,SRRM4,TMC1,TMEM132E,TNC,WHRN
TF	Factor: Churchill; motif: CGGGNN	TF:M00986	1.27809e-13	12.8934	14280	46	38	60617	ADGRB1,AFF3,ANKRD11,ARHGAP23,ATP2B2,CASZ1,CCDC127,CDH23,COL9A2,CRYM,DBN1,DCDC2,DMXL2,ELMO3,ESPN,F13A1,FMNL3,GAS6,GTPBP2,KCNQ4,LOXHD1,MYH14,MYO3A,NISCH,OTOF,PCDH15,PLCB2,RASD1,RNF10,SCARF2,SCN4A,SCRIB,SLC26A5,SRRM4,TMC1,TMEM132E,TNC,WHRN
TF	Factor: BEN; motif: CAGCGRNV; match class: 1	TF:M01240_1	1.51493e-13	12.8196	13297	46	37	60617	ADGRB1,AFF3,ANKRD11,ARHGAP23,ASPM,ATP2B2,CASZ1,CCDC127,CDH23,COL9A2,CRYM,DBN1,DCDC2,DIAPH3,DMXL2,ELMO3,ESPN,F13A1,FMNL3,GAS6,GTPBP2,KCNQ4,LOXHD1,MOGS,MYH14,OTOF,PLCB2,RASD1,RNF10,SCARF2,SCN4A,SCRIB,SLC26A5,SRRM4,TMEM132E,TNC,WHRN
TF	Factor: pax-6; motif: NYACGCNYSANYGMNCN; match class: 1	TF:M11882_1	2.13197e-13	12.6712	11492	46	35	60617	ADGRB1,AFF3,ANKRD11,ARHGAP23,ASPM,ATP2B2,ATP2B4,CCDC127,CDH23,COL9A2,DBN1,DCDC2,DIAPH3,DMXL2,ELMO3,ESPN,F13A1,FMNL3,GAS6,GTPBP2,KCNQ4,LOXHD1,MOGS,MYO3A,NISCH,RASD1,RNF10,SCARF2,SCN4A,SCRIB,SERINC3,SLC26A5,TMC1,TMEM132E,WHRN
TF	Factor: ZF5; motif: NRNGNGCGCGCWN; match class: 1	TF:M00333_1	2.43518e-13	12.6135	12482	46	36	60617	AFF3,ANKRD11,ARHGAP23,ASPM,ATP2B2,CASZ1,CCDC127,CDH23,COL9A2,CRYM,DBN1,DCDC2,DIAPH3,DMXL2,ELMO3,ESPN,F13A1,FMNL3,GAS6,GTPBP2,KCNQ4,LOXHD1,MYO3A,NISCH,PLCB2,RASD1,RNF10,SCARF2,SCN4A,SCRIB,SLC26A5,SRRM4,TMC1,TMEM132E,TNC,WHRN
TF	Factor: GKLF; motif: CCTCCYN	TF:M01835	2.89072e-13	12.539	15742	46	39	60617	ADGRB1,AFF3,ANKRD11,ARHGAP23,ATP2B2,ATP2B4,CASZ1,CCDC127,CDH23,COL9A2,CRYM,DBN1,DCDC2,DIAPH3,DMXL2,ELMO3,ESPN,F13A1,FMNL3,GAS6,GTPBP2,KCNQ4,LOR,LOXHD1,MOGS,MYH14,MYO1A,MYO3A,NISCH,OTOF,PLCB2,RNF10,SCARF2,SCN4A,SCRIB,SH3TC2,SRRM4,TMC1,TMEM132E
TF	Factor: GKLF; motif: CCTCCYN; match class: 0	TF:M01835_0	2.89072e-13	12.539	15742	46	39	60617	ADGRB1,AFF3,ANKRD11,ARHGAP23,ATP2B2,ATP2B4,CASZ1,CCDC127,CDH23,COL9A2,CRYM,DBN1,DCDC2,DIAPH3,DMXL2,ELMO3,ESPN,F13A1,FMNL3,GAS6,GTPBP2,KCNQ4,LOR,LOXHD1,MOGS,MYH14,MYO1A,MYO3A,NISCH,OTOF,PLCB2,RNF10,SCARF2,SCN4A,SCRIB,SH3TC2,SRRM4,TMC1,TMEM132E
TF	Factor: Kaiso; motif: GCMGGGRGCRGS; match class: 0	TF:M03876_0	4.66644e-13	12.331	13737	46	37	60617	ADGRB1,AFF3,ANKRD11,ARHGAP23,ASPM,ATP2B2,ATP2B4,CASZ1,CCDC127,CDH23,COL9A2,DBN1,DMXL2,ELMO3,ESPN,F13A1,FMNL3,GAS6,GTPBP2,KCNQ4,LOXHD1,MOGS,MYH14,MYO3A,NISCH,OTOF,PLCB2,RASD1,SCARF2,SCN4A,SCRIB,SH3TC2,SLC26A5,SRRM4,TMC1,TMEM132E,WHRN
TF	Factor: Kaiso; motif: GCMGGGRGCRGS	TF:M03876	4.66644e-13	12.331	13737	46	37	60617	ADGRB1,AFF3,ANKRD11,ARHGAP23,ASPM,ATP2B2,ATP2B4,CASZ1,CCDC127,CDH23,COL9A2,DBN1,DMXL2,ELMO3,ESPN,F13A1,FMNL3,GAS6,GTPBP2,KCNQ4,LOXHD1,MOGS,MYH14,MYO3A,NISCH,OTOF,PLCB2,RASD1,SCARF2,SCN4A,SCRIB,SH3TC2,SLC26A5,SRRM4,TMC1,TMEM132E,WHRN
TF	Factor: E2F-4; motif: NGGCGGGAARN	TF:M07084	5.43749e-13	12.2646	10922	46	34	60617	AFF3,ANKRD11,ARHGAP23,ATP2B2,ATP2B4,CCDC127,CDH23,COL9A2,DBN1,DCDC2,DIAPH3,DMXL2,ELMO3,ESPN,F13A1,FMNL3,GAS6,GTPBP2,LOXHD1,MOGS,MYH14,MYO1A,MYO3A,NISCH,OTOF,RASD1,RNF10,SCARF2,SCN4A,SCRIB,SH3TC2,TMEM132E,TNC,WHRN
TF	Factor: E2F-4; motif: NGGCGGGAARN; match class: 0	TF:M07084_0	5.43749e-13	12.2646	10922	46	34	60617	AFF3,ANKRD11,ARHGAP23,ATP2B2,ATP2B4,CCDC127,CDH23,COL9A2,DBN1,DCDC2,DIAPH3,DMXL2,ELMO3,ESPN,F13A1,FMNL3,GAS6,GTPBP2,LOXHD1,MOGS,MYH14,MYO1A,MYO3A,NISCH,OTOF,RASD1,RNF10,SCARF2,SCN4A,SCRIB,SH3TC2,TMEM132E,TNC,WHRN
TF	Factor: GKLF; motif: NNRRGRRNGNSNNN; match class: 0	TF:M07040_0	5.67267e-13	12.2462	12801	46	36	60617	ADGRB1,ANKRD11,ARHGAP23,ATP2B2,ATP2B4,CASZ1,CCDC127,CDH23,CRYM,DBN1,DMXL2,ELMO3,ESPN,F13A1,FMNL3,GAS6,GTPBP2,KCNQ4,LOR,LOXHD1,MYH14,MYO3A,NISCH,OTOF,PLCB2,RASD1,RNF10,SCARF2,SCN4A,SCRIB,SERINC3,SH3TC2,SRRM4,TMC1,TMEM132E,WHRN
TF	Factor: GKLF; motif: NNRRGRRNGNSNNN	TF:M07040	5.67267e-13	12.2462	12801	46	36	60617	ADGRB1,ANKRD11,ARHGAP23,ATP2B2,ATP2B4,CASZ1,CCDC127,CDH23,CRYM,DBN1,DMXL2,ELMO3,ESPN,F13A1,FMNL3,GAS6,GTPBP2,KCNQ4,LOR,LOXHD1,MYH14,MYO3A,NISCH,OTOF,PLCB2,RASD1,RNF10,SCARF2,SCN4A,SCRIB,SERINC3,SH3TC2,SRRM4,TMC1,TMEM132E,WHRN
TF	Factor: HNRPUL1; motif: NCNCAGN	TF:M09746	6.00792e-13	12.2213	13838	46	37	60617	ADGRB1,AFF3,ANKRD11,ARHGAP23,ASPM,ATP2B4,CASZ1,CCDC127,CDH23,COL9A2,DBN1,DCDC2,ELMO3,ESPN,GAS6,GTPBP2,KCNQ4,LOR,LOXHD1,MOGS,MYH14,MYO1A,MYO3A,NISCH,OTOF,PLCB2,RASD1,RNF10,SCARF2,SCN4A,SCRIB,SERINC3,SH3TC2,SLC26A5,TMC1,TMEM132E,TNC
TF	Factor: HNRPUL1; motif: NCNCAGN; match class: 0	TF:M09746_0	6.00792e-13	12.2213	13838	46	37	60617	ADGRB1,AFF3,ANKRD11,ARHGAP23,ASPM,ATP2B4,CASZ1,CCDC127,CDH23,COL9A2,DBN1,DCDC2,ELMO3,ESPN,GAS6,GTPBP2,KCNQ4,LOR,LOXHD1,MOGS,MYH14,MYO1A,MYO3A,NISCH,OTOF,PLCB2,RASD1,RNF10,SCARF2,SCN4A,SCRIB,SERINC3,SH3TC2,SLC26A5,TMC1,TMEM132E,TNC
TF	Factor: AP-2gamma:Elk-1; motif: NGCCKNRGGSGRCGGAAGTG; match class: 1	TF:M08441_1	6.103e-13	12.2145	12829	46	36	60617	ADGRB1,AFF3,ANKRD11,ARHGAP23,ATP2B2,CASZ1,CCDC127,CDH23,COL9A2,DBN1,DIAPH3,DMXL2,ELMO3,ESPN,FMNL3,GAS6,GTPBP2,KCNQ4,LOR,MOGS,MYH14,MYO3A,NISCH,OTOF,PLCB2,RASD1,RNF10,SCARF2,SCN4A,SCRIB,SERINC3,SH3TC2,SRRM4,TMEM132E,TNC,WHRN
TF	Factor: TF3C-beta; motif: CCNGGAGGGCTTCCTGGAGGAG; match class: 1	TF:M04863_1	7.89543e-13	12.1026	8593	46	31	60617	ADGRB1,ANKRD11,ARHGAP23,ATP2B2,CASZ1,CCDC127,CDH23,COL9A2,DBN1,DCDC2,ELMO3,ESPN,F13A1,FMNL3,GAS6,GTPBP2,KCNQ4,LOXHD1,MOGS,MYH14,MYO3A,OTOF,PLCB2,RASD1,SCARF2,SCN4A,SCRIB,SLC26A5,SRRM4,TMEM132E,WHRN
TF	Factor: ctcf; motif: CCRSCAGGGGGCGCN	TF:M10426	8.11792e-13	12.0906	9378	46	32	60617	AFF3,ANKRD11,ARHGAP23,ASPM,ATP2B2,CASZ1,CCDC127,CDH23,COL9A2,CRYM,DBN1,DIAPH3,DMXL2,ELMO3,ESPN,FMNL3,GAS6,GTPBP2,KCNQ4,LOXHD1,MOGS,MYH14,MYO3A,NISCH,PLCB2,RASD1,RNF10,SCRIB,SERINC3,SRRM4,TMEM132E,WHRN
TF	Factor: ctcf; motif: CCRSCAGGGGGCGCN; match class: 0	TF:M10426_0	8.11792e-13	12.0906	9378	46	32	60617	AFF3,ANKRD11,ARHGAP23,ASPM,ATP2B2,CASZ1,CCDC127,CDH23,COL9A2,CRYM,DBN1,DIAPH3,DMXL2,ELMO3,ESPN,FMNL3,GAS6,GTPBP2,KCNQ4,LOXHD1,MOGS,MYH14,MYO3A,NISCH,PLCB2,RASD1,RNF10,SCRIB,SERINC3,SRRM4,TMEM132E,WHRN
TF	Factor: RUNX2; motif: NRACCGCAAACCGCAN	TF:M04106	8.27207e-13	12.0824	13967	46	37	60617	ADGRB1,AFF3,ANKRD11,ARHGAP23,ASPM,ATP2B4,CASZ1,CCDC127,CDH23,COL9A2,CRYM,DBN1,DCDC2,DIAPH3,DMXL2,ELMO3,ESPN,F13A1,FMNL3,GAS6,KCNQ4,LOR,LOXHD1,MOGS,MYH14,MYO1A,MYO3A,RASD1,RNF10,SCARF2,SCN4A,SCRIB,SERINC3,SLC26A5,SRRM4,TMEM132E,WHRN
TF	Factor: RUNX2; motif: NRACCGCAAACCGCAN; match class: 0	TF:M04106_0	8.27207e-13	12.0824	13967	46	37	60617	ADGRB1,AFF3,ANKRD11,ARHGAP23,ASPM,ATP2B4,CASZ1,CCDC127,CDH23,COL9A2,CRYM,DBN1,DCDC2,DIAPH3,DMXL2,ELMO3,ESPN,F13A1,FMNL3,GAS6,KCNQ4,LOR,LOXHD1,MOGS,MYH14,MYO1A,MYO3A,RASD1,RNF10,SCARF2,SCN4A,SCRIB,SERINC3,SLC26A5,SRRM4,TMEM132E,WHRN
TF	Factor: ZNF586; motif: CAGGCCYRGAGG; match class: 0	TF:M10491_0	9.03905e-13	12.0439	14003	46	37	60617	ADGRB1,ANKRD11,ARHGAP23,ASPM,ATP2B2,ATP2B4,CASZ1,CCDC127,CDH23,COL9A2,CRYM,DBN1,DCDC2,DIAPH3,DMXL2,ELMO3,ESPN,FMNL3,GTPBP2,KCNQ4,LOXHD1,MOGS,MYH14,MYO1A,MYO3A,NISCH,PLCB2,RNF10,SCARF2,SCN4A,SCRIB,SERINC3,SH3TC2,SLC26A5,TMC1,TNC,WHRN
TF	Factor: ZNF586; motif: CAGGCCYRGAGG	TF:M10491	9.03905e-13	12.0439	14003	46	37	60617	ADGRB1,ANKRD11,ARHGAP23,ASPM,ATP2B2,ATP2B4,CASZ1,CCDC127,CDH23,COL9A2,CRYM,DBN1,DCDC2,DIAPH3,DMXL2,ELMO3,ESPN,FMNL3,GTPBP2,KCNQ4,LOXHD1,MOGS,MYH14,MYO1A,MYO3A,NISCH,PLCB2,RNF10,SCARF2,SCN4A,SCRIB,SERINC3,SH3TC2,SLC26A5,TMC1,TNC,WHRN
TF	Factor: E2F-3:HES-7; motif: NNNSGCGCSNNNNNCRCGYGNN; match class: 1	TF:M08526_1	9.78933e-13	12.0092	15121	46	38	60617	ADGRB1,AFF3,ANKRD11,ARHGAP23,ASPM,ATP2B2,CASZ1,CCDC127,CDH23,COL9A2,DBN1,DCDC2,DIAPH3,DMXL2,ELMO3,ESPN,F13A1,FMNL3,GAS6,GTPBP2,KCNQ4,LOXHD1,MOGS,MYH14,MYO3A,NISCH,OTOF,PLCB2,RASD1,RNF10,SCARF2,SCRIB,SERINC3,SLC26A5,SRRM4,TMEM132E,TNC,WHRN
TF	Factor: Elk-1:Pax-9; motif: ACCGGAACYACGCWYSANTG	TF:M08226	1.23991e-12	11.9066	12132	46	35	60617	ADGRB1,AFF3,ANKRD11,ARHGAP23,ASPM,ATP2B2,ATP2B4,CASZ1,CCDC127,CDH23,COL9A2,CRYM,DBN1,DCDC2,DIAPH3,DMXL2,ELMO3,ESPN,F13A1,GAS6,KCNQ4,LOR,LOXHD1,MOGS,MYH14,MYO1A,NISCH,RASD1,RNF10,SCARF2,SERINC3,SH3TC2,SLC26A5,TMC1,TMEM132E
TF	Factor: Elk-1:Pax-9; motif: ACCGGAACYACGCWYSANTG; match class: 0	TF:M08226_0	1.23991e-12	11.9066	12132	46	35	60617	ADGRB1,AFF3,ANKRD11,ARHGAP23,ASPM,ATP2B2,ATP2B4,CASZ1,CCDC127,CDH23,COL9A2,CRYM,DBN1,DCDC2,DIAPH3,DMXL2,ELMO3,ESPN,F13A1,GAS6,KCNQ4,LOR,LOXHD1,MOGS,MYH14,MYO1A,NISCH,RASD1,RNF10,SCARF2,SERINC3,SH3TC2,SLC26A5,TMC1,TMEM132E
TF	Factor: E2F; motif: GGCGSG; match class: 0	TF:M00803_0	1.76345e-12	11.7536	13243	46	36	60617	ADGRB1,AFF3,ANKRD11,ARHGAP23,ASPM,ATP2B2,ATP2B4,CASZ1,CCDC127,CDH23,COL9A2,CRYM,DBN1,DCDC2,DIAPH3,DMXL2,ESPN,F13A1,FMNL3,GAS6,GTPBP2,KCNQ4,MOGS,MYH14,MYO3A,NISCH,RASD1,RNF10,SCARF2,SCN4A,SCRIB,SLC26A5,SRRM4,TMC1,TMEM132E,WHRN
TF	Factor: E2F; motif: GGCGSG	TF:M00803	1.76345e-12	11.7536	13243	46	36	60617	ADGRB1,AFF3,ANKRD11,ARHGAP23,ASPM,ATP2B2,ATP2B4,CASZ1,CCDC127,CDH23,COL9A2,CRYM,DBN1,DCDC2,DIAPH3,DMXL2,ESPN,F13A1,FMNL3,GAS6,GTPBP2,KCNQ4,MOGS,MYH14,MYO3A,NISCH,RASD1,RNF10,SCARF2,SCN4A,SCRIB,SLC26A5,SRRM4,TMC1,TMEM132E,WHRN
TF	Factor: p300; motif: ACNTCCG; match class: 1	TF:M04826_1	1.7793e-12	11.7497	15378	46	38	60617	ADGRB1,AFF3,ANKRD11,ASPM,ATP2B2,ATP2B4,CASZ1,CCDC127,CDH23,CRYM,DBN1,DCDC2,DIAPH3,DMXL2,ELMO3,ESPN,FMNL3,GAS6,GTPBP2,KCNQ4,LOXHD1,MOGS,MYH14,MYO1A,MYO3A,NISCH,OTOF,RASD1,RNF10,SCARF2,SCN4A,SCRIB,SERINC3,SLC26A5,SRRM4,TMEM132E,TNC,WHRN
TF	Factor: ZNF684; motif: MAAGGGGTGGACTGT	TF:M10550	1.88902e-12	11.7238	15404	46	38	60617	ADGRB1,AFF3,ANKRD11,ARHGAP23,ATP2B2,ATP2B4,CASZ1,CCDC127,CDH23,COL9A2,CRYM,DBN1,DCDC2,DMXL2,ELMO3,F13A1,FMNL3,GAS6,GTPBP2,KCNQ4,LOR,LOXHD1,MOGS,MYH14,MYO3A,NISCH,OTOF,PCDH15,PLCB2,RASD1,RNF10,SCARF2,SCN4A,SH3TC2,SLC26A5,SRRM4,TMEM132E,WHRN
TF	Factor: ZNF684; motif: MAAGGGGTGGACTGT; match class: 0	TF:M10550_0	1.88902e-12	11.7238	15404	46	38	60617	ADGRB1,AFF3,ANKRD11,ARHGAP23,ATP2B2,ATP2B4,CASZ1,CCDC127,CDH23,COL9A2,CRYM,DBN1,DCDC2,DMXL2,ELMO3,F13A1,FMNL3,GAS6,GTPBP2,KCNQ4,LOR,LOXHD1,MOGS,MYH14,MYO3A,NISCH,OTOF,PCDH15,PLCB2,RASD1,RNF10,SCARF2,SCN4A,SH3TC2,SLC26A5,SRRM4,TMEM132E,WHRN
TF	Factor: E2F-1:HES-7; motif: GGCRCGTGSYNNWNGGCGCSM; match class: 1	TF:M08525_1	1.88902e-12	11.7238	15404	46	38	60617	ADGRB1,AFF3,ANKRD11,ARHGAP23,ASPM,ATP2B2,CASZ1,CCDC127,CDH23,COL9A2,CRYM,DBN1,DCDC2,DMXL2,ELMO3,ESPN,F13A1,FMNL3,GAS6,GTPBP2,KCNQ4,LOXHD1,MOGS,MYH14,MYO3A,NISCH,PLCB2,RASD1,RNF10,SCARF2,SCN4A,SCRIB,SLC26A5,SRRM4,TMC1,TMEM132E,TNC,WHRN
TF	Factor: TIEG1; motif: NCCCNSNCCCCGCCCCC; match class: 0	TF:M12351_0	2.36815e-12	11.6256	12377	46	35	60617	ADGRB1,ANKRD11,ARHGAP23,ATP2B2,ATP2B4,CASZ1,CCDC127,CDH23,COL9A2,CRYM,DBN1,DMXL2,ELMO3,ESPN,F13A1,FMNL3,GAS6,GTPBP2,KCNQ4,LOXHD1,MYH14,MYO3A,NISCH,OTOF,PLCB2,RASD1,SCARF2,SCN4A,SCRIB,SERINC3,SLC26A5,SRRM4,TMEM132E,TNC,WHRN
TF	Factor: TIEG1; motif: NCCCNSNCCCCGCCCCC	TF:M12351	2.36815e-12	11.6256	12377	46	35	60617	ADGRB1,ANKRD11,ARHGAP23,ATP2B2,ATP2B4,CASZ1,CCDC127,CDH23,COL9A2,CRYM,DBN1,DMXL2,ELMO3,ESPN,F13A1,FMNL3,GAS6,GTPBP2,KCNQ4,LOXHD1,MYH14,MYO3A,NISCH,OTOF,PLCB2,RASD1,SCARF2,SCN4A,SCRIB,SERINC3,SLC26A5,SRRM4,TMEM132E,TNC,WHRN
TF	Factor: RUNX2; motif: WRACCGCANWAACCGCAN; match class: 0	TF:M04107_0	3.07944e-12	11.5115	12478	46	35	60617	AFF3,ANKRD11,ARHGAP23,ASPM,ATP2B4,CASZ1,CCDC127,CDH23,COL9A2,CRYM,DBN1,DIAPH3,DMXL2,ELMO3,ESPN,F13A1,FMNL3,GAS6,GTPBP2,KCNQ4,LOR,MYH14,MYO3A,NISCH,PLCB2,RASD1,RNF10,SCARF2,SCN4A,SCRIB,SERINC3,SLC26A5,SRRM4,TNC,WHRN
TF	Factor: RUNX2; motif: WRACCGCANWAACCGCAN	TF:M04107	3.07944e-12	11.5115	12478	46	35	60617	AFF3,ANKRD11,ARHGAP23,ASPM,ATP2B4,CASZ1,CCDC127,CDH23,COL9A2,CRYM,DBN1,DIAPH3,DMXL2,ELMO3,ESPN,F13A1,FMNL3,GAS6,GTPBP2,KCNQ4,LOR,MYH14,MYO3A,NISCH,PLCB2,RASD1,RNF10,SCARF2,SCN4A,SCRIB,SERINC3,SLC26A5,SRRM4,TNC,WHRN
TF	Factor: E2F-2; motif: NWTTTGGCGCCAWWNN; match class: 1	TF:M11530_1	3.72852e-12	11.4285	13544	46	36	60617	ADGRB1,ANKRD11,ARHGAP23,ASPM,ATP2B2,ATP2B4,CASZ1,CCDC127,CDH23,COL9A2,DBN1,DCDC2,DMXL2,ELMO3,ESPN,F13A1,FMNL3,GAS6,GTPBP2,KCNQ4,LOXHD1,MOGS,MYH14,MYO1A,MYO3A,NISCH,PLCB2,RASD1,RNF10,SCARF2,SCRIB,SERINC3,SLC26A5,SRRM4,TMEM132E,WHRN
TF	Factor: E2F-1; motif: NNNNGGCGGGAARN; match class: 0	TF:M09892_0	4.85585e-12	11.3137	13652	46	36	60617	AFF3,ANKRD11,ARHGAP23,ATP2B2,ATP2B4,CCDC127,CDH23,COL9A2,CRYM,DBN1,DCDC2,DIAPH3,DMXL2,ELMO3,ESPN,F13A1,FMNL3,GAS6,GTPBP2,KCNQ4,LOXHD1,MOGS,MYH14,MYO1A,MYO3A,NISCH,OTOF,RASD1,RNF10,SCARF2,SCN4A,SCRIB,SH3TC2,TMEM132E,TNC,WHRN
TF	Factor: E2F-1; motif: NNNNGGCGGGAARN	TF:M09892	4.85585e-12	11.3137	13652	46	36	60617	AFF3,ANKRD11,ARHGAP23,ATP2B2,ATP2B4,CCDC127,CDH23,COL9A2,CRYM,DBN1,DCDC2,DIAPH3,DMXL2,ELMO3,ESPN,F13A1,FMNL3,GAS6,GTPBP2,KCNQ4,LOXHD1,MOGS,MYH14,MYO1A,MYO3A,NISCH,OTOF,RASD1,RNF10,SCARF2,SCN4A,SCRIB,SH3TC2,TMEM132E,TNC,WHRN
TF	Factor: ZNF511; motif: GGRRGRGGCWGNG; match class: 0	TF:M09738_0	7.21564e-12	11.1417	10957	46	33	60617	ADGRB1,ANKRD11,ARHGAP23,ATP2B2,ATP2B4,CASZ1,CCDC127,CDH23,COL9A2,DBN1,DIAPH3,DMXL2,ESPN,F13A1,FMNL3,GAS6,KCNQ4,LOR,LOXHD1,MOGS,MYH14,MYO3A,NISCH,OTOF,RASD1,RNF10,SCN4A,SCRIB,SH3TC2,SLC26A5,SRRM4,TMC1,TMEM132E
TF	Factor: ZNF511; motif: GGRRGRGGCWGNG	TF:M09738	7.21564e-12	11.1417	10957	46	33	60617	ADGRB1,ANKRD11,ARHGAP23,ATP2B2,ATP2B4,CASZ1,CCDC127,CDH23,COL9A2,DBN1,DIAPH3,DMXL2,ESPN,F13A1,FMNL3,GAS6,KCNQ4,LOR,LOXHD1,MOGS,MYH14,MYO3A,NISCH,OTOF,RASD1,RNF10,SCN4A,SCRIB,SH3TC2,SLC26A5,SRRM4,TMC1,TMEM132E
TF	Factor: RUNX3; motif: NRACCGCANWAACCRCAN	TF:M04110	8.42751e-12	11.0743	9336	46	31	60617	AFF3,ANKRD11,ARHGAP23,ASPM,ATP2B4,CASZ1,CCDC127,CDH23,COL9A2,CRYM,DBN1,DIAPH3,DMXL2,ELMO3,ESPN,F13A1,GAS6,GTPBP2,KCNQ4,MYH14,MYO3A,NISCH,RASD1,RNF10,SCARF2,SCN4A,SCRIB,SERINC3,SRRM4,TNC,WHRN
TF	Factor: RUNX3; motif: NRACCGCANWAACCRCAN; match class: 0	TF:M04110_0	8.42751e-12	11.0743	9336	46	31	60617	AFF3,ANKRD11,ARHGAP23,ASPM,ATP2B4,CASZ1,CCDC127,CDH23,COL9A2,CRYM,DBN1,DIAPH3,DMXL2,ELMO3,ESPN,F13A1,GAS6,GTPBP2,KCNQ4,MYH14,MYO3A,NISCH,RASD1,RNF10,SCARF2,SCN4A,SCRIB,SERINC3,SRRM4,TNC,WHRN
TF	Factor: TCF-1; motif: ACATCGRGRCGCTGW	TF:M11601	8.50522e-12	11.0703	14948	46	37	60617	ADGRB1,AFF3,ANKRD11,ARHGAP23,ASPM,ATP2B2,CASZ1,CCDC127,CDH23,COL9A2,CRYM,DBN1,DCDC2,DMXL2,ELMO3,ESPN,FMNL3,GAS6,GTPBP2,KCNQ4,LOXHD1,MOGS,MYH14,MYO1A,MYO3A,NISCH,PLCB2,RASD1,RNF10,SCARF2,SCN4A,SCRIB,SLC26A5,SRRM4,TMEM132E,TNC,WHRN
TF	Factor: TCF-1; motif: ACATCGRGRCGCTGW; match class: 0	TF:M11601_0	8.50522e-12	11.0703	14948	46	37	60617	ADGRB1,AFF3,ANKRD11,ARHGAP23,ASPM,ATP2B2,CASZ1,CCDC127,CDH23,COL9A2,CRYM,DBN1,DCDC2,DMXL2,ELMO3,ESPN,FMNL3,GAS6,GTPBP2,KCNQ4,LOXHD1,MOGS,MYH14,MYO1A,MYO3A,NISCH,PLCB2,RASD1,RNF10,SCARF2,SCN4A,SCRIB,SLC26A5,SRRM4,TMEM132E,TNC,WHRN
TF	Factor: ETS1; motif: GCCGGAWGTACTTCCGGN; match class: 1	TF:M03978_1	1.04772e-11	10.9798	6519	46	27	60617	ADGRB1,AFF3,ANKRD11,ARHGAP23,ATP2B2,CCDC127,CDH23,COL9A2,DBN1,DCDC2,DIAPH3,DMXL2,ESPN,F13A1,FMNL3,GAS6,GTPBP2,KCNQ4,MOGS,MYO3A,NISCH,SCRIB,SERINC3,SRRM4,TMEM132E,TNC,WHRN
TF	Factor: E2F-4; motif: GCGGGAAANA; match class: 0	TF:M02090_0	1.23472e-11	10.9084	12066	46	34	60617	ADGRB1,AFF3,ANKRD11,ASPM,ATP2B2,ATP2B4,CASZ1,CCDC127,CDH23,COL9A2,CRYM,DBN1,DCDC2,DIAPH3,ELMO3,ESPN,F13A1,FMNL3,GAS6,GTPBP2,KCNQ4,MYH14,MYO3A,NISCH,OTOF,RASD1,RNF10,SCARF2,SCRIB,SERINC3,SRRM4,TMEM132E,TNC,WHRN
TF	Factor: E2F-4; motif: GCGGGAAANA	TF:M02090	1.23472e-11	10.9084	12066	46	34	60617	ADGRB1,AFF3,ANKRD11,ASPM,ATP2B2,ATP2B4,CASZ1,CCDC127,CDH23,COL9A2,CRYM,DBN1,DCDC2,DIAPH3,ELMO3,ESPN,F13A1,FMNL3,GAS6,GTPBP2,KCNQ4,MYH14,MYO3A,NISCH,OTOF,RASD1,RNF10,SCARF2,SCRIB,SERINC3,SRRM4,TMEM132E,TNC,WHRN
TF	Factor: MOVO-B; motif: GNGGGGG	TF:M01104	1.30626e-11	10.884	10306	46	32	60617	ADGRB1,AFF3,ANKRD11,ARHGAP23,ATP2B2,CCDC127,CDH23,COL9A2,DBN1,DCDC2,DMXL2,ELMO3,ESPN,FMNL3,GAS6,GTPBP2,KCNQ4,LOXHD1,MYH14,MYO3A,NISCH,OTOF,PCDH15,PLCB2,RASD1,RNF10,SCARF2,SCN4A,SRRM4,TMEM132E,TNC,WHRN
TF	Factor: MOVO-B; motif: GNGGGGG; match class: 0	TF:M01104_0	1.30626e-11	10.884	10306	46	32	60617	ADGRB1,AFF3,ANKRD11,ARHGAP23,ATP2B2,CCDC127,CDH23,COL9A2,DBN1,DCDC2,DMXL2,ELMO3,ESPN,FMNL3,GAS6,GTPBP2,KCNQ4,LOXHD1,MYH14,MYO3A,NISCH,OTOF,PCDH15,PLCB2,RASD1,RNF10,SCARF2,SCN4A,SRRM4,TMEM132E,TNC,WHRN
TF	Factor: Sp1; motif: GGGGCGGGGC	TF:M00931	1.32495e-11	10.8778	10311	46	32	60617	AFF3,ANKRD11,ARHGAP23,ASPM,ATP2B2,ATP2B4,CCDC127,CDH23,COL9A2,CRYM,DBN1,DMXL2,ELMO3,ESPN,FMNL3,GAS6,GTPBP2,KCNQ4,MYH14,MYO3A,NISCH,OTOF,PCDH15,PLCB2,RASD1,RNF10,SCARF2,SCRIB,SERINC3,SLC26A5,SRRM4,WHRN
TF	Factor: Sp1; motif: GGGGCGGGGC; match class: 0	TF:M00931_0	1.32495e-11	10.8778	10311	46	32	60617	AFF3,ANKRD11,ARHGAP23,ASPM,ATP2B2,ATP2B4,CCDC127,CDH23,COL9A2,CRYM,DBN1,DMXL2,ELMO3,ESPN,FMNL3,GAS6,GTPBP2,KCNQ4,MYH14,MYO3A,NISCH,OTOF,PCDH15,PLCB2,RASD1,RNF10,SCARF2,SCRIB,SERINC3,SLC26A5,SRRM4,WHRN
TF	Factor: E2F-4; motif: NTTTCSCGCC; match class: 0	TF:M07380_0	1.50519e-11	10.8224	13108	46	35	60617	ADGRB1,AFF3,ANKRD11,ARHGAP23,ASPM,ATP2B2,ATP2B4,CASZ1,CCDC127,CDH23,COL9A2,DBN1,DCDC2,DIAPH3,ELMO3,F13A1,FMNL3,GAS6,GTPBP2,LOXHD1,MOGS,MYH14,MYO1A,MYO3A,NISCH,OTOF,RASD1,RNF10,SCN4A,SCRIB,SH3TC2,SRRM4,TMEM132E,TNC,WHRN
TF	Factor: E2F-4; motif: NTTTCSCGCC	TF:M07380	1.50519e-11	10.8224	13108	46	35	60617	ADGRB1,AFF3,ANKRD11,ARHGAP23,ASPM,ATP2B2,ATP2B4,CASZ1,CCDC127,CDH23,COL9A2,DBN1,DCDC2,DIAPH3,ELMO3,F13A1,FMNL3,GAS6,GTPBP2,LOXHD1,MOGS,MYH14,MYO1A,MYO3A,NISCH,OTOF,RASD1,RNF10,SCN4A,SCRIB,SH3TC2,SRRM4,TMEM132E,TNC,WHRN
TF	Factor: Kaiso; motif: TCTCGCGAG	TF:M04691	1.77355e-11	10.7512	15273	46	37	60617	AFF3,ANKRD11,ASPM,ATP2B2,ATP2B4,CASZ1,CCDC127,CDH23,COL9A2,CRYM,DBN1,DMXL2,ELMO3,ESPN,F13A1,FMNL3,GAS6,GTPBP2,LOR,MOGS,MYH14,MYO1A,MYO3A,OTOF,PCDH15,PLCB2,RASD1,RNF10,SCARF2,SCRIB,SERINC3,SH3TC2,SLC26A5,SRRM4,TMEM132E,TNC,WHRN
TF	Factor: Kaiso; motif: TCTCGCGAG; match class: 0	TF:M04691_0	1.77355e-11	10.7512	15273	46	37	60617	AFF3,ANKRD11,ASPM,ATP2B2,ATP2B4,CASZ1,CCDC127,CDH23,COL9A2,CRYM,DBN1,DMXL2,ELMO3,ESPN,F13A1,FMNL3,GAS6,GTPBP2,LOR,MOGS,MYH14,MYO1A,MYO3A,OTOF,PCDH15,PLCB2,RASD1,RNF10,SCARF2,SCRIB,SERINC3,SH3TC2,SLC26A5,SRRM4,TMEM132E,TNC,WHRN
TF	Factor: ZNF644; motif: TCCWGCCTCTSN	TF:M09737	1.84586e-11	10.7338	7345	46	28	60617	AFF3,ANKRD11,ARHGAP23,ASPM,ATP2B2,ATP2B4,CASZ1,CRYM,DIAPH3,DMXL2,ELMO3,F13A1,FMNL3,GTPBP2,LOR,LOXHD1,MOGS,MYH14,MYO1A,NISCH,OTOF,PLCB2,SCARF2,SH3TC2,SRRM4,TMC1,TNC,WHRN
TF	Factor: ZNF644; motif: TCCWGCCTCTSN; match class: 0	TF:M09737_0	1.84586e-11	10.7338	7345	46	28	60617	AFF3,ANKRD11,ARHGAP23,ASPM,ATP2B2,ATP2B4,CASZ1,CRYM,DIAPH3,DMXL2,ELMO3,F13A1,FMNL3,GTPBP2,LOR,LOXHD1,MOGS,MYH14,MYO1A,NISCH,OTOF,PLCB2,SCARF2,SH3TC2,SRRM4,TMC1,TNC,WHRN
TF	Factor: GCMa:Erg; motif: ATGCGGGCGGAARKG; match class: 1	TF:M08487_1	1.92388e-11	10.7158	8821	46	30	60617	AFF3,ANKRD11,ARHGAP23,ATP2B2,ATP2B4,CASZ1,CDH23,COL9A2,DBN1,DCDC2,DMXL2,ELMO3,ESPN,FMNL3,GAS6,GTPBP2,KCNQ4,LOXHD1,MOGS,MYH14,MYO3A,PLCB2,RASD1,RNF10,SCARF2,SCN4A,SCRIB,SRRM4,TMEM132E,WHRN
TF	Factor: E2F-1; motif: WWTGGCGCCAAA; match class: 1	TF:M04515_1	1.93857e-11	10.7125	12242	46	34	60617	ADGRB1,ANKRD11,ARHGAP23,ASPM,ATP2B2,CASZ1,CCDC127,CDH23,COL9A2,DBN1,DCDC2,ELMO3,ESPN,F13A1,FMNL3,GAS6,GTPBP2,KCNQ4,LOXHD1,MOGS,MYH14,MYO1A,MYO3A,NISCH,PLCB2,RASD1,RNF10,SCARF2,SCRIB,SERINC3,SLC26A5,SRRM4,TMEM132E,WHRN
TF	Factor: Sp1; motif: NNGGGGCGGGGNN	TF:M00932	2.00507e-11	10.6979	10458	46	32	60617	AFF3,ANKRD11,ARHGAP23,ASPM,ATP2B2,ATP2B4,CCDC127,CDH23,COL9A2,CRYM,DBN1,DMXL2,ELMO3,ESPN,FMNL3,GAS6,GTPBP2,KCNQ4,MYH14,MYO3A,NISCH,OTOF,PCDH15,PLCB2,RASD1,RNF10,SCARF2,SCRIB,SERINC3,SLC26A5,SRRM4,WHRN
TF	Factor: Sp1; motif: NNGGGGCGGGGNN; match class: 0	TF:M00932_0	2.00507e-11	10.6979	10458	46	32	60617	AFF3,ANKRD11,ARHGAP23,ASPM,ATP2B2,ATP2B4,CCDC127,CDH23,COL9A2,CRYM,DBN1,DMXL2,ELMO3,ESPN,FMNL3,GAS6,GTPBP2,KCNQ4,MYH14,MYO3A,NISCH,OTOF,PCDH15,PLCB2,RASD1,RNF10,SCARF2,SCRIB,SERINC3,SLC26A5,SRRM4,WHRN
TF	Factor: Erg; motif: NACCGGATATCCGGTN; match class: 0	TF:M11393_0	2.06961e-11	10.6841	14262	46	36	60617	ADGRB1,ANKRD11,ARHGAP23,ASPM,ATP2B2,ATP2B4,CASZ1,CCDC127,CDH23,CRYM,DBN1,DIAPH3,DMXL2,ELMO3,ESPN,FMNL3,GAS6,GTPBP2,KCNQ4,LOR,LOXHD1,MOGS,MYH14,MYO3A,NISCH,OTOF,RNF10,SCARF2,SCRIB,SERINC3,SLC26A5,SRRM4,TMC1,TMEM132E,TNC,WHRN
TF	Factor: Erg; motif: NACCGGATATCCGGTN	TF:M11393	2.06961e-11	10.6841	14262	46	36	60617	ADGRB1,ANKRD11,ARHGAP23,ASPM,ATP2B2,ATP2B4,CASZ1,CCDC127,CDH23,CRYM,DBN1,DIAPH3,DMXL2,ELMO3,ESPN,FMNL3,GAS6,GTPBP2,KCNQ4,LOR,LOXHD1,MOGS,MYH14,MYO3A,NISCH,OTOF,RNF10,SCARF2,SCRIB,SERINC3,SLC26A5,SRRM4,TMC1,TMEM132E,TNC,WHRN
TF	Factor: E2F-1:Elk-1; motif: SGCGCSNNAMCGGAAGT; match class: 1	TF:M08205_1	2.12027e-11	10.6736	10478	46	32	60617	ADGRB1,AFF3,ANKRD11,ARHGAP23,ASPM,ATP2B2,CASZ1,CCDC127,CDH23,COL9A2,DBN1,DMXL2,ELMO3,ESPN,F13A1,FMNL3,GAS6,GTPBP2,KCNQ4,LOXHD1,MOGS,MYH14,PLCB2,RASD1,SCARF2,SCN4A,SCRIB,SLC26A5,SRRM4,TMEM132E,TNC,WHRN
TF	Factor: Sp2; motif: TGGGCGCGCCCA	TF:M06948	2.45673e-11	10.6096	8900	46	30	60617	AFF3,ANKRD11,ARHGAP23,ASPM,ATP2B2,CASZ1,CCDC127,CDH23,CRYM,DBN1,DIAPH3,DMXL2,ESPN,FMNL3,GTPBP2,KCNQ4,LOR,MOGS,MYH14,MYO1A,MYO3A,RASD1,SCARF2,SCN4A,SCRIB,SERINC3,SLC26A5,SRRM4,TMEM132E,WHRN
TF	Factor: Sp2; motif: TGGGCGCGCCCA; match class: 0	TF:M06948_0	2.45673e-11	10.6096	8900	46	30	60617	AFF3,ANKRD11,ARHGAP23,ASPM,ATP2B2,CASZ1,CCDC127,CDH23,CRYM,DBN1,DIAPH3,DMXL2,ESPN,FMNL3,GTPBP2,KCNQ4,LOR,MOGS,MYH14,MYO1A,MYO3A,RASD1,SCARF2,SCN4A,SCRIB,SERINC3,SLC26A5,SRRM4,TMEM132E,WHRN
TF	Factor: E2F-1; motif: TTTGGCGCCAAA; match class: 0	TF:M04516_0	2.60126e-11	10.5848	11432	46	33	60617	ADGRB1,ANKRD11,ARHGAP23,ASPM,ATP2B2,ATP2B4,CASZ1,CCDC127,CDH23,COL9A2,DBN1,ELMO3,ESPN,F13A1,FMNL3,GAS6,GTPBP2,KCNQ4,LOXHD1,MOGS,MYH14,MYO1A,MYO3A,NISCH,PLCB2,RASD1,RNF10,SCARF2,SCRIB,SERINC3,SRRM4,TMEM132E,WHRN
TF	Factor: E2F-1; motif: TTTGGCGCCAAA	TF:M04516	2.60126e-11	10.5848	11432	46	33	60617	ADGRB1,ANKRD11,ARHGAP23,ASPM,ATP2B2,ATP2B4,CASZ1,CCDC127,CDH23,COL9A2,DBN1,ELMO3,ESPN,F13A1,FMNL3,GAS6,GTPBP2,KCNQ4,LOXHD1,MOGS,MYH14,MYO1A,MYO3A,NISCH,PLCB2,RASD1,RNF10,SCARF2,SCRIB,SERINC3,SRRM4,TMEM132E,WHRN
TF	Factor: Pax-5; motif: RRMSWGANWYCTNRAGCGKRACSRYNSM; match class: 0	TF:M00144_0	2.63042e-11	10.58	13338	46	35	60617	ADGRB1,AFF3,ANKRD11,ARHGAP23,ASPM,ATP2B2,ATP2B4,CCDC127,CDH23,COL9A2,CRYM,DBN1,DCDC2,DIAPH3,DMXL2,ELMO3,ESPN,F13A1,FMNL3,GAS6,GTPBP2,KCNQ4,LOXHD1,MOGS,MYH14,MYO3A,OTOF,RASD1,SCARF2,SCRIB,SERINC3,SH3TC2,SLC26A5,TMEM132E,WHRN
TF	Factor: Pax-5; motif: RRMSWGANWYCTNRAGCGKRACSRYNSM	TF:M00144	2.63042e-11	10.58	13338	46	35	60617	ADGRB1,AFF3,ANKRD11,ARHGAP23,ASPM,ATP2B2,ATP2B4,CCDC127,CDH23,COL9A2,CRYM,DBN1,DCDC2,DIAPH3,DMXL2,ELMO3,ESPN,F13A1,FMNL3,GAS6,GTPBP2,KCNQ4,LOXHD1,MOGS,MYH14,MYO3A,OTOF,RASD1,SCARF2,SCRIB,SERINC3,SH3TC2,SLC26A5,TMEM132E,WHRN
TF	Factor: RREB-1; motif: CCCCAAACMMCCCC	TF:M00257	2.94909e-11	10.5303	10597	46	32	60617	ADGRB1,AFF3,ANKRD11,ARHGAP23,ATP2B2,ATP2B4,CASZ1,CCDC127,CDH23,COL9A2,DBN1,DIAPH3,ELMO3,ESPN,GAS6,KCNQ4,LOR,LOXHD1,MYH14,MYO1A,NISCH,OTOF,PLCB2,RASD1,RNF10,SCN4A,SCRIB,SERINC3,SH3TC2,SRRM4,TMEM132E,WHRN
TF	Factor: RREB-1; motif: CCCCAAACMMCCCC; match class: 0	TF:M00257_0	2.94909e-11	10.5303	10597	46	32	60617	ADGRB1,AFF3,ANKRD11,ARHGAP23,ATP2B2,ATP2B4,CASZ1,CCDC127,CDH23,COL9A2,DBN1,DIAPH3,ELMO3,ESPN,GAS6,KCNQ4,LOR,LOXHD1,MYH14,MYO1A,NISCH,OTOF,PLCB2,RASD1,RNF10,SCN4A,SCRIB,SERINC3,SH3TC2,SRRM4,TMEM132E,WHRN
TF	Factor: GKLF; motif: NNNRGGNGNGGSN; match class: 1	TF:M07289_1	3.2116e-11	10.4933	10628	46	32	60617	ADGRB1,ANKRD11,ARHGAP23,ATP2B2,ATP2B4,CASZ1,CCDC127,CDH23,COL9A2,DBN1,DMXL2,ELMO3,ESPN,F13A1,FMNL3,GAS6,GTPBP2,KCNQ4,MYH14,MYO1A,MYO3A,NISCH,OTOF,PLCB2,RNF10,SCARF2,SCN4A,SCRIB,SLC26A5,SRRM4,TMEM132E,WHRN
TF	Factor: E2F-1; motif: WWTGGCGCCAAA; match class: 0	TF:M04515_0	3.2943e-11	10.4822	13432	46	35	60617	ADGRB1,ANKRD11,ARHGAP23,ASPM,ATP2B2,ATP2B4,CASZ1,CCDC127,CDH23,COL9A2,DBN1,DCDC2,ELMO3,ESPN,F13A1,FMNL3,GAS6,GTPBP2,KCNQ4,LOXHD1,MOGS,MYH14,MYO1A,MYO3A,NISCH,PLCB2,RASD1,RNF10,SCARF2,SCRIB,SERINC3,SLC26A5,SRRM4,TMEM132E,WHRN
TF	Factor: E2F-1; motif: WWTGGCGCCAAA	TF:M04515	3.2943e-11	10.4822	13432	46	35	60617	ADGRB1,ANKRD11,ARHGAP23,ASPM,ATP2B2,ATP2B4,CASZ1,CCDC127,CDH23,COL9A2,DBN1,DCDC2,ELMO3,ESPN,F13A1,FMNL3,GAS6,GTPBP2,KCNQ4,LOXHD1,MOGS,MYH14,MYO1A,MYO3A,NISCH,PLCB2,RASD1,RNF10,SCARF2,SCRIB,SERINC3,SLC26A5,SRRM4,TMEM132E,WHRN
TF	Factor: Sp1; motif: NGGGGCGGGGN; match class: 0	TF:M07395_0	3.72345e-11	10.4291	10682	46	32	60617	AFF3,ANKRD11,ARHGAP23,ATP2B2,CCDC127,CDH23,COL9A2,CRYM,DBN1,DIAPH3,DMXL2,ELMO3,ESPN,FMNL3,GAS6,GTPBP2,KCNQ4,MOGS,MYH14,MYO3A,NISCH,OTOF,PCDH15,PLCB2,RASD1,RNF10,SCARF2,SCRIB,SERINC3,SLC26A5,SRRM4,WHRN
TF	Factor: Sp1; motif: NGGGGCGGGGN	TF:M07395	3.72345e-11	10.4291	10682	46	32	60617	AFF3,ANKRD11,ARHGAP23,ATP2B2,CCDC127,CDH23,COL9A2,CRYM,DBN1,DIAPH3,DMXL2,ELMO3,ESPN,FMNL3,GAS6,GTPBP2,KCNQ4,MOGS,MYH14,MYO3A,NISCH,OTOF,PCDH15,PLCB2,RASD1,RNF10,SCARF2,SCRIB,SERINC3,SLC26A5,SRRM4,WHRN
TF	Factor: LRF; motif: NCGACCACCGN; match class: 0	TF:M12231_0	3.79246e-11	10.4211	11576	46	33	60617	ADGRB1,AFF3,ANKRD11,ARHGAP23,ATP2B4,CASZ1,CCDC127,CDH23,COL9A2,DBN1,DCDC2,DMXL2,ELMO3,GAS6,GTPBP2,KCNQ4,LOR,LOXHD1,MOGS,MYH14,MYO3A,NISCH,OTOF,PLCB2,RASD1,RNF10,SCN4A,SCRIB,SERINC3,SLC26A5,SRRM4,TMEM132E,WHRN
TF	Factor: LRF; motif: NCGACCACCGN	TF:M12231	3.79246e-11	10.4211	11576	46	33	60617	ADGRB1,AFF3,ANKRD11,ARHGAP23,ATP2B4,CASZ1,CCDC127,CDH23,COL9A2,DBN1,DCDC2,DMXL2,ELMO3,GAS6,GTPBP2,KCNQ4,LOR,LOXHD1,MOGS,MYH14,MYO3A,NISCH,OTOF,PLCB2,RASD1,RNF10,SCN4A,SCRIB,SERINC3,SLC26A5,SRRM4,TMEM132E,WHRN
TF	Factor: Elf-1; motif: AGGAAG; match class: 0	TF:M01266_0	4.16124e-11	10.3808	18042	46	39	60617	ADGRB1,ARHGAP23,ASPM,ATP2B2,ATP2B4,CCDC127,CDH23,COL9A2,CRYM,DBN1,DCDC2,DIAPH3,DMXL2,ELMO3,ESPN,F13A1,FMNL3,GTPBP2,LOR,LOXHD1,MYH14,MYO1A,MYO3A,NISCH,OTOF,PCDH15,PLCB2,RASD1,RNF10,SCARF2,SCN4A,SCRIB,SERINC3,SH3TC2,SRRM4,TMC1,TMEM132E,TNC,WHRN
TF	Factor: PU.1; motif: AGGAAG	TF:M02031	4.16124e-11	10.3808	18042	46	39	60617	ADGRB1,ARHGAP23,ASPM,ATP2B2,ATP2B4,CCDC127,CDH23,COL9A2,CRYM,DBN1,DCDC2,DIAPH3,DMXL2,ELMO3,ESPN,F13A1,FMNL3,GTPBP2,LOR,LOXHD1,MYH14,MYO1A,MYO3A,NISCH,OTOF,PCDH15,PLCB2,RASD1,RNF10,SCARF2,SCN4A,SCRIB,SERINC3,SH3TC2,SRRM4,TMC1,TMEM132E,TNC,WHRN
TF	Factor: PU.1; motif: AGGAAG; match class: 0	TF:M02031_0	4.16124e-11	10.3808	18042	46	39	60617	ADGRB1,ARHGAP23,ASPM,ATP2B2,ATP2B4,CCDC127,CDH23,COL9A2,CRYM,DBN1,DCDC2,DIAPH3,DMXL2,ELMO3,ESPN,F13A1,FMNL3,GTPBP2,LOR,LOXHD1,MYH14,MYO1A,MYO3A,NISCH,OTOF,PCDH15,PLCB2,RASD1,RNF10,SCARF2,SCN4A,SCRIB,SERINC3,SH3TC2,SRRM4,TMC1,TMEM132E,TNC,WHRN
TF	Factor: Elf-1; motif: AGGAAG	TF:M01266	4.16124e-11	10.3808	18042	46	39	60617	ADGRB1,ARHGAP23,ASPM,ATP2B2,ATP2B4,CCDC127,CDH23,COL9A2,CRYM,DBN1,DCDC2,DIAPH3,DMXL2,ELMO3,ESPN,F13A1,FMNL3,GTPBP2,LOR,LOXHD1,MYH14,MYO1A,MYO3A,NISCH,OTOF,PCDH15,PLCB2,RASD1,RNF10,SCARF2,SCN4A,SCRIB,SERINC3,SH3TC2,SRRM4,TMC1,TMEM132E,TNC,WHRN
TF	Factor: PAX5; motif: RNGCGTGACCNN	TF:M09817	4.92568e-11	10.3075	12615	46	34	60617	ADGRB1,ANKRD11,ATP2B2,CCDC127,COL9A2,CRYM,DBN1,DCDC2,DIAPH3,DMXL2,ELMO3,ESPN,F13A1,FMNL3,GAS6,GTPBP2,KCNQ4,LOR,MOGS,MYH14,NISCH,OTOF,RASD1,RNF10,SCN4A,SCRIB,SERINC3,SH3TC2,SLC26A5,SRRM4,TMC1,TMEM132E,TNC,WHRN
TF	Factor: PAX5; motif: RNGCGTGACCNN; match class: 0	TF:M09817_0	4.92568e-11	10.3075	12615	46	34	60617	ADGRB1,ANKRD11,ATP2B2,CCDC127,COL9A2,CRYM,DBN1,DCDC2,DIAPH3,DMXL2,ELMO3,ESPN,F13A1,FMNL3,GAS6,GTPBP2,KCNQ4,LOR,MOGS,MYH14,NISCH,OTOF,RASD1,RNF10,SCN4A,SCRIB,SERINC3,SH3TC2,SLC26A5,SRRM4,TMC1,TMEM132E,TNC,WHRN
TF	Factor: Kaiso; motif: GCMGGGRGCRGS; match class: 1	TF:M03876_1	4.95342e-11	10.3051	9131	46	30	60617	ADGRB1,AFF3,ANKRD11,ARHGAP23,ATP2B4,CASZ1,COL9A2,DBN1,DMXL2,ELMO3,ESPN,FMNL3,GAS6,GTPBP2,KCNQ4,LOXHD1,MOGS,MYH14,MYO3A,NISCH,OTOF,PLCB2,RASD1,SCARF2,SCN4A,SCRIB,SH3TC2,SLC26A5,SRRM4,WHRN
TF	Factor: AP-2; motif: GSCCSCRGGCNRNRNN	TF:M00800	5.25856e-11	10.2791	9151	46	30	60617	ADGRB1,AFF3,ANKRD11,ARHGAP23,ATP2B2,CASZ1,CCDC127,CDH23,COL9A2,DBN1,ELMO3,ESPN,FMNL3,GAS6,GTPBP2,KCNQ4,LOXHD1,MOGS,MYH14,MYO3A,NISCH,OTOF,RASD1,RNF10,SCARF2,SCRIB,SH3TC2,SLC26A5,SRRM4,TMEM132E
TF	Factor: AP-2; motif: GSCCSCRGGCNRNRNN; match class: 0	TF:M00800_0	5.25856e-11	10.2791	9151	46	30	60617	ADGRB1,AFF3,ANKRD11,ARHGAP23,ATP2B2,CASZ1,CCDC127,CDH23,COL9A2,DBN1,ELMO3,ESPN,FMNL3,GAS6,GTPBP2,KCNQ4,LOXHD1,MOGS,MYH14,MYO3A,NISCH,OTOF,RASD1,RNF10,SCARF2,SCRIB,SH3TC2,SLC26A5,SRRM4,TMEM132E
TF	Factor: E2F-2; motif: NWTTTGGCGCCAWWNN	TF:M11530	5.63235e-11	10.2493	14701	46	36	60617	ADGRB1,ANKRD11,ARHGAP23,ASPM,ATP2B2,ATP2B4,CASZ1,CCDC127,CDH23,COL9A2,DBN1,DCDC2,DMXL2,ELMO3,ESPN,F13A1,FMNL3,GAS6,GTPBP2,KCNQ4,LOXHD1,MOGS,MYH14,MYO1A,MYO3A,NISCH,PLCB2,RASD1,RNF10,SCARF2,SCRIB,SERINC3,SLC26A5,SRRM4,TMEM132E,WHRN
TF	Factor: E2F-2; motif: NWTTTGGCGCCAWWNN; match class: 0	TF:M11530_0	5.63235e-11	10.2493	14701	46	36	60617	ADGRB1,ANKRD11,ARHGAP23,ASPM,ATP2B2,ATP2B4,CASZ1,CCDC127,CDH23,COL9A2,DBN1,DCDC2,DMXL2,ELMO3,ESPN,F13A1,FMNL3,GAS6,GTPBP2,KCNQ4,LOXHD1,MOGS,MYH14,MYO1A,MYO3A,NISCH,PLCB2,RASD1,RNF10,SCARF2,SCRIB,SERINC3,SLC26A5,SRRM4,TMEM132E,WHRN
TF	Factor: AP-2gamma; motif: NTGSCCTGRGGSNN	TF:M09591	6.05528e-11	10.2179	8427	46	29	60617	ADGRB1,ANKRD11,ARHGAP23,ASPM,ATP2B2,CDH23,DCDC2,DMXL2,ELMO3,ESPN,FMNL3,GAS6,KCNQ4,LOR,LOXHD1,MOGS,MYO3A,NISCH,OTOF,PLCB2,RASD1,SCARF2,SCN4A,SCRIB,SERINC3,SH3TC2,TMEM132E,TNC,WHRN
TF	Factor: AP-2gamma; motif: NTGSCCTGRGGSNN; match class: 0	TF:M09591_0	6.05528e-11	10.2179	8427	46	29	60617	ADGRB1,ANKRD11,ARHGAP23,ASPM,ATP2B2,CDH23,DCDC2,DMXL2,ELMO3,ESPN,FMNL3,GAS6,KCNQ4,LOR,LOXHD1,MOGS,MYO3A,NISCH,OTOF,PLCB2,RASD1,SCARF2,SCN4A,SCRIB,SERINC3,SH3TC2,TMEM132E,TNC,WHRN
TF	Factor: TF3C-beta; motif: CCNGGAGGGCTTCCTGGAGGAG; match class: 0	TF:M04863_0	6.60061e-11	10.1804	13727	46	35	60617	ADGRB1,AFF3,ANKRD11,ARHGAP23,ASPM,ATP2B2,CASZ1,CCDC127,CDH23,COL9A2,DBN1,DCDC2,ELMO3,ESPN,F13A1,FMNL3,GAS6,GTPBP2,KCNQ4,LOR,LOXHD1,MOGS,MYH14,MYO3A,OTOF,PLCB2,RASD1,RNF10,SCARF2,SCN4A,SCRIB,SLC26A5,SRRM4,TMEM132E,WHRN
TF	Factor: TF3C-beta; motif: CCNGGAGGGCTTCCTGGAGGAG	TF:M04863	6.60061e-11	10.1804	13727	46	35	60617	ADGRB1,AFF3,ANKRD11,ARHGAP23,ASPM,ATP2B2,CASZ1,CCDC127,CDH23,COL9A2,DBN1,DCDC2,ELMO3,ESPN,F13A1,FMNL3,GAS6,GTPBP2,KCNQ4,LOR,LOXHD1,MOGS,MYH14,MYO3A,OTOF,PLCB2,RASD1,RNF10,SCARF2,SCN4A,SCRIB,SLC26A5,SRRM4,TMEM132E,WHRN
TF	Factor: ZNF436; motif: TCCTCCAGGAAGCCY; match class: 0	TF:M10477_0	7.15255e-11	10.1455	14808	46	36	60617	ADGRB1,AFF3,ANKRD11,ARHGAP23,ASPM,ATP2B2,ATP2B4,CASZ1,CDH23,COL9A2,CRYM,DBN1,DCDC2,ELMO3,ESPN,F13A1,FMNL3,GAS6,GTPBP2,LOXHD1,MOGS,MYO1A,MYO3A,NISCH,OTOF,PLCB2,RASD1,SCARF2,SCN4A,SCRIB,SERINC3,SH3TC2,SLC26A5,SRRM4,TMEM132E,WHRN
TF	Factor: ZNF436; motif: TCCTCCAGGAAGCCY	TF:M10477	7.15255e-11	10.1455	14808	46	36	60617	ADGRB1,AFF3,ANKRD11,ARHGAP23,ASPM,ATP2B2,ATP2B4,CASZ1,CDH23,COL9A2,CRYM,DBN1,DCDC2,ELMO3,ESPN,F13A1,FMNL3,GAS6,GTPBP2,LOXHD1,MOGS,MYO1A,MYO3A,NISCH,OTOF,PLCB2,RASD1,SCARF2,SCN4A,SCRIB,SERINC3,SH3TC2,SLC26A5,SRRM4,TMEM132E,WHRN
TF	Factor: E2F-3:FOXO6; motif: NAATGACACGCGCCCMC; match class: 0	TF:M08209_0	7.4998e-11	10.125	13782	46	35	60617	ADGRB1,ANKRD11,ARHGAP23,ASPM,ATP2B2,ATP2B4,CCDC127,CDH23,COL9A2,DBN1,DIAPH3,DMXL2,ESPN,F13A1,FMNL3,GAS6,GTPBP2,KCNQ4,LOXHD1,MOGS,MYH14,MYO3A,NISCH,OTOF,PLCB2,RASD1,RNF10,SCARF2,SCN4A,SCRIB,SERINC3,SLC26A5,SRRM4,TNC,WHRN
TF	Factor: E2F-3:FOXO6; motif: NAATGACACGCGCCCMC	TF:M08209	7.4998e-11	10.125	13782	46	35	60617	ADGRB1,ANKRD11,ARHGAP23,ASPM,ATP2B2,ATP2B4,CCDC127,CDH23,COL9A2,DBN1,DIAPH3,DMXL2,ESPN,F13A1,FMNL3,GAS6,GTPBP2,KCNQ4,LOXHD1,MOGS,MYH14,MYO3A,NISCH,OTOF,PLCB2,RASD1,RNF10,SCARF2,SCN4A,SCRIB,SERINC3,SLC26A5,SRRM4,TNC,WHRN
TF	Factor: Erg; motif: NACCGGATATCCGGTN; match class: 1	TF:M11393_1	7.83704e-11	10.1058	13801	46	35	60617	ADGRB1,ANKRD11,ARHGAP23,ASPM,ATP2B2,CASZ1,CCDC127,CDH23,CRYM,DBN1,DIAPH3,DMXL2,ELMO3,ESPN,FMNL3,GAS6,GTPBP2,KCNQ4,LOR,LOXHD1,MOGS,MYH14,MYO3A,NISCH,OTOF,RNF10,SCARF2,SCRIB,SERINC3,SLC26A5,SRRM4,TMC1,TMEM132E,TNC,WHRN
TF	Factor: MAZ; motif: GGGMGGGGS	TF:M10432	8.4146e-11	10.075	9310	46	30	60617	ADGRB1,ANKRD11,ARHGAP23,ATP2B2,ATP2B4,CASZ1,CCDC127,CDH23,COL9A2,DBN1,DMXL2,ELMO3,ESPN,FMNL3,GTPBP2,KCNQ4,MYH14,MYO3A,NISCH,OTOF,PCDH15,PLCB2,RNF10,SCARF2,SCN4A,SCRIB,SH3TC2,SLC26A5,SRRM4,WHRN
TF	Factor: MAZ; motif: GGGMGGGGS; match class: 0	TF:M10432_0	8.4146e-11	10.075	9310	46	30	60617	ADGRB1,ANKRD11,ARHGAP23,ATP2B2,ATP2B4,CASZ1,CCDC127,CDH23,COL9A2,DBN1,DMXL2,ELMO3,ESPN,FMNL3,GTPBP2,KCNQ4,MYH14,MYO3A,NISCH,OTOF,PCDH15,PLCB2,RNF10,SCARF2,SCN4A,SCRIB,SH3TC2,SLC26A5,SRRM4,WHRN
TF	Factor: ctcf; motif: YGGCCACCAGRKGGCRSYN	TF:M09890	8.63335e-11	10.0638	8541	46	29	60617	ADGRB1,ANKRD11,ARHGAP23,ASPM,ATP2B2,CCDC127,CDH23,COL9A2,CRYM,DBN1,DIAPH3,ELMO3,ESPN,F13A1,FMNL3,GAS6,GTPBP2,KCNQ4,LOR,MYO3A,NISCH,OTOF,PLCB2,RASD1,SCRIB,SLC26A5,SRRM4,TMEM132E,WHRN
TF	Factor: ctcf; motif: YGGCCACCAGRKGGCRSYN; match class: 0	TF:M09890_0	8.63335e-11	10.0638	8541	46	29	60617	ADGRB1,ANKRD11,ARHGAP23,ASPM,ATP2B2,CCDC127,CDH23,COL9A2,CRYM,DBN1,DIAPH3,ELMO3,ESPN,F13A1,FMNL3,GAS6,GTPBP2,KCNQ4,LOR,MYO3A,NISCH,OTOF,PLCB2,RASD1,SCRIB,SLC26A5,SRRM4,TMEM132E,WHRN
TF	Factor: ZNF37A; motif: CCYYGGCTCCNTSCCMN	TF:M12354	9.22224e-11	10.0352	11020	46	32	60617	ADGRB1,ANKRD11,ARHGAP23,ATP2B2,CASZ1,CCDC127,CDH23,COL9A2,DBN1,DCDC2,DMXL2,ELMO3,ESPN,F13A1,FMNL3,GTPBP2,KCNQ4,LOR,LOXHD1,MYH14,MYO3A,NISCH,OTOF,PLCB2,RASD1,RNF10,SCARF2,SCRIB,SH3TC2,TMEM132E,TNC,WHRN
TF	Factor: ZNF37A; motif: CCYYGGCTCCNTSCCMN; match class: 0	TF:M12354_0	9.22224e-11	10.0352	11020	46	32	60617	ADGRB1,ANKRD11,ARHGAP23,ATP2B2,CASZ1,CCDC127,CDH23,COL9A2,DBN1,DCDC2,DMXL2,ELMO3,ESPN,F13A1,FMNL3,GTPBP2,KCNQ4,LOR,LOXHD1,MYH14,MYO3A,NISCH,OTOF,PLCB2,RASD1,RNF10,SCARF2,SCRIB,SH3TC2,TMEM132E,TNC,WHRN
TF	Factor: Miz-1; motif: NNRGGWGGGGGAGGGGMRR; match class: 0	TF:M10112_0	9.26786e-11	10.033	8564	46	29	60617	ADGRB1,ARHGAP23,ATP2B2,ATP2B4,CASZ1,CCDC127,CDH23,COL9A2,CRYM,DBN1,DMXL2,ELMO3,ESPN,F13A1,FMNL3,GAS6,GTPBP2,KCNQ4,LOXHD1,MYO1A,NISCH,OTOF,PLCB2,RNF10,SCARF2,SCN4A,SH3TC2,SRRM4,TMEM132E
TF	Factor: Miz-1; motif: NNRGGWGGGGGAGGGGMRR	TF:M10112	9.26786e-11	10.033	8564	46	29	60617	ADGRB1,ARHGAP23,ATP2B2,ATP2B4,CASZ1,CCDC127,CDH23,COL9A2,CRYM,DBN1,DMXL2,ELMO3,ESPN,F13A1,FMNL3,GAS6,GTPBP2,KCNQ4,LOXHD1,MYO1A,NISCH,OTOF,PLCB2,RNF10,SCARF2,SCN4A,SH3TC2,SRRM4,TMEM132E
TF	Factor: LF-A1; motif: GGGSTCWR	TF:M00646	1.00293e-10	9.99873	12908	46	34	60617	ADGRB1,AFF3,ANKRD11,ARHGAP23,ATP2B2,CASZ1,CCDC127,CDH23,COL9A2,CRYM,DBN1,DCDC2,DIAPH3,ESPN,F13A1,FMNL3,GTPBP2,KCNQ4,LOXHD1,MOGS,MYH14,MYO1A,NISCH,OTOF,PLCB2,RASD1,SCARF2,SCN4A,SCRIB,SRRM4,TMC1,TMEM132E,TNC,WHRN
TF	Factor: LF-A1; motif: GGGSTCWR; match class: 0	TF:M00646_0	1.00293e-10	9.99873	12908	46	34	60617	ADGRB1,AFF3,ANKRD11,ARHGAP23,ATP2B2,CASZ1,CCDC127,CDH23,COL9A2,CRYM,DBN1,DCDC2,DIAPH3,ESPN,F13A1,FMNL3,GTPBP2,KCNQ4,LOXHD1,MOGS,MYH14,MYO1A,NISCH,OTOF,PLCB2,RASD1,SCARF2,SCN4A,SCRIB,SRRM4,TMC1,TMEM132E,TNC,WHRN
TF	Factor: LRF; motif: RCGACCACCNN	TF:M12230	1.05113e-10	9.97834	8605	46	29	60617	ADGRB1,AFF3,ANKRD11,ATP2B2,ATP2B4,CASZ1,CCDC127,CDH23,COL9A2,DCDC2,DMXL2,ELMO3,ESPN,GTPBP2,KCNQ4,LOR,LOXHD1,MOGS,MYH14,MYO3A,OTOF,PLCB2,RASD1,RNF10,SCN4A,SCRIB,SLC26A5,TMC1,WHRN
TF	Factor: LRF; motif: RCGACCACCNN; match class: 0	TF:M12230_0	1.05113e-10	9.97834	8605	46	29	60617	ADGRB1,AFF3,ANKRD11,ATP2B2,ATP2B4,CASZ1,CCDC127,CDH23,COL9A2,DCDC2,DMXL2,ELMO3,ESPN,GTPBP2,KCNQ4,LOR,LOXHD1,MOGS,MYH14,MYO3A,OTOF,PLCB2,RASD1,RNF10,SCN4A,SCRIB,SLC26A5,TMC1,WHRN
TF	Factor: Sp1; motif: NGGGGGCGGGGYN	TF:M00196	1.24176e-10	9.90596	10268	46	31	60617	AFF3,ANKRD11,ARHGAP23,ASPM,ATP2B2,CCDC127,CDH23,COL9A2,CRYM,DBN1,DMXL2,ELMO3,ESPN,FMNL3,GAS6,GTPBP2,KCNQ4,MOGS,MYH14,MYO3A,NISCH,OTOF,PLCB2,RASD1,RNF10,SCARF2,SCRIB,SERINC3,SLC26A5,SRRM4,WHRN
TF	Factor: Sp1; motif: NGGGGGCGGGGYN; match class: 0	TF:M00196_0	1.24176e-10	9.90596	10268	46	31	60617	AFF3,ANKRD11,ARHGAP23,ASPM,ATP2B2,CCDC127,CDH23,COL9A2,CRYM,DBN1,DMXL2,ELMO3,ESPN,FMNL3,GAS6,GTPBP2,KCNQ4,MOGS,MYH14,MYO3A,NISCH,OTOF,PLCB2,RASD1,RNF10,SCARF2,SCRIB,SERINC3,SLC26A5,SRRM4,WHRN
TF	Factor: Fli-1; motif: NACCGGATATCCGGTN	TF:M11401	1.35625e-10	9.86766	12078	46	33	60617	ADGRB1,AFF3,ANKRD11,ARHGAP23,ASPM,ATP2B2,CASZ1,CCDC127,CDH23,CRYM,DBN1,DIAPH3,DMXL2,FMNL3,GAS6,GTPBP2,KCNQ4,LOR,LOXHD1,MOGS,MYH14,MYO3A,NISCH,RNF10,SCARF2,SCRIB,SERINC3,SLC26A5,SRRM4,TMC1,TMEM132E,TNC,WHRN
TF	Factor: Fli-1; motif: NACCGGATATCCGGTN; match class: 0	TF:M11401_0	1.35625e-10	9.86766	12078	46	33	60617	ADGRB1,AFF3,ANKRD11,ARHGAP23,ASPM,ATP2B2,CASZ1,CCDC127,CDH23,CRYM,DBN1,DIAPH3,DMXL2,FMNL3,GAS6,GTPBP2,KCNQ4,LOR,LOXHD1,MOGS,MYH14,MYO3A,NISCH,RNF10,SCARF2,SCRIB,SERINC3,SLC26A5,SRRM4,TMC1,TMEM132E,TNC,WHRN
TF	Factor: CP2; motif: NNNNCCAGNCNN; match class: 0	TF:M07602_0	1.41608e-10	9.84891	11184	46	32	60617	ADGRB1,ANKRD11,ARHGAP23,ATP2B2,ATP2B4,CASZ1,CCDC127,CDH23,CRYM,DBN1,DIAPH3,ELMO3,ESPN,F13A1,FMNL3,GAS6,KCNQ4,MOGS,MYH14,MYO1A,NISCH,OTOF,PLCB2,RASD1,SCARF2,SCN4A,SCRIB,SH3TC2,SRRM4,TMEM132E,TNC,WHRN
TF	Factor: CP2; motif: NNNNCCAGNCNN	TF:M07602	1.41608e-10	9.84891	11184	46	32	60617	ADGRB1,ANKRD11,ARHGAP23,ATP2B2,ATP2B4,CASZ1,CCDC127,CDH23,CRYM,DBN1,DIAPH3,ELMO3,ESPN,F13A1,FMNL3,GAS6,KCNQ4,MOGS,MYH14,MYO1A,NISCH,OTOF,PLCB2,RASD1,SCARF2,SCN4A,SCRIB,SH3TC2,SRRM4,TMEM132E,TNC,WHRN
TF	Factor: Zic3; motif: NGGGKGGTC; match class: 1	TF:M00450_1	1.59126e-10	9.79826	7991	46	28	60617	ANKRD11,ARHGAP23,ASPM,ATP2B2,ATP2B4,CCDC127,COL9A2,DBN1,DCDC2,DIAPH3,F13A1,FMNL3,KCNQ4,LOR,LOXHD1,MOGS,MYH14,MYO1A,MYO3A,NISCH,PLCB2,RASD1,SCARF2,SCN4A,SCRIB,SH3TC2,SRRM4,TMEM132E
TF	Factor: ETS1; motif: GCCGGAWGTACTTCCGGN; match class: 0	TF:M03978_0	1.723e-10	9.76372	12175	46	33	60617	ADGRB1,AFF3,ANKRD11,ARHGAP23,ATP2B2,ATP2B4,CCDC127,CDH23,COL9A2,DBN1,DCDC2,DIAPH3,DMXL2,ELMO3,ESPN,F13A1,FMNL3,GAS6,GTPBP2,KCNQ4,MOGS,MYH14,MYO3A,NISCH,PCDH15,RNF10,SCARF2,SCRIB,SERINC3,SRRM4,TMEM132E,TNC,WHRN
TF	Factor: ETS1; motif: GCCGGAWGTACTTCCGGN	TF:M03978	1.723e-10	9.76372	12175	46	33	60617	ADGRB1,AFF3,ANKRD11,ARHGAP23,ATP2B2,ATP2B4,CCDC127,CDH23,COL9A2,DBN1,DCDC2,DIAPH3,DMXL2,ELMO3,ESPN,F13A1,FMNL3,GAS6,GTPBP2,KCNQ4,MOGS,MYH14,MYO3A,NISCH,PCDH15,RNF10,SCARF2,SCRIB,SERINC3,SRRM4,TMEM132E,TNC,WHRN
TF	Factor: VDR; motif: GGGKNARNRRGGWSA	TF:M00444	1.82628e-10	9.73843	10410	46	31	60617	ADGRB1,AFF3,ANKRD11,ARHGAP23,ATP2B2,ATP2B4,CASZ1,CCDC127,CRYM,DBN1,DMXL2,ELMO3,F13A1,FMNL3,GAS6,KCNQ4,LOR,LOXHD1,MYH14,MYO3A,NISCH,OTOF,RASD1,SCARF2,SCN4A,SCRIB,SERINC3,SRRM4,TMEM132E,TNC,WHRN
TF	Factor: VDR; motif: GGGKNARNRRGGWSA; match class: 0	TF:M00444_0	1.82628e-10	9.73843	10410	46	31	60617	ADGRB1,AFF3,ANKRD11,ARHGAP23,ATP2B2,ATP2B4,CASZ1,CCDC127,CRYM,DBN1,DMXL2,ELMO3,F13A1,FMNL3,GAS6,KCNQ4,LOR,LOXHD1,MYH14,MYO3A,NISCH,OTOF,RASD1,SCARF2,SCN4A,SCRIB,SERINC3,SRRM4,TMEM132E,TNC,WHRN
TF	Factor: MAZ; motif: GGGGGAGGGGGNGRGRRRGNRG	TF:M09984	1.94979e-10	9.71001	9602	46	30	60617	ADGRB1,AFF3,ARHGAP23,ATP2B2,ATP2B4,CASZ1,CDH23,COL9A2,DBN1,DMXL2,ELMO3,ESPN,F13A1,FMNL3,GAS6,GTPBP2,KCNQ4,MOGS,MYH14,MYO1A,NISCH,OTOF,PLCB2,RNF10,SCARF2,SCRIB,SH3TC2,SRRM4,TMEM132E,WHRN
TF	Factor: MAZ; motif: GGGGGAGGGGGNGRGRRRGNRG; match class: 0	TF:M09984_0	1.94979e-10	9.71001	9602	46	30	60617	ADGRB1,AFF3,ARHGAP23,ATP2B2,ATP2B4,CASZ1,CDH23,COL9A2,DBN1,DMXL2,ELMO3,ESPN,F13A1,FMNL3,GAS6,GTPBP2,KCNQ4,MOGS,MYH14,MYO1A,NISCH,OTOF,PLCB2,RNF10,SCARF2,SCRIB,SH3TC2,SRRM4,TMEM132E,WHRN
TF	Factor: ETF; motif: GVGGMGG	TF:M00695	2.10026e-10	9.67773	10462	46	31	60617	ADGRB1,AFF3,ANKRD11,ARHGAP23,ATP2B2,CASZ1,CCDC127,CDH23,COL9A2,DBN1,DCDC2,DIAPH3,DMXL2,ESPN,F13A1,FMNL3,GAS6,GTPBP2,KCNQ4,MOGS,MYH14,MYO3A,NISCH,RASD1,RNF10,SCRIB,SLC26A5,SRRM4,TMEM132E,TNC,WHRN
TF	Factor: ETF; motif: GVGGMGG; match class: 0	TF:M00695_0	2.10026e-10	9.67773	10462	46	31	60617	ADGRB1,AFF3,ANKRD11,ARHGAP23,ATP2B2,CASZ1,CCDC127,CDH23,COL9A2,DBN1,DCDC2,DIAPH3,DMXL2,ESPN,F13A1,FMNL3,GAS6,GTPBP2,KCNQ4,MOGS,MYH14,MYO3A,NISCH,RASD1,RNF10,SCRIB,SLC26A5,SRRM4,TMEM132E,TNC,WHRN
TF	Factor: Pax-4; motif: DTTTTCCACCN; match class: 1	TF:M04624_1	2.20748e-10	9.6561	9646	46	30	60617	ADGRB1,AFF3,ARHGAP23,ATP2B4,CASZ1,CCDC127,CDH23,COL9A2,DBN1,DCDC2,DIAPH3,DMXL2,F13A1,FMNL3,GAS6,KCNQ4,MOGS,MYH14,MYO1A,MYO3A,OTOF,PCDH15,SCN4A,SCRIB,SERINC3,SLC26A5,SRRM4,TMC1,TMEM132E,TNC
TF	Factor: AP-2alpha; motif: NSCCNCRGGSN	TF:M07348	2.33849e-10	9.63106	8113	46	28	60617	ADGRB1,ANKRD11,ARHGAP23,ATP2B2,CASZ1,CCDC127,CDH23,COL9A2,DBN1,DMXL2,ELMO3,ESPN,GAS6,KCNQ4,LOXHD1,MOGS,MYH14,MYO3A,NISCH,OTOF,PLCB2,RASD1,RNF10,SCRIB,SH3TC2,SLC26A5,TMEM132E,WHRN
TF	Factor: AP-2alpha; motif: NSCCNCRGGSN; match class: 0	TF:M07348_0	2.33849e-10	9.63106	8113	46	28	60617	ADGRB1,ANKRD11,ARHGAP23,ATP2B2,CASZ1,CCDC127,CDH23,COL9A2,DBN1,DMXL2,ELMO3,ESPN,GAS6,KCNQ4,LOXHD1,MOGS,MYH14,MYO3A,NISCH,OTOF,PLCB2,RASD1,RNF10,SCRIB,SH3TC2,SLC26A5,TMEM132E,WHRN
TF	Factor: pax-6; motif: NYACGCNTSANYGCNYN; match class: 0	TF:M11881_0	2.53089e-10	9.59673	13301	46	34	60617	ADGRB1,AFF3,ANKRD11,ARHGAP23,ASPM,ATP2B4,CASZ1,CCDC127,CDH23,DCDC2,DMXL2,ELMO3,ESPN,F13A1,FMNL3,GAS6,GTPBP2,KCNQ4,LOXHD1,MOGS,MYH14,NISCH,RNF10,SCARF2,SCN4A,SCRIB,SERINC3,SH3TC2,SLC26A5,SRRM4,TMC1,TMEM132E,TNC,WHRN
TF	Factor: pax-6; motif: NYACGCNTSANYGCNYN	TF:M11881	2.53089e-10	9.59673	13301	46	34	60617	ADGRB1,AFF3,ANKRD11,ARHGAP23,ASPM,ATP2B4,CASZ1,CCDC127,CDH23,DCDC2,DMXL2,ELMO3,ESPN,F13A1,FMNL3,GAS6,GTPBP2,KCNQ4,LOXHD1,MOGS,MYH14,NISCH,RNF10,SCARF2,SCN4A,SCRIB,SERINC3,SH3TC2,SLC26A5,SRRM4,TMC1,TMEM132E,TNC,WHRN
TF	Factor: E2F-2; motif: GCGCGCGCGYW	TF:M11531	2.84743e-10	9.54555	13352	46	34	60617	ADGRB1,AFF3,ANKRD11,ARHGAP23,ASPM,ATP2B2,CASZ1,CCDC127,CDH23,COL9A2,CRYM,DBN1,DCDC2,DMXL2,ESPN,FMNL3,GAS6,GTPBP2,KCNQ4,LOXHD1,MYH14,MYO3A,NISCH,PLCB2,RASD1,RNF10,SCARF2,SCRIB,SLC26A5,SRRM4,TMC1,TMEM132E,TNC,WHRN
TF	Factor: E2F-2; motif: GCGCGCGCGYW; match class: 0	TF:M11531_0	2.84743e-10	9.54555	13352	46	34	60617	ADGRB1,AFF3,ANKRD11,ARHGAP23,ASPM,ATP2B2,CASZ1,CCDC127,CDH23,COL9A2,CRYM,DBN1,DCDC2,DMXL2,ESPN,FMNL3,GAS6,GTPBP2,KCNQ4,LOXHD1,MYH14,MYO3A,NISCH,PLCB2,RASD1,RNF10,SCARF2,SCRIB,SLC26A5,SRRM4,TMC1,TMEM132E,TNC,WHRN
TF	Factor: E2F-2; motif: GCGCGCGCGYW; match class: 1	TF:M11531_1	3.02061e-10	9.51991	12406	46	33	60617	ADGRB1,AFF3,ANKRD11,ARHGAP23,ASPM,ATP2B2,CASZ1,CCDC127,CDH23,COL9A2,CRYM,DBN1,DCDC2,DMXL2,ESPN,FMNL3,GAS6,GTPBP2,KCNQ4,LOXHD1,MYH14,MYO3A,NISCH,RASD1,RNF10,SCARF2,SCRIB,SLC26A5,SRRM4,TMC1,TMEM132E,TNC,WHRN
TF	Factor: LKLF; motif: GGGGTGGKSN; match class: 0	TF:M07261_0	3.80814e-10	9.41929	9842	46	30	60617	ADGRB1,AFF3,ANKRD11,ARHGAP23,ATP2B2,ATP2B4,CASZ1,CDH23,COL9A2,DBN1,DMXL2,ELMO3,ESPN,GAS6,GTPBP2,KCNQ4,LOXHD1,MOGS,MYO1A,MYO3A,NISCH,OTOF,PLCB2,RASD1,SCARF2,SCN4A,SCRIB,SLC26A5,SRRM4,TMEM132E
TF	Factor: LKLF; motif: GGGGTGGKSN	TF:M07261	3.80814e-10	9.41929	9842	46	30	60617	ADGRB1,AFF3,ANKRD11,ARHGAP23,ATP2B2,ATP2B4,CASZ1,CDH23,COL9A2,DBN1,DMXL2,ELMO3,ESPN,GAS6,GTPBP2,KCNQ4,LOXHD1,MOGS,MYO1A,MYO3A,NISCH,OTOF,PLCB2,RASD1,SCARF2,SCN4A,SCRIB,SLC26A5,SRRM4,TMEM132E
TF	Factor: TR4; motif: ACCCCGS; match class: 1	TF:M04934_1	3.85708e-10	9.41374	15588	46	36	60617	ADGRB1,ANKRD11,ARHGAP23,ATP2B2,CASZ1,CCDC127,CDH23,COL9A2,CRYM,DBN1,DCDC2,DIAPH3,ELMO3,ESPN,F13A1,FMNL3,GAS6,GTPBP2,KCNQ4,LOXHD1,MOGS,MYH14,MYO3A,NISCH,OTOF,PLCB2,RASD1,SCARF2,SCN4A,SCRIB,SERINC3,SLC26A5,SRRM4,TMEM132E,TNC,WHRN
TF	Factor: E2F-3:TBR2; motif: ANGTGYKANGGCGCSTTNNCRNNT; match class: 1	TF:M08207_1	4.13332e-10	9.3837	15621	46	36	60617	ADGRB1,ANKRD11,ARHGAP23,ASPM,ATP2B2,ATP2B4,CASZ1,CCDC127,CDH23,COL9A2,DBN1,DCDC2,DMXL2,ELMO3,ESPN,F13A1,FMNL3,GAS6,GTPBP2,KCNQ4,LOXHD1,MOGS,MYH14,MYO3A,NISCH,OTOF,PLCB2,RASD1,RNF10,SCARF2,SCN4A,SCRIB,SLC26A5,TMC1,TMEM132E,WHRN
TF	Factor: TAFII250; motif: RARRWGGCGGMGGNGR; match class: 0	TF:M10086_0	4.1402e-10	9.38298	9066	46	29	60617	ADGRB1,AFF3,ANKRD11,ARHGAP23,ASPM,ATP2B2,CASZ1,CCDC127,COL9A2,DBN1,F13A1,GAS6,GTPBP2,KCNQ4,LOXHD1,MOGS,MYH14,NISCH,OTOF,PLCB2,RNF10,SCN4A,SCRIB,SH3TC2,SLC26A5,SRRM4,TMEM132E,TNC,WHRN
TF	Factor: TAFII250; motif: RARRWGGCGGMGGNGR	TF:M10086	4.1402e-10	9.38298	9066	46	29	60617	ADGRB1,AFF3,ANKRD11,ARHGAP23,ASPM,ATP2B2,CASZ1,CCDC127,COL9A2,DBN1,F13A1,GAS6,GTPBP2,KCNQ4,LOXHD1,MOGS,MYH14,NISCH,OTOF,PLCB2,RNF10,SCN4A,SCRIB,SH3TC2,SLC26A5,SRRM4,TMEM132E,TNC,WHRN
TF	Factor: ZNF777; motif: GTCCGYCCCGTCSAACAAT	TF:M08993	4.33115e-10	9.3634	10736	46	31	60617	ADGRB1,AFF3,ANKRD11,ARHGAP23,ATP2B2,ATP2B4,CASZ1,COL9A2,CRYM,DBN1,DCDC2,DMXL2,ELMO3,ESPN,FMNL3,GTPBP2,LOR,MOGS,MYO1A,MYO3A,OTOF,RASD1,SCARF2,SCN4A,SCRIB,SH3TC2,SLC26A5,SRRM4,TMC1,TMEM132E,WHRN
TF	Factor: ZNF777; motif: GTCCGYCCCGTCSAACAAT; match class: 0	TF:M08993_0	4.33115e-10	9.3634	10736	46	31	60617	ADGRB1,AFF3,ANKRD11,ARHGAP23,ATP2B2,ATP2B4,CASZ1,COL9A2,CRYM,DBN1,DCDC2,DMXL2,ELMO3,ESPN,FMNL3,GTPBP2,LOR,MOGS,MYO1A,MYO3A,OTOF,RASD1,SCARF2,SCN4A,SCRIB,SH3TC2,SLC26A5,SRRM4,TMC1,TMEM132E,WHRN
TF	Factor: BTEB3; motif: CCNNSCCNSCCCCKCCCCC; match class: 0	TF:M09826_0	4.75128e-10	9.32319	11662	46	32	60617	AFF3,ANKRD11,ARHGAP23,ATP2B2,CASZ1,CCDC127,CDH23,COL9A2,CRYM,DBN1,DMXL2,ELMO3,ESPN,FMNL3,GAS6,GTPBP2,KCNQ4,MYH14,MYO3A,NISCH,OTOF,PLCB2,RASD1,RNF10,SCARF2,SCRIB,SERINC3,SH3TC2,SLC26A5,SRRM4,TMEM132E,WHRN
TF	Factor: BTEB3; motif: CCNNSCCNSCCCCKCCCCC	TF:M09826	4.75128e-10	9.32319	11662	46	32	60617	AFF3,ANKRD11,ARHGAP23,ATP2B2,CASZ1,CCDC127,CDH23,COL9A2,CRYM,DBN1,DMXL2,ELMO3,ESPN,FMNL3,GAS6,GTPBP2,KCNQ4,MYH14,MYO3A,NISCH,OTOF,PLCB2,RASD1,RNF10,SCARF2,SCRIB,SERINC3,SH3TC2,SLC26A5,SRRM4,TMEM132E,WHRN
TF	Factor: Sp1; motif: RGGGMGGRGSNGGGG	TF:M10529	5.01277e-10	9.29992	6928	46	26	60617	ANKRD11,ARHGAP23,ATP2B2,ATP2B4,CASZ1,CDH23,COL9A2,DBN1,DMXL2,ELMO3,ESPN,GAS6,GTPBP2,KCNQ4,LOXHD1,MYH14,NISCH,OTOF,PLCB2,RASD1,RNF10,SCRIB,SLC26A5,SRRM4,TMEM132E,WHRN
TF	Factor: Sp1; motif: RGGGMGGRGSNGGGG; match class: 0	TF:M10529_0	5.01277e-10	9.29992	6928	46	26	60617	ANKRD11,ARHGAP23,ATP2B2,ATP2B4,CASZ1,CDH23,COL9A2,DBN1,DMXL2,ELMO3,ESPN,GAS6,GTPBP2,KCNQ4,LOXHD1,MYH14,NISCH,OTOF,PLCB2,RASD1,RNF10,SCRIB,SLC26A5,SRRM4,TMEM132E,WHRN
TF	Factor: PEA3; motif: NNCAGGAARNN	TF:M09915	5.74957e-10	9.24036	12677	46	33	60617	ADGRB1,ARHGAP23,ASPM,ATP2B2,ATP2B4,COL9A2,CRYM,DCDC2,DIAPH3,ESPN,F13A1,FMNL3,GTPBP2,LOR,LOXHD1,MYH14,MYO1A,MYO3A,NISCH,OTOF,PCDH15,PLCB2,RASD1,SCARF2,SCN4A,SCRIB,SERINC3,SH3TC2,SLC26A5,SRRM4,TMC1,TMEM132E,WHRN
TF	Factor: PEA3; motif: NNCAGGAARNN; match class: 0	TF:M09915_0	5.74957e-10	9.24036	12677	46	33	60617	ADGRB1,ARHGAP23,ASPM,ATP2B2,ATP2B4,COL9A2,CRYM,DCDC2,DIAPH3,ESPN,F13A1,FMNL3,GTPBP2,LOR,LOXHD1,MYH14,MYO1A,MYO3A,NISCH,OTOF,PCDH15,PLCB2,RASD1,SCARF2,SCN4A,SCRIB,SERINC3,SH3TC2,SLC26A5,SRRM4,TMC1,TMEM132E,WHRN
TF	Factor: E2F-1; motif: NGGGCGGGARV; match class: 1	TF:M07206_1	6.76734e-10	9.16958	10909	46	31	60617	AFF3,ANKRD11,ARHGAP23,ATP2B2,ATP2B4,CASZ1,CCDC127,CDH23,COL9A2,DBN1,DCDC2,DIAPH3,DMXL2,ELMO3,ESPN,FMNL3,GAS6,GTPBP2,KCNQ4,MOGS,MYH14,MYO1A,MYO3A,OTOF,RASD1,SCARF2,SCRIB,SRRM4,TMEM132E,TNC,WHRN
TF	Factor: rfx3:SRF; motif: TRGCAACNNNNNCCNWATANGGN; match class: 0	TF:M08623_0	7.16095e-10	9.14503	14796	46	35	60617	ADGRB1,AFF3,ARHGAP23,ASPM,ATP2B2,ATP2B4,CASZ1,CCDC127,CDH23,COL9A2,CRYM,DMXL2,ELMO3,ESPN,F13A1,GAS6,GTPBP2,KCNQ4,LOR,LOXHD1,MOGS,MYH14,MYO1A,MYO3A,NISCH,OTOF,PLCB2,RASD1,SCN4A,SCRIB,SH3TC2,SRRM4,TMC1,TNC,WHRN
TF	Factor: rfx3:SRF; motif: TRGCAACNNNNNCCNWATANGGN	TF:M08623	7.16095e-10	9.14503	14796	46	35	60617	ADGRB1,AFF3,ARHGAP23,ASPM,ATP2B2,ATP2B4,CASZ1,CCDC127,CDH23,COL9A2,CRYM,DMXL2,ELMO3,ESPN,F13A1,GAS6,GTPBP2,KCNQ4,LOR,LOXHD1,MOGS,MYH14,MYO1A,MYO3A,NISCH,OTOF,PLCB2,RASD1,SCN4A,SCRIB,SH3TC2,SRRM4,TMC1,TNC,WHRN
TF	Factor: HSF4; motif: CTGCMRN; match class: 1	TF:M07322_1	8.19909e-10	9.08623	11885	46	32	60617	ADGRB1,AFF3,ANKRD11,ARHGAP23,ATP2B2,ATP2B4,CASZ1,CCDC127,CDH23,COL9A2,DBN1,ELMO3,ESPN,F13A1,FMNL3,GTPBP2,KCNQ4,MOGS,MYH14,MYO3A,OTOF,PLCB2,RASD1,RNF10,SCARF2,SCN4A,SCRIB,SERINC3,SH3TC2,TMEM132E,TNC,WHRN
TF	Factor: Fli-1; motif: NACCGGATATCCGGTN; match class: 1	TF:M11401_1	8.96583e-10	9.04741	11922	46	32	60617	ADGRB1,AFF3,ANKRD11,ARHGAP23,ASPM,ATP2B2,CASZ1,CCDC127,CDH23,CRYM,DBN1,DIAPH3,DMXL2,FMNL3,GAS6,GTPBP2,KCNQ4,LOR,LOXHD1,MOGS,MYH14,MYO3A,NISCH,RNF10,SCARF2,SCRIB,SERINC3,SLC26A5,SRRM4,TMC1,TMEM132E,WHRN
TF	Factor: E2F-1; motif: TTTGGCGCCAAA; match class: 1	TF:M04516_1	1.17054e-09	8.93162	10260	46	30	60617	ADGRB1,ANKRD11,ASPM,ATP2B2,CASZ1,CCDC127,CDH23,COL9A2,DBN1,ELMO3,ESPN,F13A1,FMNL3,GAS6,KCNQ4,LOXHD1,MOGS,MYH14,MYO1A,MYO3A,NISCH,PLCB2,RASD1,RNF10,SCARF2,SCRIB,SERINC3,SRRM4,TMEM132E,WHRN
TF	Factor: KLF17; motif: NGGGCGG	TF:M05386	1.33043e-09	8.87601	7938	46	27	60617	ADGRB1,AFF3,ANKRD11,ARHGAP23,ASPM,ATP2B4,CCDC127,COL9A2,DBN1,DCDC2,DIAPH3,ESPN,F13A1,FMNL3,GTPBP2,KCNQ4,MYO3A,OTOF,RASD1,RNF10,SCARF2,SCN4A,SCRIB,SERINC3,SLC26A5,SRRM4,WHRN
TF	Factor: LKLF; motif: NGGGCGG	TF:M05499	1.33043e-09	8.87601	7938	46	27	60617	ADGRB1,AFF3,ANKRD11,ARHGAP23,ASPM,ATP2B4,CCDC127,COL9A2,DBN1,DCDC2,DIAPH3,ESPN,F13A1,FMNL3,GTPBP2,KCNQ4,MYO3A,OTOF,RASD1,RNF10,SCARF2,SCN4A,SCRIB,SERINC3,SLC26A5,SRRM4,WHRN
TF	Factor: LKLF; motif: NGGGCGG; match class: 0	TF:M05499_0	1.33043e-09	8.87601	7938	46	27	60617	ADGRB1,AFF3,ANKRD11,ARHGAP23,ASPM,ATP2B4,CCDC127,COL9A2,DBN1,DCDC2,DIAPH3,ESPN,F13A1,FMNL3,GTPBP2,KCNQ4,MYO3A,OTOF,RASD1,RNF10,SCARF2,SCN4A,SCRIB,SERINC3,SLC26A5,SRRM4,WHRN
TF	Factor: KLF17; motif: NGGGCGG; match class: 0	TF:M05386_0	1.33043e-09	8.87601	7938	46	27	60617	ADGRB1,AFF3,ANKRD11,ARHGAP23,ASPM,ATP2B4,CCDC127,COL9A2,DBN1,DCDC2,DIAPH3,ESPN,F13A1,FMNL3,GTPBP2,KCNQ4,MYO3A,OTOF,RASD1,RNF10,SCARF2,SCN4A,SCRIB,SERINC3,SLC26A5,SRRM4,WHRN
TF	Factor: ZIC4; motif: NNCCNCCCRYNGYGN; match class: 1	TF:M12227_1	1.39515e-09	8.85538	5907	46	24	60617	ADGRB1,ANKRD11,ARHGAP23,CASZ1,CCDC127,CDH23,COL9A2,DBN1,DMXL2,ELMO3,ESPN,FMNL3,GAS6,GTPBP2,KCNQ4,MYH14,NISCH,RASD1,SCARF2,SCN4A,SCRIB,SLC26A5,TMEM132E,WHRN
TF	Factor: Erg; motif: NACCGGATATCCGGTN	TF:M11397	1.48738e-09	8.82758	12134	46	32	60617	ADGRB1,AFF3,ANKRD11,ARHGAP23,ASPM,ATP2B2,CASZ1,CDH23,CRYM,DBN1,DIAPH3,DMXL2,ELMO3,FMNL3,GAS6,GTPBP2,KCNQ4,LOR,LOXHD1,MOGS,MYH14,MYO3A,NISCH,RNF10,SCARF2,SCRIB,SERINC3,SLC26A5,SRRM4,TMC1,TMEM132E,WHRN
TF	Factor: Erg; motif: NACCGGATATCCGGTN; match class: 0	TF:M11397_0	1.48738e-09	8.82758	12134	46	32	60617	ADGRB1,AFF3,ANKRD11,ARHGAP23,ASPM,ATP2B2,CASZ1,CDH23,CRYM,DBN1,DIAPH3,DMXL2,ELMO3,FMNL3,GAS6,GTPBP2,KCNQ4,LOR,LOXHD1,MOGS,MYH14,MYO3A,NISCH,RNF10,SCARF2,SCRIB,SERINC3,SLC26A5,SRRM4,TMC1,TMEM132E,WHRN
TF	Factor: ER71:SREBP-2; motif: NTSACGTGACGGAARY; match class: 0	TF:M08457_0	1.68537e-09	8.77331	12187	46	32	60617	ADGRB1,AFF3,ANKRD11,ARHGAP23,ATP2B2,CDH23,CRYM,DBN1,DCDC2,DIAPH3,DMXL2,ELMO3,ESPN,GAS6,GTPBP2,KCNQ4,LOXHD1,MOGS,MYH14,MYO3A,NISCH,RASD1,RNF10,SCARF2,SCN4A,SCRIB,SERINC3,SLC26A5,SRRM4,TMEM132E,TNC,WHRN
TF	Factor: ER71:SREBP-2; motif: NTSACGTGACGGAARY	TF:M08457	1.68537e-09	8.77331	12187	46	32	60617	ADGRB1,AFF3,ANKRD11,ARHGAP23,ATP2B2,CDH23,CRYM,DBN1,DCDC2,DIAPH3,DMXL2,ELMO3,ESPN,GAS6,GTPBP2,KCNQ4,LOXHD1,MOGS,MYH14,MYO3A,NISCH,RASD1,RNF10,SCARF2,SCN4A,SCRIB,SERINC3,SLC26A5,SRRM4,TMEM132E,TNC,WHRN
TF	Factor: c-Ets-2; motif: NACCGGAAGYRCTTCCGGTN; match class: 1	TF:M11417_1	1.78169e-09	8.74917	14175	46	34	60617	ADGRB1,AFF3,ANKRD11,ASPM,ATP2B2,ATP2B4,CCDC127,CDH23,COL9A2,DBN1,DCDC2,DIAPH3,DMXL2,ELMO3,ESPN,FMNL3,GAS6,GTPBP2,LOR,MOGS,MYH14,MYO3A,NISCH,OTOF,RASD1,RNF10,SCARF2,SCRIB,SERINC3,SH3TC2,SRRM4,TMEM132E,TNC,WHRN
TF	Factor: Egr-1; motif: GCGCATGCG; match class: 0	TF:M04869_0	1.82019e-09	8.73988	11304	46	31	60617	ADGRB1,AFF3,ANKRD11,ASPM,ATP2B2,ATP2B4,CASZ1,CCDC127,CDH23,COL9A2,DMXL2,ELMO3,ESPN,FMNL3,GAS6,KCNQ4,LOXHD1,MOGS,MYH14,MYO3A,NISCH,OTOF,RASD1,SCARF2,SCRIB,SLC26A5,SRRM4,TMC1,TMEM132E,TNC,WHRN
TF	Factor: Egr-1; motif: GCGCATGCG	TF:M04869	1.82019e-09	8.73988	11304	46	31	60617	ADGRB1,AFF3,ANKRD11,ASPM,ATP2B2,ATP2B4,CASZ1,CCDC127,CDH23,COL9A2,DMXL2,ELMO3,ESPN,FMNL3,GAS6,KCNQ4,LOXHD1,MOGS,MYH14,MYO3A,NISCH,OTOF,RASD1,SCARF2,SCRIB,SLC26A5,SRRM4,TMC1,TMEM132E,TNC,WHRN
TF	Factor: HTF4; motif: CASCTGB	TF:M02018	2.04719e-09	8.68884	8841	46	28	60617	ADGRB1,AFF3,ARHGAP23,ATP2B2,CASZ1,CCDC127,COL9A2,DBN1,DCDC2,ELMO3,ESPN,F13A1,FMNL3,KCNQ4,LOXHD1,MOGS,MYO1A,MYO3A,PCDH15,PLCB2,RASD1,RNF10,SCN4A,SCRIB,SLC26A5,SRRM4,TMEM132E,TNC
TF	Factor: HTF4; motif: CASCTGB; match class: 0	TF:M02018_0	2.04719e-09	8.68884	8841	46	28	60617	ADGRB1,AFF3,ARHGAP23,ATP2B2,CASZ1,CCDC127,COL9A2,DBN1,DCDC2,ELMO3,ESPN,F13A1,FMNL3,KCNQ4,LOXHD1,MOGS,MYO1A,MYO3A,PCDH15,PLCB2,RASD1,RNF10,SCN4A,SCRIB,SLC26A5,SRRM4,TMEM132E,TNC
TF	Factor: MRF4; motif: CASCTGC; match class: 0	TF:M03831_0	2.04719e-09	8.68884	8841	46	28	60617	ADGRB1,AFF3,ARHGAP23,ATP2B2,CASZ1,CCDC127,COL9A2,DBN1,DCDC2,ELMO3,ESPN,F13A1,FMNL3,KCNQ4,LOXHD1,MOGS,MYO1A,MYO3A,PCDH15,PLCB2,RASD1,RNF10,SCN4A,SCRIB,SLC26A5,SRRM4,TMEM132E,TNC
TF	Factor: MRF4; motif: CASCTGC	TF:M03831	2.04719e-09	8.68884	8841	46	28	60617	ADGRB1,AFF3,ARHGAP23,ATP2B2,CASZ1,CCDC127,COL9A2,DBN1,DCDC2,ELMO3,ESPN,F13A1,FMNL3,KCNQ4,LOXHD1,MOGS,MYO1A,MYO3A,PCDH15,PLCB2,RASD1,RNF10,SCN4A,SCRIB,SLC26A5,SRRM4,TMEM132E,TNC
TF	Factor: Erm:E2A; motif: CASGTGNNNCGGAAGNN; match class: 0	TF:M08571_0	2.10807e-09	8.67612	11364	46	31	60617	ADGRB1,ARHGAP23,ATP2B4,CASZ1,CDH23,COL9A2,CRYM,DBN1,DCDC2,DMXL2,ELMO3,ESPN,FMNL3,GAS6,KCNQ4,LOR,LOXHD1,MYH14,NISCH,PCDH15,PLCB2,RASD1,RNF10,SCN4A,SERINC3,SH3TC2,SLC26A5,TMC1,TMEM132E,TNC,WHRN
TF	Factor: Erm:E2A; motif: CASGTGNNNCGGAAGNN	TF:M08571	2.10807e-09	8.67612	11364	46	31	60617	ADGRB1,ARHGAP23,ATP2B4,CASZ1,CDH23,COL9A2,CRYM,DBN1,DCDC2,DMXL2,ELMO3,ESPN,FMNL3,GAS6,KCNQ4,LOR,LOXHD1,MYH14,NISCH,PCDH15,PLCB2,RASD1,RNF10,SCN4A,SERINC3,SH3TC2,SLC26A5,TMC1,TMEM132E,TNC,WHRN
TF	Factor: MIF-1; motif: NNGTTGCWWGGYAACNGS	TF:M00279	2.32936e-09	8.63276	11405	46	31	60617	ADGRB1,AFF3,ARHGAP23,ASPM,CASZ1,CCDC127,CDH23,CRYM,DIAPH3,DMXL2,ELMO3,FMNL3,GAS6,GTPBP2,KCNQ4,LOXHD1,MOGS,MYO1A,NISCH,PCDH15,PLCB2,RASD1,RNF10,SCRIB,SERINC3,SH3TC2,SLC26A5,TMC1,TMEM132E,TNC,WHRN
TF	Factor: MIF-1; motif: NNGTTGCWWGGYAACNGS; match class: 0	TF:M00279_0	2.32936e-09	8.63276	11405	46	31	60617	ADGRB1,AFF3,ARHGAP23,ASPM,CASZ1,CCDC127,CDH23,CRYM,DIAPH3,DMXL2,ELMO3,FMNL3,GAS6,GTPBP2,KCNQ4,LOXHD1,MOGS,MYO1A,NISCH,PCDH15,PLCB2,RASD1,RNF10,SCRIB,SERINC3,SH3TC2,SLC26A5,TMC1,TMEM132E,TNC,WHRN
TF	Factor: SALL2; motif: GGGTGGG; match class: 1	TF:M04595_1	2.59108e-09	8.58652	7430	46	26	60617	ADGRB1,AFF3,ANKRD11,ARHGAP23,ATP2B2,CASZ1,CCDC127,CDH23,COL9A2,CRYM,DBN1,DIAPH3,ELMO3,ESPN,FMNL3,GTPBP2,KCNQ4,OTOF,PLCB2,RASD1,SCARF2,SCRIB,SLC26A5,SRRM4,TMEM132E,WHRN
TF	Factor: Pax-5; motif: BCNNNRNGCANBGNTGNRTAGCSGCHNB; match class: 0	TF:M00143_0	2.84058e-09	8.54659	11487	46	31	60617	ADGRB1,ANKRD11,ARHGAP23,ATP2B2,CASZ1,CCDC127,CDH23,COL9A2,DCDC2,DMXL2,ELMO3,ESPN,FMNL3,GAS6,GTPBP2,KCNQ4,LOXHD1,MYO1A,MYO3A,OTOF,PLCB2,RNF10,SCARF2,SCN4A,SCRIB,SERINC3,SH3TC2,SLC26A5,SRRM4,TMEM132E,TNC
TF	Factor: Pax-5; motif: BCNNNRNGCANBGNTGNRTAGCSGCHNB	TF:M00143	2.84058e-09	8.54659	11487	46	31	60617	ADGRB1,ANKRD11,ARHGAP23,ATP2B2,CASZ1,CCDC127,CDH23,COL9A2,DCDC2,DMXL2,ELMO3,ESPN,FMNL3,GAS6,GTPBP2,KCNQ4,LOXHD1,MYO1A,MYO3A,OTOF,PLCB2,RNF10,SCARF2,SCN4A,SCRIB,SERINC3,SH3TC2,SLC26A5,SRRM4,TMEM132E,TNC
TF	Factor: Sox-10; motif: NACAAWG	TF:M02116	2.96626e-09	8.52779	14414	46	34	60617	ADGRB1,AFF3,ANKRD11,ARHGAP23,ATP2B4,CASZ1,CCDC127,COL9A2,CRYM,DBN1,DIAPH3,DMXL2,F13A1,FMNL3,GAS6,GTPBP2,KCNQ4,LOR,MOGS,MYH14,MYO1A,NISCH,OTOF,PCDH15,RNF10,SCN4A,SCRIB,SERINC3,SH3TC2,SLC26A5,SRRM4,TMC1,TNC,WHRN
TF	Factor: Sox-10; motif: NACAAWG; match class: 0	TF:M02116_0	2.96626e-09	8.52779	14414	46	34	60617	ADGRB1,AFF3,ANKRD11,ARHGAP23,ATP2B4,CASZ1,CCDC127,COL9A2,CRYM,DBN1,DIAPH3,DMXL2,F13A1,FMNL3,GAS6,GTPBP2,KCNQ4,LOR,MOGS,MYH14,MYO1A,NISCH,OTOF,PCDH15,RNF10,SCN4A,SCRIB,SERINC3,SH3TC2,SLC26A5,SRRM4,TMC1,TNC,WHRN
TF	Factor: sin3A; motif: TGTCCNNGGTGCTG; match class: 0	TF:M04756_0	3.0488e-09	8.51587	14427	46	34	60617	ADGRB1,ANKRD11,ARHGAP23,ATP2B2,ATP2B4,CCDC127,CDH23,COL9A2,CRYM,DBN1,DIAPH3,DMXL2,ELMO3,FMNL3,GTPBP2,KCNQ4,LOR,LOXHD1,MOGS,MYH14,MYO1A,NISCH,OTOF,PLCB2,RASD1,RNF10,SCARF2,SCN4A,SCRIB,SH3TC2,SRRM4,TMC1,TNC,WHRN
TF	Factor: sin3A; motif: TGTCCNNGGTGCTG	TF:M04756	3.0488e-09	8.51587	14427	46	34	60617	ADGRB1,ANKRD11,ARHGAP23,ATP2B2,ATP2B4,CCDC127,CDH23,COL9A2,CRYM,DBN1,DIAPH3,DMXL2,ELMO3,FMNL3,GTPBP2,KCNQ4,LOR,LOXHD1,MOGS,MYH14,MYO1A,NISCH,OTOF,PLCB2,RASD1,RNF10,SCARF2,SCN4A,SCRIB,SH3TC2,SRRM4,TMC1,TNC,WHRN
TF	Factor: c-Ets-2; motif: NACCGGAAGYRCTTCCGGTN	TF:M11417	3.33084e-09	8.47745	14469	46	34	60617	ADGRB1,AFF3,ANKRD11,ASPM,ATP2B2,ATP2B4,CCDC127,CDH23,COL9A2,DBN1,DCDC2,DIAPH3,DMXL2,ELMO3,ESPN,FMNL3,GAS6,GTPBP2,LOR,MOGS,MYH14,MYO3A,NISCH,OTOF,RASD1,RNF10,SCARF2,SCRIB,SERINC3,SH3TC2,SRRM4,TMEM132E,TNC,WHRN
TF	Factor: c-Ets-2; motif: NACCGGAAGYRCTTCCGGTN; match class: 0	TF:M11417_0	3.33084e-09	8.47745	14469	46	34	60617	ADGRB1,AFF3,ANKRD11,ASPM,ATP2B2,ATP2B4,CCDC127,CDH23,COL9A2,DBN1,DCDC2,DIAPH3,DMXL2,ELMO3,ESPN,FMNL3,GAS6,GTPBP2,LOR,MOGS,MYH14,MYO3A,NISCH,OTOF,RASD1,RNF10,SCARF2,SCRIB,SERINC3,SH3TC2,SRRM4,TMEM132E,TNC,WHRN
TF	Factor: SREBP-2; motif: NTCACCYNNNN; match class: 0	TF:M03852_0	3.41805e-09	8.46622	8253	46	27	60617	ADGRB1,AFF3,ATP2B2,ATP2B4,CASZ1,CCDC127,CRYM,DBN1,DMXL2,ELMO3,ESPN,F13A1,GAS6,GTPBP2,KCNQ4,MYH14,MYO1A,MYO3A,NISCH,PLCB2,RASD1,RNF10,SERINC3,SH3TC2,SRRM4,TNC,WHRN
TF	Factor: SREBP-2; motif: NTCACCYNNNN	TF:M03852	3.41805e-09	8.46622	8253	46	27	60617	ADGRB1,AFF3,ATP2B2,ATP2B4,CASZ1,CCDC127,CRYM,DBN1,DMXL2,ELMO3,ESPN,F13A1,GAS6,GTPBP2,KCNQ4,MYH14,MYO1A,MYO3A,NISCH,PLCB2,RASD1,RNF10,SERINC3,SH3TC2,SRRM4,TNC,WHRN
TF	Factor: GCMa:PEA3; motif: ATRCGGGCGGAAGTR	TF:M08313	3.44342e-09	8.46301	15552	46	35	60617	ADGRB1,AFF3,ANKRD11,ARHGAP23,ASPM,ATP2B2,CASZ1,CCDC127,CDH23,DBN1,DCDC2,DMXL2,ELMO3,ESPN,F13A1,FMNL3,GAS6,GTPBP2,LOXHD1,MOGS,MYH14,MYO3A,NISCH,PLCB2,RASD1,RNF10,SCARF2,SCN4A,SCRIB,SERINC3,SLC26A5,SRRM4,TMEM132E,TNC,WHRN
TF	Factor: GCMa:PEA3; motif: ATRCGGGCGGAAGTR; match class: 0	TF:M08313_0	3.44342e-09	8.46301	15552	46	35	60617	ADGRB1,AFF3,ANKRD11,ARHGAP23,ASPM,ATP2B2,CASZ1,CCDC127,CDH23,DBN1,DCDC2,DMXL2,ELMO3,ESPN,F13A1,FMNL3,GAS6,GTPBP2,LOXHD1,MOGS,MYH14,MYO3A,NISCH,PLCB2,RASD1,RNF10,SCARF2,SCN4A,SCRIB,SERINC3,SLC26A5,SRRM4,TMEM132E,TNC,WHRN
TF	Factor: ZNF35; motif: SSAAKA; match class: 1	TF:M07479_1	3.75516e-09	8.42537	15595	46	35	60617	ADGRB1,AFF3,ANKRD11,ARHGAP23,ATP2B2,ATP2B4,CASZ1,CDH23,COL9A2,CRYM,DCDC2,DMXL2,F13A1,FMNL3,GTPBP2,KCNQ4,LOR,LOXHD1,MYO1A,MYO3A,NISCH,OTOF,PCDH15,PLCB2,RASD1,SCARF2,SCN4A,SERINC3,SH3TC2,SLC26A5,SRRM4,TMC1,TMEM132E,TNC,WHRN
TF	Factor: Fli-1; motif: NACCGGAWWTCCGGTY; match class: 1	TF:M11399_1	3.92413e-09	8.40626	11622	46	31	60617	ADGRB1,AFF3,ANKRD11,ARHGAP23,ASPM,ATP2B2,CASZ1,CDH23,CRYM,DBN1,DIAPH3,FMNL3,GAS6,GTPBP2,KCNQ4,LOR,LOXHD1,MOGS,MYH14,MYO3A,NISCH,OTOF,RNF10,SCARF2,SCRIB,SERINC3,SLC26A5,SRRM4,TMC1,TMEM132E,WHRN
TF	Factor: LRF; motif: GGGGKYNNB; match class: 0	TF:M01100_0	4.19588e-09	8.37718	7585	46	26	60617	ADGRB1,AFF3,ANKRD11,ARHGAP23,ATP2B2,CASZ1,CCDC127,CDH23,COL9A2,DBN1,DIAPH3,ELMO3,FMNL3,GTPBP2,KCNQ4,LOXHD1,MYH14,MYO3A,PLCB2,RNF10,SCN4A,SERINC3,SH3TC2,SRRM4,TMEM132E,WHRN
TF	Factor: LRF; motif: GGGGKYNNB	TF:M01100	4.19588e-09	8.37718	7585	46	26	60617	ADGRB1,AFF3,ANKRD11,ARHGAP23,ATP2B2,CASZ1,CCDC127,CDH23,COL9A2,DBN1,DIAPH3,ELMO3,FMNL3,GTPBP2,KCNQ4,LOXHD1,MYH14,MYO3A,PLCB2,RNF10,SCN4A,SERINC3,SH3TC2,SRRM4,TMEM132E,WHRN
TF	Factor: CTCF; motif: NCCRSTAGGGGGCGC; match class: 0	TF:M08911_0	4.85287e-09	8.314	9151	46	28	60617	ANKRD11,ARHGAP23,ATP2B2,CCDC127,CDH23,COL9A2,DBN1,DIAPH3,DMXL2,ELMO3,ESPN,FMNL3,GAS6,GTPBP2,KCNQ4,LOXHD1,MYH14,MYO3A,NISCH,OTOF,PLCB2,RASD1,SCARF2,SCRIB,SERINC3,SLC26A5,SRRM4,WHRN
TF	Factor: CTCF; motif: NCCRSTAGGGGGCGC	TF:M08911	4.85287e-09	8.314	9151	46	28	60617	ANKRD11,ARHGAP23,ATP2B2,CCDC127,CDH23,COL9A2,DBN1,DIAPH3,DMXL2,ELMO3,ESPN,FMNL3,GAS6,GTPBP2,KCNQ4,LOXHD1,MYH14,MYO3A,NISCH,OTOF,PLCB2,RASD1,SCARF2,SCRIB,SERINC3,SLC26A5,SRRM4,WHRN
TF	Factor: AP-2beta; motif: NSCCNNNGGSN	TF:M11478	5.62825e-09	8.24963	10023	46	29	60617	ADGRB1,ANKRD11,ARHGAP23,ATP2B2,CASZ1,CDH23,COL9A2,DBN1,DMXL2,ELMO3,ESPN,GAS6,GTPBP2,KCNQ4,LOXHD1,MOGS,MYH14,NISCH,OTOF,PLCB2,RASD1,RNF10,SCARF2,SCN4A,SCRIB,SLC26A5,TMC1,TMEM132E,WHRN
TF	Factor: AP-2beta; motif: NSCCNNNGGSN; match class: 0	TF:M11478_0	5.62825e-09	8.24963	10023	46	29	60617	ADGRB1,ANKRD11,ARHGAP23,ATP2B2,CASZ1,CDH23,COL9A2,DBN1,DMXL2,ELMO3,ESPN,GAS6,GTPBP2,KCNQ4,LOXHD1,MOGS,MYH14,NISCH,OTOF,PLCB2,RASD1,RNF10,SCARF2,SCN4A,SCRIB,SLC26A5,TMC1,TMEM132E,WHRN
TF	Factor: RUNX2; motif: NRACCGCAAACCGCAN; match class: 1	TF:M04106_1	5.72214e-09	8.24244	8431	46	27	60617	ADGRB1,ANKRD11,ARHGAP23,CASZ1,CCDC127,CDH23,COL9A2,CRYM,DBN1,DCDC2,DIAPH3,DMXL2,ELMO3,ESPN,FMNL3,GAS6,KCNQ4,LOXHD1,MOGS,MYO3A,RASD1,SCARF2,SCRIB,SERINC3,SRRM4,TMEM132E,WHRN
TF	Factor: SP2; motif: GNNGGGGGCGGGGSN	TF:M03807	5.80452e-09	8.23623	8436	46	27	60617	ANKRD11,ARHGAP23,ATP2B2,CCDC127,CDH23,COL9A2,CRYM,DBN1,DMXL2,ELMO3,ESPN,FMNL3,GAS6,GTPBP2,KCNQ4,MYH14,MYO3A,NISCH,OTOF,PLCB2,RASD1,RNF10,SCARF2,SCRIB,SERINC3,SLC26A5,WHRN
TF	Factor: SP2; motif: GNNGGGGGCGGGGSN; match class: 0	TF:M03807_0	5.80452e-09	8.23623	8436	46	27	60617	ANKRD11,ARHGAP23,ATP2B2,CCDC127,CDH23,COL9A2,CRYM,DBN1,DMXL2,ELMO3,ESPN,FMNL3,GAS6,GTPBP2,KCNQ4,MYH14,MYO3A,NISCH,OTOF,PLCB2,RASD1,RNF10,SCARF2,SCRIB,SERINC3,SLC26A5,WHRN
TF	Factor: BTEB1; motif: GGGGGCGGGGCNGSGGGNGS	TF:M09723	5.80483e-09	8.23621	10035	46	29	60617	AFF3,ANKRD11,ARHGAP23,ATP2B2,CASZ1,CCDC127,CDH23,COL9A2,CRYM,DBN1,DMXL2,ELMO3,ESPN,FMNL3,GAS6,GTPBP2,KCNQ4,MYH14,MYO3A,NISCH,OTOF,PLCB2,SCARF2,SCRIB,SERINC3,SLC26A5,SRRM4,TMEM132E,WHRN
TF	Factor: BTEB1; motif: GGGGGCGGGGCNGSGGGNGS; match class: 0	TF:M09723_0	5.80483e-09	8.23621	10035	46	29	60617	AFF3,ANKRD11,ARHGAP23,ATP2B2,CASZ1,CCDC127,CDH23,COL9A2,CRYM,DBN1,DMXL2,ELMO3,ESPN,FMNL3,GAS6,GTPBP2,KCNQ4,MYH14,MYO3A,NISCH,OTOF,PLCB2,SCARF2,SCRIB,SERINC3,SLC26A5,SRRM4,TMEM132E,WHRN
TF	Factor: CPBP; motif: GNNRGGGHGGGGNNGGGRN	TF:M09973	5.98419e-09	8.22299	10904	46	30	60617	ADGRB1,AFF3,ARHGAP23,ATP2B2,ATP2B4,CASZ1,CCDC127,CDH23,COL9A2,CRYM,DBN1,DMXL2,ELMO3,ESPN,FMNL3,GAS6,GTPBP2,KCNQ4,LOXHD1,MYO1A,NISCH,OTOF,PCDH15,PLCB2,SCARF2,SCRIB,SLC26A5,SRRM4,TMEM132E,WHRN
TF	Factor: CPBP; motif: GNNRGGGHGGGGNNGGGRN; match class: 0	TF:M09973_0	5.98419e-09	8.22299	10904	46	30	60617	ADGRB1,AFF3,ARHGAP23,ATP2B2,ATP2B4,CASZ1,CCDC127,CDH23,COL9A2,CRYM,DBN1,DMXL2,ELMO3,ESPN,FMNL3,GAS6,GTPBP2,KCNQ4,LOXHD1,MYO1A,NISCH,OTOF,PCDH15,PLCB2,SCARF2,SCRIB,SLC26A5,SRRM4,TMEM132E,WHRN
TF	Factor: GKLF; motif: NNNRGGNGNGGSN	TF:M07289	6.29036e-09	8.20132	14775	46	34	60617	ADGRB1,ANKRD11,ARHGAP23,ATP2B2,ATP2B4,CASZ1,CCDC127,CDH23,COL9A2,CRYM,DBN1,DMXL2,ELMO3,ESPN,F13A1,FMNL3,GAS6,GTPBP2,KCNQ4,MYH14,MYO1A,MYO3A,NISCH,OTOF,PCDH15,PLCB2,RNF10,SCARF2,SCN4A,SCRIB,SLC26A5,SRRM4,TMEM132E,WHRN
TF	Factor: GKLF; motif: NNNRGGNGNGGSN; match class: 0	TF:M07289_0	6.29036e-09	8.20132	14775	46	34	60617	ADGRB1,ANKRD11,ARHGAP23,ATP2B2,ATP2B4,CASZ1,CCDC127,CDH23,COL9A2,CRYM,DBN1,DMXL2,ELMO3,ESPN,F13A1,FMNL3,GAS6,GTPBP2,KCNQ4,MYH14,MYO1A,MYO3A,NISCH,OTOF,PCDH15,PLCB2,RNF10,SCARF2,SCN4A,SCRIB,SLC26A5,SRRM4,TMEM132E,WHRN
TF	Factor: Erg; motif: NACCGGATATCCGGTN; match class: 1	TF:M11397_1	6.81723e-09	8.16639	11857	46	31	60617	ADGRB1,AFF3,ANKRD11,ARHGAP23,ASPM,ATP2B2,CASZ1,CDH23,CRYM,DBN1,DIAPH3,DMXL2,FMNL3,GAS6,GTPBP2,KCNQ4,LOR,LOXHD1,MOGS,MYH14,MYO3A,NISCH,RNF10,SCARF2,SCRIB,SERINC3,SLC26A5,SRRM4,TMC1,TMEM132E,WHRN
TF	Factor: BTEB2; motif: WGGGTGKGGCNGGN; match class: 0	TF:M09972_0	7.14576e-09	8.14595	9294	46	28	60617	ADGRB1,AFF3,ARHGAP23,ATP2B2,CASZ1,CCDC127,CDH23,COL9A2,CRYM,DBN1,DIAPH3,DMXL2,ELMO3,ESPN,FMNL3,GTPBP2,KCNQ4,MYH14,MYO1A,OTOF,PLCB2,SCARF2,SCN4A,SCRIB,SH3TC2,SLC26A5,SRRM4,TMEM132E
TF	Factor: BTEB2; motif: WGGGTGKGGCNGGN	TF:M09972	7.14576e-09	8.14595	9294	46	28	60617	ADGRB1,AFF3,ARHGAP23,ATP2B2,CASZ1,CCDC127,CDH23,COL9A2,CRYM,DBN1,DIAPH3,DMXL2,ELMO3,ESPN,FMNL3,GTPBP2,KCNQ4,MYH14,MYO1A,OTOF,PLCB2,SCARF2,SCN4A,SCRIB,SH3TC2,SLC26A5,SRRM4,TMEM132E
TF	Factor: ERG; motif: ACCGGAWATCCGGT; match class: 0	TF:M03976_0	9.26319e-09	8.03324	12937	46	32	60617	ADGRB1,ANKRD11,ARHGAP23,ASPM,ATP2B2,ATP2B4,CASZ1,CDH23,DBN1,DIAPH3,DMXL2,ELMO3,ESPN,FMNL3,GAS6,GTPBP2,KCNQ4,LOR,LOXHD1,MOGS,MYO3A,NISCH,RNF10,SCARF2,SCRIB,SERINC3,SLC26A5,SRRM4,TMC1,TMEM132E,TNC,WHRN
TF	Factor: ERG; motif: ACCGGAWATCCGGT	TF:M03976	9.26319e-09	8.03324	12937	46	32	60617	ADGRB1,ANKRD11,ARHGAP23,ASPM,ATP2B2,ATP2B4,CASZ1,CDH23,DBN1,DIAPH3,DMXL2,ELMO3,ESPN,FMNL3,GAS6,GTPBP2,KCNQ4,LOR,LOXHD1,MOGS,MYO3A,NISCH,RNF10,SCARF2,SCRIB,SERINC3,SLC26A5,SRRM4,TMC1,TMEM132E,TNC,WHRN
TF	Factor: Lyl-1; motif: NCAKCTGYTNYCNN; match class: 0	TF:M09977_0	9.80699e-09	8.00846	13955	46	33	60617	ADGRB1,AFF3,ARHGAP23,ATP2B2,CASZ1,CCDC127,CDH23,COL9A2,CRYM,DBN1,DIAPH3,DMXL2,ELMO3,ESPN,F13A1,FMNL3,GAS6,KCNQ4,LOR,MOGS,MYH14,MYO1A,MYO3A,NISCH,OTOF,PCDH15,PLCB2,SCN4A,SLC26A5,SRRM4,TMEM132E,TNC,WHRN
TF	Factor: Lyl-1; motif: NCAKCTGYTNYCNN	TF:M09977	9.80699e-09	8.00846	13955	46	33	60617	ADGRB1,AFF3,ARHGAP23,ATP2B2,CASZ1,CCDC127,CDH23,COL9A2,CRYM,DBN1,DIAPH3,DMXL2,ELMO3,ESPN,F13A1,FMNL3,GAS6,KCNQ4,LOR,MOGS,MYH14,MYO1A,MYO3A,NISCH,OTOF,PCDH15,PLCB2,SCN4A,SLC26A5,SRRM4,TMEM132E,TNC,WHRN
TF	Factor: E2F; motif: GGCGSG; match class: 1	TF:M00803_1	9.99973e-09	8.00001	10249	46	29	60617	AFF3,ANKRD11,ARHGAP23,ASPM,ATP2B2,CASZ1,CCDC127,CDH23,COL9A2,DBN1,DCDC2,DMXL2,ESPN,F13A1,FMNL3,GAS6,GTPBP2,KCNQ4,MYH14,MYO3A,NISCH,RASD1,RNF10,SCARF2,SCRIB,SLC26A5,SRRM4,TMEM132E,WHRN
TF	Factor: Fli-1; motif: NACCGGAWWTCCGGTY; match class: 0	TF:M11399_0	1.33e-08	7.87615	13103	46	32	60617	ADGRB1,AFF3,ANKRD11,ARHGAP23,ASPM,ATP2B2,CASZ1,CDH23,CRYM,DBN1,DIAPH3,ELMO3,FMNL3,GAS6,GTPBP2,KCNQ4,LOR,LOXHD1,MOGS,MYH14,MYO3A,NISCH,OTOF,RNF10,SCARF2,SCRIB,SERINC3,SLC26A5,SRRM4,TMC1,TMEM132E,WHRN
TF	Factor: Fli-1; motif: NACCGGAWWTCCGGTY	TF:M11399	1.33e-08	7.87615	13103	46	32	60617	ADGRB1,AFF3,ANKRD11,ARHGAP23,ASPM,ATP2B2,CASZ1,CDH23,CRYM,DBN1,DIAPH3,ELMO3,FMNL3,GAS6,GTPBP2,KCNQ4,LOR,LOXHD1,MOGS,MYH14,MYO3A,NISCH,OTOF,RNF10,SCARF2,SCRIB,SERINC3,SLC26A5,SRRM4,TMC1,TMEM132E,WHRN
TF	Factor: T3R-beta; motif: NRGGTCAAAGGTCRN	TF:M11814	1.36939e-08	7.86347	14115	46	33	60617	ADGRB1,AFF3,ANKRD11,ARHGAP23,CASZ1,CCDC127,CDH23,COL9A2,CRYM,DBN1,DCDC2,DIAPH3,ELMO3,ESPN,F13A1,FMNL3,GAS6,GTPBP2,LOXHD1,MYH14,MYO3A,NISCH,OTOF,PCDH15,RASD1,SCARF2,SCN4A,SH3TC2,SLC26A5,SRRM4,TMEM132E,TNC,WHRN
TF	Factor: T3R-beta; motif: NRGGTCAAAGGTCRN; match class: 0	TF:M11814_0	1.36939e-08	7.86347	14115	46	33	60617	ADGRB1,AFF3,ANKRD11,ARHGAP23,CASZ1,CCDC127,CDH23,COL9A2,CRYM,DBN1,DCDC2,DIAPH3,ELMO3,ESPN,F13A1,FMNL3,GAS6,GTPBP2,LOXHD1,MYH14,MYO3A,NISCH,OTOF,PCDH15,RASD1,SCARF2,SCN4A,SH3TC2,SLC26A5,SRRM4,TMEM132E,TNC,WHRN
TF	Factor: Churchill; motif: CGGGNN; match class: 1	TF:M00986_1	1.41377e-08	7.84962	10388	46	29	60617	ADGRB1,ANKRD11,ARHGAP23,CASZ1,CCDC127,CDH23,COL9A2,DBN1,DCDC2,DMXL2,ELMO3,ESPN,FMNL3,GAS6,GTPBP2,KCNQ4,LOXHD1,MYH14,MYO3A,NISCH,OTOF,PLCB2,RASD1,RNF10,SCARF2,SRRM4,TMEM132E,TNC,WHRN
TF	Factor: GCMa; motif: RTGCGGGTN; match class: 0	TF:M11595_0	1.59678e-08	7.79676	12230	46	31	60617	ADGRB1,AFF3,ANKRD11,ARHGAP23,ATP2B2,ATP2B4,CASZ1,CCDC127,COL9A2,DCDC2,DMXL2,ELMO3,ESPN,FMNL3,GAS6,KCNQ4,LOR,LOXHD1,MOGS,NISCH,OTOF,PLCB2,RASD1,SCARF2,SCN4A,SCRIB,SLC26A5,SRRM4,TMEM132E,TNC,WHRN
TF	Factor: GCMa; motif: RTGCGGGTN	TF:M11595	1.59678e-08	7.79676	12230	46	31	60617	ADGRB1,AFF3,ANKRD11,ARHGAP23,ATP2B2,ATP2B4,CASZ1,CCDC127,COL9A2,DCDC2,DMXL2,ELMO3,ESPN,FMNL3,GAS6,KCNQ4,LOR,LOXHD1,MOGS,NISCH,OTOF,PLCB2,RASD1,SCARF2,SCN4A,SCRIB,SLC26A5,SRRM4,TMEM132E,TNC,WHRN
TF	Factor: ER-beta; motif: RGGTCASCNTGMCCY	TF:M09910	1.62409e-08	7.78939	9606	46	28	60617	ADGRB1,AFF3,ANKRD11,ARHGAP23,ATP2B2,CCDC127,CDH23,COL9A2,CRYM,DBN1,DMXL2,ELMO3,ESPN,FMNL3,GAS6,KCNQ4,LOXHD1,MYH14,MYO3A,NISCH,OTOF,RASD1,RNF10,SCRIB,SERINC3,SRRM4,TMEM132E,WHRN
TF	Factor: ER-beta; motif: RGGTCASCNTGMCCY; match class: 0	TF:M09910_0	1.62409e-08	7.78939	9606	46	28	60617	ADGRB1,AFF3,ANKRD11,ARHGAP23,ATP2B2,CCDC127,CDH23,COL9A2,CRYM,DBN1,DMXL2,ELMO3,ESPN,FMNL3,GAS6,KCNQ4,LOXHD1,MYH14,MYO3A,NISCH,OTOF,RASD1,RNF10,SCRIB,SERINC3,SRRM4,TMEM132E,WHRN
TF	Factor: E2F-1:TBR2; motif: NGGTGNNANGGCGCNNTNNCRNNN; match class: 0	TF:M08523_0	1.68115e-08	7.77439	12253	46	31	60617	ADGRB1,ANKRD11,ARHGAP23,ASPM,CASZ1,CCDC127,CDH23,COL9A2,CRYM,DBN1,DMXL2,ELMO3,ESPN,GAS6,GTPBP2,KCNQ4,MOGS,MYH14,MYO3A,PLCB2,RASD1,RNF10,SCARF2,SCN4A,SCRIB,SERINC3,SLC26A5,TMC1,TMEM132E,TNC,WHRN
TF	Factor: E2F-1:TBR2; motif: NGGTGNNANGGCGCNNTNNCRNNN	TF:M08523	1.68115e-08	7.77439	12253	46	31	60617	ADGRB1,ANKRD11,ARHGAP23,ASPM,CASZ1,CCDC127,CDH23,COL9A2,CRYM,DBN1,DMXL2,ELMO3,ESPN,GAS6,GTPBP2,KCNQ4,MOGS,MYH14,MYO3A,PLCB2,RASD1,RNF10,SCARF2,SCN4A,SCRIB,SERINC3,SLC26A5,TMC1,TMEM132E,TNC,WHRN
TF	Factor: E2F-1; motif: NTTTTGGCGCCAWWWN	TF:M11533	1.71809e-08	7.76495	13222	46	32	60617	ADGRB1,AFF3,ANKRD11,ASPM,ATP2B2,ATP2B4,CASZ1,CCDC127,CDH23,COL9A2,DBN1,DCDC2,DMXL2,ELMO3,ESPN,F13A1,FMNL3,GTPBP2,KCNQ4,LOXHD1,MOGS,MYH14,MYO1A,MYO3A,PCDH15,PLCB2,RASD1,RNF10,SCARF2,SCRIB,TMEM132E,WHRN
TF	Factor: E2F-1; motif: NTTTTGGCGCCAWWWN; match class: 0	TF:M11533_0	1.71809e-08	7.76495	13222	46	32	60617	ADGRB1,AFF3,ANKRD11,ASPM,ATP2B2,ATP2B4,CASZ1,CCDC127,CDH23,COL9A2,DBN1,DCDC2,DMXL2,ELMO3,ESPN,F13A1,FMNL3,GTPBP2,KCNQ4,LOXHD1,MOGS,MYH14,MYO1A,MYO3A,PCDH15,PLCB2,RASD1,RNF10,SCARF2,SCRIB,TMEM132E,WHRN
TF	Factor: CHD2; motif: TCTCGCGAG	TF:M04710	1.79766e-08	7.74529	14247	46	33	60617	ADGRB1,AFF3,ANKRD11,ATP2B2,ATP2B4,CASZ1,CDH23,CRYM,DBN1,DMXL2,ELMO3,ESPN,F13A1,FMNL3,GAS6,GTPBP2,MOGS,MYO1A,MYO3A,PCDH15,PLCB2,RASD1,RNF10,SCARF2,SCN4A,SCRIB,SERINC3,SH3TC2,SLC26A5,SRRM4,TMEM132E,TNC,WHRN
TF	Factor: CHD2; motif: TCTCGCGAG; match class: 0	TF:M04710_0	1.79766e-08	7.74529	14247	46	33	60617	ADGRB1,AFF3,ANKRD11,ATP2B2,ATP2B4,CASZ1,CDH23,CRYM,DBN1,DMXL2,ELMO3,ESPN,F13A1,FMNL3,GAS6,GTPBP2,MOGS,MYO1A,MYO3A,PCDH15,PLCB2,RASD1,RNF10,SCARF2,SCN4A,SCRIB,SERINC3,SH3TC2,SLC26A5,SRRM4,TMEM132E,TNC,WHRN
TF	Factor: AP-2beta; motif: NSCCNNNGGSN; match class: 1	TF:M11478_1	1.93836e-08	7.71257	8102	46	26	60617	ADGRB1,ANKRD11,ARHGAP23,ATP2B2,CASZ1,CDH23,COL9A2,DBN1,ELMO3,ESPN,GAS6,KCNQ4,MOGS,MYH14,NISCH,OTOF,PLCB2,RASD1,RNF10,SCARF2,SCN4A,SCRIB,SLC26A5,TMC1,TMEM132E,WHRN
TF	Factor: GTF2IRD1-isoform2; motif: GGGATTRNR	TF:M01229	2.07506e-08	7.68297	15370	46	34	60617	AFF3,ANKRD11,ASPM,ATP2B2,CASZ1,CCDC127,CDH23,COL9A2,DBN1,DIAPH3,ESPN,F13A1,FMNL3,GAS6,GTPBP2,LOR,MOGS,MYH14,MYO1A,MYO3A,NISCH,OTOF,PCDH15,PLCB2,SCARF2,SCN4A,SCRIB,SH3TC2,SLC26A5,SRRM4,TMC1,TMEM132E,TNC,WHRN
TF	Factor: GTF2IRD1-isoform2; motif: GGGATTRNR; match class: 0	TF:M01229_0	2.07506e-08	7.68297	15370	46	34	60617	AFF3,ANKRD11,ASPM,ATP2B2,CASZ1,CCDC127,CDH23,COL9A2,DBN1,DIAPH3,ESPN,F13A1,FMNL3,GAS6,GTPBP2,LOR,MOGS,MYH14,MYO1A,MYO3A,NISCH,OTOF,PCDH15,PLCB2,SCARF2,SCN4A,SCRIB,SH3TC2,SLC26A5,SRRM4,TMC1,TMEM132E,TNC,WHRN
TF	Factor: NF-E4; motif: GTGAGGS	TF:M08826	2.16767e-08	7.66401	11445	46	30	60617	ADGRB1,AFF3,ANKRD11,ARHGAP23,ASPM,ATP2B2,ATP2B4,CASZ1,CDH23,DBN1,DCDC2,DMXL2,ELMO3,ESPN,F13A1,FMNL3,LOXHD1,MOGS,MYO1A,MYO3A,NISCH,OTOF,PCDH15,PLCB2,RASD1,RNF10,SH3TC2,SLC26A5,SRRM4,TMC1
TF	Factor: NF-E4; motif: GTGAGGS; match class: 0	TF:M08826_0	2.16767e-08	7.66401	11445	46	30	60617	ADGRB1,AFF3,ANKRD11,ARHGAP23,ASPM,ATP2B2,ATP2B4,CASZ1,CDH23,DBN1,DCDC2,DMXL2,ELMO3,ESPN,F13A1,FMNL3,LOXHD1,MOGS,MYO1A,MYO3A,NISCH,OTOF,PCDH15,PLCB2,RASD1,RNF10,SH3TC2,SLC26A5,SRRM4,TMC1
TF	Factor: VDR; motif: RRGGTCANNGRGKTCA	TF:M09671	2.49428e-08	7.60305	8191	46	26	60617	ADGRB1,ARHGAP23,ATP2B2,ATP2B4,CASZ1,CCDC127,CDH23,DBN1,DMXL2,ELMO3,ESPN,FMNL3,GAS6,GTPBP2,KCNQ4,LOR,LOXHD1,MYO3A,NISCH,OTOF,RASD1,SCARF2,SCN4A,SRRM4,TMC1,WHRN
TF	Factor: VDR; motif: RRGGTCANNGRGKTCA; match class: 0	TF:M09671_0	2.49428e-08	7.60305	8191	46	26	60617	ADGRB1,ARHGAP23,ATP2B2,ATP2B4,CASZ1,CCDC127,CDH23,DBN1,DMXL2,ELMO3,ESPN,FMNL3,GAS6,GTPBP2,KCNQ4,LOR,LOXHD1,MYO3A,NISCH,OTOF,RASD1,SCARF2,SCN4A,SRRM4,TMC1,WHRN
TF	Factor: TIEG1; motif: NCCCNSNCCCCGCCCCC; match class: 1	TF:M12351_1	2.65342e-08	7.57619	8213	46	26	60617	ADGRB1,ARHGAP23,ATP2B2,CASZ1,CDH23,COL9A2,CRYM,DBN1,DMXL2,ELMO3,ESPN,FMNL3,GAS6,GTPBP2,KCNQ4,MYH14,NISCH,OTOF,PLCB2,RASD1,SCARF2,SCRIB,SRRM4,TMEM132E,TNC,WHRN
TF	Factor: SP1; motif: NRGKGGGCGGGGCN	TF:M09765	2.88352e-08	7.54008	7502	46	25	60617	ARHGAP23,ATP2B2,CCDC127,COL9A2,CRYM,DBN1,DMXL2,ELMO3,ESPN,FMNL3,GAS6,GTPBP2,KCNQ4,MYH14,MYO3A,NISCH,PLCB2,RASD1,RNF10,SCARF2,SCRIB,SERINC3,SLC26A5,SRRM4,WHRN
TF	Factor: SP1; motif: NRGKGGGCGGGGCN; match class: 0	TF:M09765_0	2.88352e-08	7.54008	7502	46	25	60617	ARHGAP23,ATP2B2,CCDC127,COL9A2,CRYM,DBN1,DMXL2,ELMO3,ESPN,FMNL3,GAS6,GTPBP2,KCNQ4,MYH14,MYO3A,NISCH,PLCB2,RASD1,RNF10,SCARF2,SCRIB,SERINC3,SLC26A5,SRRM4,WHRN
TF	Factor: myogenin; motif: CRSCTGTTBNNTTTGGCACGSNGCCARCH; match class: 0	TF:M00056_0	2.90211e-08	7.53729	12500	46	31	60617	ADGRB1,AFF3,ANKRD11,ARHGAP23,ATP2B4,CDH23,DBN1,DCDC2,DIAPH3,DMXL2,ELMO3,ESPN,F13A1,FMNL3,GTPBP2,LOR,LOXHD1,MOGS,MYH14,MYO3A,NISCH,OTOF,PLCB2,RASD1,RNF10,SCARF2,SCN4A,SCRIB,SLC26A5,TMEM132E,TNC
TF	Factor: myogenin; motif: CRSCTGTTBNNTTTGGCACGSNGCCARCH	TF:M00056	2.90211e-08	7.53729	12500	46	31	60617	ADGRB1,AFF3,ANKRD11,ARHGAP23,ATP2B4,CDH23,DBN1,DCDC2,DIAPH3,DMXL2,ELMO3,ESPN,F13A1,FMNL3,GTPBP2,LOR,LOXHD1,MOGS,MYH14,MYO3A,NISCH,OTOF,PLCB2,RASD1,RNF10,SCARF2,SCN4A,SCRIB,SLC26A5,TMEM132E,TNC
TF	Factor: ZGPAT; motif: GRGGCWGNGGNG; match class: 0	TF:M09739_0	3.07733e-08	7.51183	8266	46	26	60617	ADGRB1,ANKRD11,ARHGAP23,ASPM,ATP2B2,ATP2B4,CASZ1,CCDC127,COL9A2,DBN1,DCDC2,DIAPH3,ELMO3,ESPN,FMNL3,GTPBP2,KCNQ4,NISCH,OTOF,PLCB2,RASD1,RNF10,SCARF2,SCRIB,SLC26A5,TNC
TF	Factor: ZGPAT; motif: GRGGCWGNGGNG	TF:M09739	3.07733e-08	7.51183	8266	46	26	60617	ADGRB1,ANKRD11,ARHGAP23,ASPM,ATP2B2,ATP2B4,CASZ1,CCDC127,COL9A2,DBN1,DCDC2,DIAPH3,ELMO3,ESPN,FMNL3,GTPBP2,KCNQ4,NISCH,OTOF,PLCB2,RASD1,RNF10,SCARF2,SCRIB,SLC26A5,TNC
TF	Factor: PATZ; motif: GGGGNGGGGGMKGGRRNGGNRN; match class: 1	TF:M10026_1	3.27071e-08	7.48536	4917	46	21	60617	ANKRD11,ARHGAP23,ATP2B2,ATP2B4,CASZ1,CCDC127,COL9A2,DBN1,DMXL2,ELMO3,ESPN,GAS6,GTPBP2,KCNQ4,NISCH,OTOF,RASD1,RNF10,SCRIB,SRRM4,WHRN
TF	Factor: egr-3; motif: GTGGGY	TF:M03818	3.57784e-08	7.44638	13570	46	32	60617	ADGRB1,AFF3,ANKRD11,ARHGAP23,ASPM,ATP2B2,ATP2B4,CASZ1,CCDC127,COL9A2,DBN1,DMXL2,ELMO3,ESPN,FMNL3,KCNQ4,LOR,LOXHD1,MOGS,MYH14,MYO1A,MYO3A,NISCH,OTOF,PLCB2,RNF10,SCARF2,SCN4A,SCRIB,SERINC3,SH3TC2,WHRN
TF	Factor: egr-3; motif: GTGGGY; match class: 0	TF:M03818_0	3.57784e-08	7.44638	13570	46	32	60617	ADGRB1,AFF3,ANKRD11,ARHGAP23,ASPM,ATP2B2,ATP2B4,CASZ1,CCDC127,COL9A2,DBN1,DMXL2,ELMO3,ESPN,FMNL3,KCNQ4,LOR,LOXHD1,MOGS,MYH14,MYO1A,MYO3A,NISCH,OTOF,PLCB2,RNF10,SCARF2,SCN4A,SCRIB,SERINC3,SH3TC2,WHRN
TF	Factor: AP-2beta; motif: NSCCYNRGGSN	TF:M11477	3.67513e-08	7.43473	8330	46	26	60617	ADGRB1,ANKRD11,ARHGAP23,ATP2B2,CDH23,COL9A2,DBN1,DCDC2,DIAPH3,ELMO3,ESPN,F13A1,GAS6,GTPBP2,KCNQ4,LOR,LOXHD1,NISCH,OTOF,PLCB2,RASD1,SCARF2,SCRIB,TMC1,TMEM132E,TNC
TF	Factor: AP-2beta; motif: NSCCYNRGGSN; match class: 0	TF:M11477_0	3.67513e-08	7.43473	8330	46	26	60617	ADGRB1,ANKRD11,ARHGAP23,ATP2B2,CDH23,COL9A2,DBN1,DCDC2,DIAPH3,ELMO3,ESPN,F13A1,GAS6,GTPBP2,KCNQ4,LOR,LOXHD1,NISCH,OTOF,PLCB2,RASD1,SCARF2,SCRIB,TMC1,TMEM132E,TNC
TF	Factor: pax-6; motif: NYACGCNTSRNYGCNYN; match class: 0	TF:M11883_0	3.69859e-08	7.43196	13586	46	32	60617	ADGRB1,AFF3,ANKRD11,ARHGAP23,ASPM,ATP2B4,CASZ1,CCDC127,CDH23,DCDC2,DMXL2,ELMO3,ESPN,F13A1,FMNL3,GAS6,GTPBP2,KCNQ4,LOXHD1,MOGS,MYH14,NISCH,RNF10,SCARF2,SCN4A,SCRIB,SERINC3,SLC26A5,TMC1,TMEM132E,TNC,WHRN
TF	Factor: pax-6; motif: NYACGCNTSRNYGCNYN	TF:M11883	3.69859e-08	7.43196	13586	46	32	60617	ADGRB1,AFF3,ANKRD11,ARHGAP23,ASPM,ATP2B4,CASZ1,CCDC127,CDH23,DCDC2,DMXL2,ELMO3,ESPN,F13A1,FMNL3,GAS6,GTPBP2,KCNQ4,LOXHD1,MOGS,MYH14,NISCH,RNF10,SCARF2,SCN4A,SCRIB,SERINC3,SLC26A5,TMC1,TMEM132E,TNC,WHRN
TF	Factor: LUMAN; motif: CYCAGCYYCY; match class: 0	TF:M09729_0	3.80835e-08	7.41926	10798	46	29	60617	ADGRB1,ANKRD11,ARHGAP23,ATP2B2,ATP2B4,CASZ1,CCDC127,COL9A2,CRYM,DBN1,DIAPH3,ELMO3,ESPN,F13A1,FMNL3,GAS6,LOR,MOGS,MYO1A,MYO3A,NISCH,OTOF,PLCB2,RASD1,SCARF2,SCN4A,SH3TC2,SRRM4,TMEM132E
TF	Factor: LUMAN; motif: CYCAGCYYCY	TF:M09729	3.80835e-08	7.41926	10798	46	29	60617	ADGRB1,ANKRD11,ARHGAP23,ATP2B2,ATP2B4,CASZ1,CCDC127,COL9A2,CRYM,DBN1,DIAPH3,ELMO3,ESPN,F13A1,FMNL3,GAS6,LOR,MOGS,MYO1A,MYO3A,NISCH,OTOF,PLCB2,RASD1,SCARF2,SCN4A,SH3TC2,SRRM4,TMEM132E
TF	Factor: NR1B1; motif: NRGGNCRTGACCTN	TF:M11796	3.93636e-08	7.4049	10812	46	29	60617	ADGRB1,AFF3,ANKRD11,ARHGAP23,ATP2B2,ATP2B4,CCDC127,CDH23,COL9A2,CRYM,DCDC2,ELMO3,ESPN,GTPBP2,KCNQ4,LOR,LOXHD1,MOGS,MYH14,MYO1A,NISCH,PLCB2,RASD1,SCARF2,SCN4A,SCRIB,SLC26A5,TNC,WHRN
TF	Factor: NR1B1; motif: NRGGNCRTGACCTN; match class: 0	TF:M11796_0	3.93636e-08	7.4049	10812	46	29	60617	ADGRB1,AFF3,ANKRD11,ARHGAP23,ATP2B2,ATP2B4,CCDC127,CDH23,COL9A2,CRYM,DCDC2,ELMO3,ESPN,GTPBP2,KCNQ4,LOR,LOXHD1,MOGS,MYH14,MYO1A,NISCH,PLCB2,RASD1,SCARF2,SCN4A,SCRIB,SLC26A5,TNC,WHRN
TF	Factor: GATAD2A; motif: CCTKTG; match class: 1	TF:M09726_1	4.47839e-08	7.34888	9187	46	27	60617	ADGRB1,ARHGAP23,ATP2B2,CASZ1,COL9A2,CRYM,DCDC2,DMXL2,ELMO3,F13A1,FMNL3,GTPBP2,KCNQ4,LOR,MOGS,MYH14,MYO1A,MYO3A,OTOF,PLCB2,RASD1,RNF10,SCARF2,SCN4A,SH3TC2,TMC1,TNC
TF	Factor: SP2; motif: GGGCGGGAC	TF:M01783	4.72846e-08	7.32528	9208	46	27	60617	AFF3,ANKRD11,ARHGAP23,ATP2B2,ATP2B4,CCDC127,CDH23,COL9A2,CRYM,DBN1,DMXL2,ELMO3,ESPN,FMNL3,GAS6,GTPBP2,KCNQ4,LOR,MOGS,MYH14,NISCH,RASD1,SCRIB,SERINC3,SLC26A5,SRRM4,WHRN
TF	Factor: SP2; motif: GGGCGGGAC; match class: 0	TF:M01783_0	4.72846e-08	7.32528	9208	46	27	60617	AFF3,ANKRD11,ARHGAP23,ATP2B2,ATP2B4,CCDC127,CDH23,COL9A2,CRYM,DBN1,DMXL2,ELMO3,ESPN,FMNL3,GAS6,GTPBP2,KCNQ4,LOR,MOGS,MYH14,NISCH,RASD1,SCRIB,SERINC3,SLC26A5,SRRM4,WHRN
TF	Factor: GKLF; motif: NNCCMCRCCCN	TF:M12173	5.45748e-08	7.26301	10089	46	28	60617	ADGRB1,AFF3,ARHGAP23,ASPM,ATP2B2,CCDC127,CDH23,COL9A2,CRYM,DBN1,DMXL2,ELMO3,ESPN,GAS6,GTPBP2,KCNQ4,MYH14,NISCH,OTOF,PLCB2,RASD1,RNF10,SCARF2,SCRIB,SERINC3,SLC26A5,SRRM4,WHRN
TF	Factor: GKLF; motif: NNCCMCRCCCN; match class: 0	TF:M12173_0	5.45748e-08	7.26301	10089	46	28	60617	ADGRB1,AFF3,ARHGAP23,ASPM,ATP2B2,CCDC127,CDH23,COL9A2,CRYM,DBN1,DMXL2,ELMO3,ESPN,GAS6,GTPBP2,KCNQ4,MYH14,NISCH,OTOF,PLCB2,RASD1,RNF10,SCARF2,SCRIB,SERINC3,SLC26A5,SRRM4,WHRN
TF	Factor: Sp2; motif: NYSGCCCCGCCCCCY	TF:M03567	5.53592e-08	7.25681	7726	46	25	60617	AFF3,ARHGAP23,ATP2B2,CCDC127,CDH23,COL9A2,CRYM,DBN1,DMXL2,ELMO3,ESPN,FMNL3,KCNQ4,MYH14,MYO3A,NISCH,OTOF,PLCB2,RASD1,RNF10,SCARF2,SCRIB,SERINC3,SLC26A5,WHRN
TF	Factor: Sp2; motif: NYSGCCCCGCCCCCY; match class: 0	TF:M03567_0	5.53592e-08	7.25681	7726	46	25	60617	AFF3,ARHGAP23,ATP2B2,CCDC127,CDH23,COL9A2,CRYM,DBN1,DMXL2,ELMO3,ESPN,FMNL3,KCNQ4,MYH14,MYO3A,NISCH,OTOF,PLCB2,RASD1,RNF10,SCARF2,SCRIB,SERINC3,SLC26A5,WHRN
TF	Factor: AP2; motif: GCCYGSGGSN; match class: 0	TF:M08867_0	5.71606e-08	7.2429	10108	46	28	60617	ADGRB1,ANKRD11,ARHGAP23,CASZ1,CCDC127,CDH23,COL9A2,DBN1,ELMO3,ESPN,FMNL3,GAS6,KCNQ4,LOXHD1,MOGS,MYH14,MYO3A,NISCH,OTOF,RASD1,RNF10,SCARF2,SCN4A,SCRIB,SLC26A5,TMEM132E,TNC,WHRN
TF	Factor: AP2; motif: GCCYGSGGSN	TF:M08867	5.71606e-08	7.2429	10108	46	28	60617	ADGRB1,ANKRD11,ARHGAP23,CASZ1,CCDC127,CDH23,COL9A2,DBN1,ELMO3,ESPN,FMNL3,GAS6,KCNQ4,LOXHD1,MOGS,MYH14,MYO3A,NISCH,OTOF,RASD1,RNF10,SCARF2,SCN4A,SCRIB,SLC26A5,TMEM132E,TNC,WHRN
TF	Factor: KLF3; motif: NNNNNNGGGCGGGGCNNGN	TF:M09970	6.03128e-08	7.21959	7756	46	25	60617	AFF3,ARHGAP23,ATP2B2,CCDC127,CDH23,COL9A2,CRYM,DBN1,ELMO3,ESPN,FMNL3,GAS6,GTPBP2,KCNQ4,MYH14,NISCH,PCDH15,PLCB2,RASD1,SCARF2,SCRIB,SERINC3,SLC26A5,SRRM4,WHRN
TF	Factor: KLF3; motif: NNNNNNGGGCGGGGCNNGN; match class: 0	TF:M09970_0	6.03128e-08	7.21959	7756	46	25	60617	AFF3,ARHGAP23,ATP2B2,CCDC127,CDH23,COL9A2,CRYM,DBN1,ELMO3,ESPN,FMNL3,GAS6,GTPBP2,KCNQ4,MYH14,NISCH,PCDH15,PLCB2,RASD1,SCARF2,SCRIB,SERINC3,SLC26A5,SRRM4,WHRN
TF	Factor: ZNF586; motif: CAGGCCYRGAGG; match class: 1	TF:M10491_1	6.20554e-08	7.20722	7766	46	25	60617	ANKRD11,ARHGAP23,ATP2B2,CASZ1,CCDC127,CDH23,COL9A2,DBN1,DMXL2,ELMO3,ESPN,GTPBP2,KCNQ4,LOXHD1,MOGS,MYH14,MYO3A,NISCH,PLCB2,SCARF2,SCN4A,SCRIB,SH3TC2,SLC26A5,WHRN
TF	Factor: Sp1; motif: NGGGGGCGGGGCCNGGGGGGGG	TF:M10071	6.35381e-08	7.19697	8531	46	26	60617	ADGRB1,AFF3,ANKRD11,ARHGAP23,ATP2B2,CCDC127,CDH23,COL9A2,CRYM,DBN1,DMXL2,ELMO3,ESPN,FMNL3,GAS6,GTPBP2,KCNQ4,MYH14,NISCH,RASD1,SCARF2,SCRIB,SERINC3,SLC26A5,SRRM4,WHRN
TF	Factor: Sp1; motif: NGGGGGCGGGGCCNGGGGGGGG; match class: 0	TF:M10071_0	6.35381e-08	7.19697	8531	46	26	60617	ADGRB1,AFF3,ANKRD11,ARHGAP23,ATP2B2,CCDC127,CDH23,COL9A2,CRYM,DBN1,DMXL2,ELMO3,ESPN,FMNL3,GAS6,GTPBP2,KCNQ4,MYH14,NISCH,RASD1,SCARF2,SCRIB,SERINC3,SLC26A5,SRRM4,WHRN
TF	Factor: Egr-1; motif: GCGGGGGCGG	TF:M07354	7.13062e-08	7.14687	7815	46	25	60617	ADGRB1,AFF3,ARHGAP23,ATP2B2,CASZ1,CCDC127,CDH23,COL9A2,CRYM,DBN1,DMXL2,ELMO3,ESPN,FMNL3,GAS6,KCNQ4,MYH14,NISCH,PLCB2,RNF10,SCRIB,SLC26A5,TMEM132E,TNC,WHRN
TF	Factor: Egr-1; motif: GCGGGGGCGG; match class: 0	TF:M07354_0	7.13062e-08	7.14687	7815	46	25	60617	ADGRB1,AFF3,ARHGAP23,ATP2B2,CASZ1,CCDC127,CDH23,COL9A2,CRYM,DBN1,DMXL2,ELMO3,ESPN,FMNL3,GAS6,KCNQ4,MYH14,NISCH,PLCB2,RNF10,SCRIB,SLC26A5,TMEM132E,TNC,WHRN
TF	Factor: E2F-6; motif: NGGGCGGGARRNN; match class: 0	TF:M09895_0	7.56584e-08	7.12114	7836	46	25	60617	ANKRD11,ARHGAP23,ATP2B2,CCDC127,CDH23,COL9A2,DBN1,DCDC2,DIAPH3,ELMO3,F13A1,FMNL3,GAS6,GTPBP2,MOGS,MYH14,MYO1A,MYO3A,OTOF,RNF10,SCN4A,SCRIB,SH3TC2,TMEM132E,TNC
TF	Factor: E2F-6; motif: NGGGCGGGARRNN	TF:M09895	7.56584e-08	7.12114	7836	46	25	60617	ANKRD11,ARHGAP23,ATP2B2,CCDC127,CDH23,COL9A2,DBN1,DCDC2,DIAPH3,ELMO3,F13A1,FMNL3,GAS6,GTPBP2,MOGS,MYH14,MYO1A,MYO3A,OTOF,RNF10,SCN4A,SCRIB,SH3TC2,TMEM132E,TNC
TF	Factor: GKLF; motif: CCTCCYN; match class: 1	TF:M01835_1	7.63941e-08	7.11694	10228	46	28	60617	ADGRB1,AFF3,ARHGAP23,ATP2B2,CASZ1,CDH23,COL9A2,CRYM,DBN1,ELMO3,ESPN,F13A1,FMNL3,GAS6,GTPBP2,KCNQ4,LOXHD1,MOGS,MYH14,MYO1A,MYO3A,NISCH,OTOF,PLCB2,SCN4A,SH3TC2,SRRM4,TMC1
TF	Factor: XBP-1; motif: WNNGMCACGTC; match class: 0	TF:M01770_0	7.82832e-08	7.10633	11108	46	29	60617	ADGRB1,ANKRD11,ASPM,CASZ1,CDH23,COL9A2,DBN1,DCDC2,DIAPH3,DMXL2,ELMO3,ESPN,F13A1,FMNL3,GTPBP2,KCNQ4,LOR,LOXHD1,MOGS,MYH14,MYO1A,NISCH,PLCB2,RASD1,RNF10,SCN4A,SLC26A5,TMEM132E,WHRN
TF	Factor: XBP-1; motif: WNNGMCACGTC	TF:M01770	7.82832e-08	7.10633	11108	46	29	60617	ADGRB1,ANKRD11,ASPM,CASZ1,CDH23,COL9A2,DBN1,DCDC2,DIAPH3,DMXL2,ELMO3,ESPN,F13A1,FMNL3,GTPBP2,KCNQ4,LOR,LOXHD1,MOGS,MYH14,MYO1A,NISCH,PLCB2,RASD1,RNF10,SCN4A,SLC26A5,TMEM132E,WHRN
TF	Factor: KLF15; motif: RCCMCRCCCMCN; match class: 0	TF:M12160_0	7.86042e-08	7.10455	12966	46	31	60617	ANKRD11,ARHGAP23,ATP2B2,ATP2B4,CASZ1,CCDC127,COL9A2,DBN1,DMXL2,ELMO3,ESPN,F13A1,FMNL3,GAS6,GTPBP2,KCNQ4,MYH14,MYO1A,MYO3A,NISCH,PLCB2,RNF10,SCARF2,SCN4A,SCRIB,SERINC3,SH3TC2,SRRM4,TMEM132E,TNC,WHRN
TF	Factor: KLF15; motif: RCCMCRCCCMCN	TF:M12160	7.86042e-08	7.10455	12966	46	31	60617	ANKRD11,ARHGAP23,ATP2B2,ATP2B4,CASZ1,CCDC127,COL9A2,DBN1,DMXL2,ELMO3,ESPN,F13A1,FMNL3,GAS6,GTPBP2,KCNQ4,MYH14,MYO1A,MYO3A,NISCH,PLCB2,RNF10,SCARF2,SCN4A,SCRIB,SERINC3,SH3TC2,SRRM4,TMEM132E,TNC,WHRN
TF	Factor: TCF-1; motif: ACATCGRGRCGCTGW; match class: 1	TF:M11601_1	8.36408e-08	7.07758	11137	46	29	60617	ADGRB1,AFF3,ANKRD11,ARHGAP23,ASPM,CASZ1,CCDC127,CDH23,COL9A2,DBN1,DMXL2,ELMO3,ESPN,FMNL3,GAS6,GTPBP2,KCNQ4,MOGS,MYH14,MYO3A,RASD1,RNF10,SCARF2,SCN4A,SCRIB,SLC26A5,SRRM4,TMEM132E,WHRN
TF	Factor: SREBP-1; motif: CACSCCA	TF:M00749	9.00597e-08	7.04547	8662	46	26	60617	ADGRB1,ARHGAP23,ATP2B4,CASZ1,CDH23,COL9A2,DBN1,DIAPH3,DMXL2,ELMO3,GAS6,GTPBP2,LOR,LOXHD1,MYO3A,OTOF,PLCB2,RASD1,SCARF2,SCN4A,SCRIB,SERINC3,SLC26A5,SRRM4,TNC,WHRN
TF	Factor: SREBP-1; motif: CACSCCA; match class: 0	TF:M00749_0	9.00597e-08	7.04547	8662	46	26	60617	ADGRB1,ARHGAP23,ATP2B4,CASZ1,CDH23,COL9A2,DBN1,DIAPH3,DMXL2,ELMO3,GAS6,GTPBP2,LOR,LOXHD1,MYO3A,OTOF,PLCB2,RASD1,SCARF2,SCN4A,SCRIB,SERINC3,SLC26A5,SRRM4,TNC,WHRN
TF	Factor: YB-1; motif: CCAMTCNGMR; match class: 0	TF:M03805_0	9.11756e-08	7.04012	10302	46	28	60617	ADGRB1,AFF3,ANKRD11,ARHGAP23,ASPM,ATP2B4,COL9A2,CRYM,DBN1,DCDC2,DIAPH3,ELMO3,ESPN,F13A1,FMNL3,GTPBP2,KCNQ4,LOR,LOXHD1,MYH14,NISCH,OTOF,PLCB2,RNF10,SCN4A,SLC26A5,SRRM4,TNC
TF	Factor: YB-1; motif: CCAMTCNGMR	TF:M03805	9.11756e-08	7.04012	10302	46	28	60617	ADGRB1,AFF3,ANKRD11,ARHGAP23,ASPM,ATP2B4,COL9A2,CRYM,DBN1,DCDC2,DIAPH3,ELMO3,ESPN,F13A1,FMNL3,GTPBP2,KCNQ4,LOR,LOXHD1,MYH14,NISCH,OTOF,PLCB2,RNF10,SCN4A,SLC26A5,SRRM4,TNC
TF	Factor: GABP-alpha; motif: AACCGGAAR; match class: 0	TF:M04748_0	9.79127e-08	7.00916	16186	46	34	60617	ADGRB1,AFF3,ANKRD11,ARHGAP23,ASPM,ATP2B4,CASZ1,CCDC127,DBN1,DIAPH3,DMXL2,ELMO3,ESPN,F13A1,FMNL3,GAS6,GTPBP2,KCNQ4,MOGS,MYH14,MYO1A,MYO3A,NISCH,OTOF,PCDH15,RASD1,RNF10,SCARF2,SCRIB,SERINC3,SLC26A5,TMEM132E,TNC,WHRN
TF	Factor: GABP-alpha; motif: AACCGGAAR	TF:M04748	9.79127e-08	7.00916	16186	46	34	60617	ADGRB1,AFF3,ANKRD11,ARHGAP23,ASPM,ATP2B4,CASZ1,CCDC127,DBN1,DIAPH3,DMXL2,ELMO3,ESPN,F13A1,FMNL3,GAS6,GTPBP2,KCNQ4,MOGS,MYH14,MYO1A,MYO3A,NISCH,OTOF,PCDH15,RASD1,RNF10,SCARF2,SCRIB,SERINC3,SLC26A5,TMEM132E,TNC,WHRN
TF	Factor: GLI; motif: NGACCMCCCAN; match class: 0	TF:M07290_0	1.01603e-07	6.99309	7210	46	24	60617	ADGRB1,ANKRD11,ARHGAP23,ASPM,ATP2B2,ATP2B4,CASZ1,CCDC127,DCDC2,DIAPH3,ELMO3,FMNL3,KCNQ4,LOXHD1,MYH14,MYO3A,NISCH,PLCB2,SCARF2,SCN4A,SCRIB,SH3TC2,SRRM4,TNC
TF	Factor: GLI; motif: NGACCMCCCAN	TF:M07290	1.01603e-07	6.99309	7210	46	24	60617	ADGRB1,ANKRD11,ARHGAP23,ASPM,ATP2B2,ATP2B4,CASZ1,CCDC127,DCDC2,DIAPH3,ELMO3,FMNL3,KCNQ4,LOXHD1,MYH14,MYO3A,NISCH,PLCB2,SCARF2,SCN4A,SCRIB,SH3TC2,SRRM4,TNC
TF	Factor: myogenin; motif: CAGCTG	TF:M02101	1.08475e-07	6.96467	13121	46	31	60617	ADGRB1,AFF3,ARHGAP23,ATP2B2,ATP2B4,CASZ1,CCDC127,CDH23,COL9A2,CRYM,DBN1,DMXL2,ELMO3,ESPN,F13A1,GAS6,KCNQ4,LOR,LOXHD1,NISCH,PCDH15,PLCB2,RASD1,SCN4A,SCRIB,SERINC3,SH3TC2,SLC26A5,TMEM132E,TNC,WHRN
TF	Factor: myogenin; motif: CAGCTG; match class: 0	TF:M02101_0	1.08475e-07	6.96467	13121	46	31	60617	ADGRB1,AFF3,ARHGAP23,ATP2B2,ATP2B4,CASZ1,CCDC127,CDH23,COL9A2,CRYM,DBN1,DMXL2,ELMO3,ESPN,F13A1,GAS6,KCNQ4,LOR,LOXHD1,NISCH,PCDH15,PLCB2,RASD1,SCN4A,SCRIB,SERINC3,SH3TC2,SLC26A5,TMEM132E,TNC,WHRN
TF	Factor: myogenin; motif: CAGCTG; match class: 1	TF:M02101_1	1.08475e-07	6.96467	13121	46	31	60617	ADGRB1,AFF3,ARHGAP23,ATP2B2,ATP2B4,CASZ1,CCDC127,CDH23,COL9A2,CRYM,DBN1,DMXL2,ELMO3,ESPN,F13A1,GAS6,KCNQ4,LOR,LOXHD1,NISCH,PCDH15,PLCB2,RASD1,SCN4A,SCRIB,SERINC3,SH3TC2,SLC26A5,TMEM132E,TNC,WHRN
TF	Factor: NMYC; motif: CAYCTG	TF:M01808	1.1028e-07	6.9575	13129	46	31	60617	ADGRB1,AFF3,ARHGAP23,ATP2B2,CASZ1,CCDC127,CDH23,COL9A2,CRYM,DBN1,DCDC2,DIAPH3,DMXL2,ELMO3,ESPN,F13A1,FMNL3,LOR,MOGS,MYH14,MYO1A,NISCH,OTOF,PCDH15,PLCB2,RASD1,SCN4A,SRRM4,TMC1,TMEM132E,TNC
TF	Factor: NMYC; motif: CAYCTG; match class: 0	TF:M01808_0	1.1028e-07	6.9575	13129	46	31	60617	ADGRB1,AFF3,ARHGAP23,ATP2B2,CASZ1,CCDC127,CDH23,COL9A2,CRYM,DBN1,DCDC2,DIAPH3,DMXL2,ELMO3,ESPN,F13A1,FMNL3,LOR,MOGS,MYH14,MYO1A,NISCH,OTOF,PCDH15,PLCB2,RASD1,SCN4A,SRRM4,TMC1,TMEM132E,TNC
TF	Factor: AR; motif: RGGWACAYNGTGTWCYN	TF:M04453	1.22185e-07	6.91298	7273	46	24	60617	AFF3,ATP2B4,CASZ1,CDH23,COL9A2,DCDC2,DMXL2,F13A1,GAS6,GTPBP2,KCNQ4,LOR,LOXHD1,MOGS,MYH14,MYO1A,NISCH,OTOF,RASD1,RNF10,SCARF2,SRRM4,TMC1,TMEM132E
TF	Factor: AR; motif: RGGWACAYNGTGTWCYN; match class: 0	TF:M04453_0	1.22185e-07	6.91298	7273	46	24	60617	AFF3,ATP2B4,CASZ1,CDH23,COL9A2,DCDC2,DMXL2,F13A1,GAS6,GTPBP2,KCNQ4,LOR,LOXHD1,MOGS,MYH14,MYO1A,NISCH,OTOF,RASD1,RNF10,SCARF2,SRRM4,TMC1,TMEM132E
TF	Factor: ER-beta; motif: RGGTCASCNTGMCCY; match class: 1	TF:M09910_1	1.22553e-07	6.91168	4110	46	19	60617	ADGRB1,AFF3,ANKRD11,ARHGAP23,ATP2B2,CDH23,DBN1,ELMO3,ESPN,FMNL3,GAS6,KCNQ4,LOXHD1,MYO3A,NISCH,RASD1,SCRIB,SRRM4,WHRN
TF	Factor: ING4; motif: CCACCA	TF:M01743	1.24526e-07	6.90474	16317	46	34	60617	ADGRB1,AFF3,ARHGAP23,ASPM,ATP2B2,ATP2B4,CASZ1,CCDC127,CDH23,CRYM,DIAPH3,DMXL2,ELMO3,ESPN,F13A1,GTPBP2,KCNQ4,LOR,LOXHD1,MOGS,MYH14,MYO1A,NISCH,OTOF,PLCB2,RASD1,RNF10,SCARF2,SCN4A,SCRIB,SH3TC2,SRRM4,TMEM132E,TNC
TF	Factor: ING4; motif: CCACCA; match class: 0	TF:M01743_0	1.24526e-07	6.90474	16317	46	34	60617	ADGRB1,AFF3,ARHGAP23,ASPM,ATP2B2,ATP2B4,CASZ1,CCDC127,CDH23,CRYM,DIAPH3,DMXL2,ELMO3,ESPN,F13A1,GTPBP2,KCNQ4,LOR,LOXHD1,MOGS,MYH14,MYO1A,NISCH,OTOF,PLCB2,RASD1,RNF10,SCARF2,SCN4A,SCRIB,SH3TC2,SRRM4,TMEM132E,TNC
TF	Factor: E2F-2; motif: NTTTTGGCGCCAWWWN; match class: 0	TF:M11528_0	1.3676e-07	6.86404	10474	46	28	60617	ADGRB1,AFF3,ANKRD11,ASPM,ATP2B2,ATP2B4,CDH23,COL9A2,DBN1,DIAPH3,DMXL2,ELMO3,ESPN,F13A1,GTPBP2,KCNQ4,LOXHD1,MOGS,MYH14,MYO1A,MYO3A,PCDH15,PLCB2,RASD1,RNF10,SCARF2,SCRIB,TMEM132E
TF	Factor: E2F-2; motif: NTTTTGGCGCCAWWWN	TF:M11528	1.3676e-07	6.86404	10474	46	28	60617	ADGRB1,AFF3,ANKRD11,ASPM,ATP2B2,ATP2B4,CDH23,COL9A2,DBN1,DIAPH3,DMXL2,ELMO3,ESPN,F13A1,GTPBP2,KCNQ4,LOXHD1,MOGS,MYH14,MYO1A,MYO3A,PCDH15,PLCB2,RASD1,RNF10,SCARF2,SCRIB,TMEM132E
TF	Factor: SMAD4; motif: GKSRKKCAGMCANCY	TF:M00733	1.38548e-07	6.8584	8827	46	26	60617	ADGRB1,AFF3,ARHGAP23,ATP2B4,CASZ1,CDH23,COL9A2,CRYM,DCDC2,DMXL2,KCNQ4,LOR,MOGS,MYO1A,NISCH,OTOF,PCDH15,PLCB2,RNF10,SCARF2,SCN4A,SH3TC2,SLC26A5,SRRM4,TMEM132E,TNC
TF	Factor: SMAD4; motif: GKSRKKCAGMCANCY; match class: 0	TF:M00733_0	1.38548e-07	6.8584	8827	46	26	60617	ADGRB1,AFF3,ARHGAP23,ATP2B4,CASZ1,CDH23,COL9A2,CRYM,DCDC2,DMXL2,KCNQ4,LOR,MOGS,MYO1A,NISCH,OTOF,PCDH15,PLCB2,RNF10,SCARF2,SCN4A,SH3TC2,SLC26A5,SRRM4,TMEM132E,TNC
TF	Factor: ELK1; motif: NACTTCCGSCGGAAGYN; match class: 0	TF:M03971_0	1.44514e-07	6.84009	11380	46	29	60617	ADGRB1,ANKRD11,ARHGAP23,ATP2B2,ATP2B4,CASZ1,CDH23,COL9A2,DIAPH3,DMXL2,ESPN,F13A1,FMNL3,GTPBP2,KCNQ4,MOGS,MYO1A,NISCH,OTOF,RASD1,RNF10,SCARF2,SCN4A,SCRIB,SERINC3,SRRM4,TMEM132E,TNC,WHRN
TF	Factor: ELK1; motif: NACTTCCGSCGGAAGYN	TF:M03971	1.44514e-07	6.84009	11380	46	29	60617	ADGRB1,ANKRD11,ARHGAP23,ATP2B2,ATP2B4,CASZ1,CDH23,COL9A2,DIAPH3,DMXL2,ESPN,F13A1,FMNL3,GTPBP2,KCNQ4,MOGS,MYO1A,NISCH,OTOF,RASD1,RNF10,SCARF2,SCN4A,SCRIB,SERINC3,SRRM4,TMEM132E,TNC,WHRN
TF	Factor: Egr-3; motif: NTGCGTGGGCGK; match class: 0	TF:M00245_0	1.44567e-07	6.83993	7331	46	24	60617	ADGRB1,ANKRD11,ARHGAP23,ATP2B2,ATP2B4,CDH23,COL9A2,DBN1,DCDC2,ESPN,F13A1,FMNL3,GAS6,GTPBP2,MYH14,OTOF,RASD1,RNF10,SCARF2,SCRIB,SLC26A5,SRRM4,TNC,WHRN
TF	Factor: Egr-3; motif: NTGCGTGGGCGK	TF:M00245	1.44567e-07	6.83993	7331	46	24	60617	ADGRB1,ANKRD11,ARHGAP23,ATP2B2,ATP2B4,CDH23,COL9A2,DBN1,DCDC2,ESPN,F13A1,FMNL3,GAS6,GTPBP2,MYH14,OTOF,RASD1,RNF10,SCARF2,SCRIB,SLC26A5,SRRM4,TNC,WHRN
TF	Factor: Hey1; motif: NGCRCGYGYN; match class: 0	TF:M11058_0	1.52091e-07	6.8179	13286	46	31	60617	ADGRB1,ANKRD11,ASPM,ATP2B2,CASZ1,CDH23,COL9A2,DBN1,DMXL2,ELMO3,ESPN,FMNL3,GAS6,GTPBP2,KCNQ4,LOXHD1,MOGS,MYH14,MYO3A,NISCH,OTOF,PCDH15,RASD1,SCARF2,SCRIB,SLC26A5,SRRM4,TMC1,TMEM132E,TNC,WHRN
TF	Factor: Hey1; motif: NGCRCGYGYN	TF:M11058	1.52091e-07	6.8179	13286	46	31	60617	ADGRB1,ANKRD11,ASPM,ATP2B2,CASZ1,CDH23,COL9A2,DBN1,DMXL2,ELMO3,ESPN,FMNL3,GAS6,GTPBP2,KCNQ4,LOXHD1,MOGS,MYH14,MYO3A,NISCH,OTOF,PCDH15,RASD1,SCARF2,SCRIB,SLC26A5,SRRM4,TMC1,TMEM132E,TNC,WHRN
TF	Factor: FLI1; motif: ACCGGAAATCCGGT	TF:M03989	1.61681e-07	6.79134	10546	46	28	60617	ADGRB1,ANKRD11,ARHGAP23,ASPM,ATP2B2,CASZ1,CDH23,CRYM,DBN1,DIAPH3,DMXL2,FMNL3,GAS6,GTPBP2,KCNQ4,LOR,LOXHD1,MOGS,MYO3A,NISCH,SCARF2,SCRIB,SERINC3,SLC26A5,SRRM4,TMC1,TMEM132E,WHRN
TF	Factor: FLI1; motif: ACCGGAAATCCGGT; match class: 0	TF:M03989_0	1.61681e-07	6.79134	10546	46	28	60617	ADGRB1,ANKRD11,ARHGAP23,ASPM,ATP2B2,CASZ1,CDH23,CRYM,DBN1,DIAPH3,DMXL2,FMNL3,GAS6,GTPBP2,KCNQ4,LOR,LOXHD1,MOGS,MYO3A,NISCH,SCARF2,SCRIB,SERINC3,SLC26A5,SRRM4,TMC1,TMEM132E,WHRN
TF	Factor: NF-E4; motif: GTGAGGS; match class: 1	TF:M08826_1	1.65185e-07	6.78203	4753	46	20	60617	ADGRB1,AFF3,ANKRD11,ASPM,ATP2B2,CASZ1,CDH23,DBN1,DCDC2,ELMO3,ESPN,FMNL3,LOXHD1,MOGS,MYO3A,OTOF,PCDH15,RNF10,SH3TC2,SRRM4
TF	Factor: SREBP-2; motif: NNGYCACNNSMN; match class: 0	TF:M01177_0	1.72781e-07	6.7625	8913	46	26	60617	ADGRB1,ANKRD11,ARHGAP23,ATP2B2,CASZ1,CCDC127,CDH23,COL9A2,DBN1,DIAPH3,ESPN,F13A1,KCNQ4,LOXHD1,NISCH,OTOF,PCDH15,PLCB2,RASD1,SCARF2,SCN4A,SCRIB,SERINC3,SRRM4,TMEM132E,WHRN
TF	Factor: SREBP-2; motif: NNGYCACNNSMN	TF:M01177	1.72781e-07	6.7625	8913	46	26	60617	ADGRB1,ANKRD11,ARHGAP23,ATP2B2,CASZ1,CCDC127,CDH23,COL9A2,DBN1,DIAPH3,ESPN,F13A1,KCNQ4,LOXHD1,NISCH,OTOF,PCDH15,PLCB2,RASD1,SCARF2,SCN4A,SCRIB,SERINC3,SRRM4,TMEM132E,WHRN
TF	Factor: MZF-1; motif: TGGGGAR; match class: 0	TF:M01733_0	1.7673e-07	6.75269	11471	46	29	60617	ADGRB1,ARHGAP23,ATP2B2,ATP2B4,CASZ1,COL9A2,CRYM,DIAPH3,ELMO3,ESPN,F13A1,FMNL3,GAS6,KCNQ4,LOXHD1,MYH14,NISCH,OTOF,PLCB2,RASD1,RNF10,SCN4A,SCRIB,SERINC3,SH3TC2,SRRM4,TMEM132E,TNC,WHRN
TF	Factor: MZF-1; motif: TGGGGAR	TF:M01733	1.7673e-07	6.75269	11471	46	29	60617	ADGRB1,ARHGAP23,ATP2B2,ATP2B4,CASZ1,COL9A2,CRYM,DIAPH3,ELMO3,ESPN,F13A1,FMNL3,GAS6,KCNQ4,LOXHD1,MYH14,NISCH,OTOF,PLCB2,RASD1,RNF10,SCN4A,SCRIB,SERINC3,SH3TC2,SRRM4,TMEM132E,TNC,WHRN
TF	Factor: Sp1; motif: CCCCGCCCCN; match class: 0	TF:M00933_0	1.7711e-07	6.75176	9736	46	27	60617	ANKRD11,ARHGAP23,ATP2B2,CASZ1,CCDC127,CDH23,COL9A2,CRYM,DBN1,DMXL2,ELMO3,ESPN,FMNL3,GTPBP2,KCNQ4,MYH14,MYO3A,NISCH,OTOF,PLCB2,RASD1,RNF10,SCARF2,SCRIB,SERINC3,SLC26A5,WHRN
TF	Factor: Sp1; motif: CCCCGCCCCN	TF:M00933	1.7711e-07	6.75176	9736	46	27	60617	ANKRD11,ARHGAP23,ATP2B2,CASZ1,CCDC127,CDH23,COL9A2,CRYM,DBN1,DMXL2,ELMO3,ESPN,FMNL3,GTPBP2,KCNQ4,MYH14,MYO3A,NISCH,OTOF,PLCB2,RASD1,RNF10,SCARF2,SCRIB,SERINC3,SLC26A5,WHRN
TF	Factor: Egr-2; motif: GNGRRNGWGKGGGNGGRG	TF:M09898	1.77618e-07	6.75051	6694	46	23	60617	ANKRD11,ARHGAP23,ATP2B2,CASZ1,CCDC127,CDH23,COL9A2,DBN1,DMXL2,ELMO3,ESPN,FMNL3,GAS6,KCNQ4,MYH14,PLCB2,RNF10,SCARF2,SCRIB,SH3TC2,SRRM4,TMEM132E,WHRN
TF	Factor: Egr-2; motif: GNGRRNGWGKGGGNGGRG; match class: 0	TF:M09898_0	1.77618e-07	6.75051	6694	46	23	60617	ANKRD11,ARHGAP23,ATP2B2,CASZ1,CCDC127,CDH23,COL9A2,DBN1,DMXL2,ELMO3,ESPN,FMNL3,GAS6,KCNQ4,MYH14,PLCB2,RNF10,SCARF2,SCRIB,SH3TC2,SRRM4,TMEM132E,WHRN
TF	Factor: Kaiso; motif: TCTCGCGAG; match class: 1	TF:M04691_1	1.78155e-07	6.7492	10588	46	28	60617	AFF3,ANKRD11,ASPM,ATP2B2,CASZ1,CCDC127,CDH23,COL9A2,CRYM,DBN1,F13A1,FMNL3,GAS6,GTPBP2,LOR,MOGS,MYH14,MYO1A,MYO3A,PCDH15,RASD1,RNF10,SERINC3,SLC26A5,SRRM4,TMEM132E,TNC,WHRN
TF	Factor: GKLF; motif: NNRRGRRNGNSNNN; match class: 1	TF:M07040_1	2.04288e-07	6.68976	8198	46	25	60617	ADGRB1,ARHGAP23,ATP2B2,ATP2B4,CASZ1,CCDC127,CDH23,CRYM,DBN1,DMXL2,ELMO3,F13A1,GTPBP2,KCNQ4,LOXHD1,MYH14,NISCH,OTOF,SCARF2,SCN4A,SCRIB,SH3TC2,SRRM4,TMEM132E,WHRN
TF	Factor: Egr-1; motif: GCGGGGGCGG	TF:M01873	2.15497e-07	6.66656	6758	46	23	60617	ADGRB1,AFF3,ARHGAP23,CASZ1,CCDC127,CDH23,COL9A2,DBN1,DMXL2,ELMO3,ESPN,FMNL3,GAS6,KCNQ4,MYH14,NISCH,PLCB2,RASD1,RNF10,SLC26A5,TMEM132E,TNC,WHRN
TF	Factor: Egr-1; motif: GCGGGGGCGG; match class: 0	TF:M01873_0	2.15497e-07	6.66656	6758	46	23	60617	ADGRB1,AFF3,ARHGAP23,CASZ1,CCDC127,CDH23,COL9A2,DBN1,DMXL2,ELMO3,ESPN,FMNL3,GAS6,KCNQ4,MYH14,NISCH,PLCB2,RASD1,RNF10,SLC26A5,TMEM132E,TNC,WHRN
TF	Factor: E2F-1; motif: NKTSSCGC	TF:M00428	2.16027e-07	6.66549	9001	46	26	60617	ADGRB1,ANKRD11,ARHGAP23,ATP2B2,ATP2B4,CCDC127,CDH23,DIAPH3,DMXL2,ELMO3,ESPN,F13A1,FMNL3,GTPBP2,MOGS,MYH14,MYO3A,NISCH,RASD1,RNF10,SCARF2,SCRIB,SLC26A5,SRRM4,TMEM132E,WHRN
TF	Factor: E2F-1; motif: NKTSSCGC; match class: 0	TF:M00428_0	2.16027e-07	6.66549	9001	46	26	60617	ADGRB1,ANKRD11,ARHGAP23,ATP2B2,ATP2B4,CCDC127,CDH23,DIAPH3,DMXL2,ELMO3,ESPN,F13A1,FMNL3,GTPBP2,MOGS,MYH14,MYO3A,NISCH,RASD1,RNF10,SCARF2,SCRIB,SLC26A5,SRRM4,TMEM132E,WHRN
TF	Factor: GKLF; motif: GCCMCRCCCNNN; match class: 0	TF:M01588_0	2.23226e-07	6.65125	9014	46	26	60617	AFF3,ARHGAP23,ATP2B2,CCDC127,CDH23,COL9A2,CRYM,DBN1,DIAPH3,DMXL2,ELMO3,ESPN,GAS6,GTPBP2,KCNQ4,MYH14,MYO1A,NISCH,OTOF,PLCB2,RASD1,SCRIB,SERINC3,SLC26A5,SRRM4,WHRN
TF	Factor: GKLF; motif: GCCMCRCCCNNN	TF:M01588	2.23226e-07	6.65125	9014	46	26	60617	AFF3,ARHGAP23,ATP2B2,CCDC127,CDH23,COL9A2,CRYM,DBN1,DIAPH3,DMXL2,ELMO3,ESPN,GAS6,GTPBP2,KCNQ4,MYH14,MYO1A,NISCH,OTOF,PLCB2,RASD1,SCRIB,SERINC3,SLC26A5,SRRM4,WHRN
TF	Factor: ER71:Pax-5; motif: ACCGGAACYACGCWTSANTG; match class: 1	TF:M08266_1	2.28343e-07	6.64141	9023	46	26	60617	ADGRB1,AFF3,ANKRD11,ARHGAP23,ASPM,ATP2B2,CASZ1,CCDC127,CDH23,DBN1,DIAPH3,DMXL2,ELMO3,F13A1,FMNL3,LOXHD1,MOGS,MYO1A,MYO3A,NISCH,RNF10,SCARF2,SERINC3,SH3TC2,SLC26A5,TMEM132E
TF	Factor: NR3C1; motif: NRGWACAYNRTGTWCYN	TF:M04476	2.39968e-07	6.61985	7509	46	24	60617	AFF3,ATP2B4,CASZ1,CDH23,COL9A2,CRYM,DMXL2,F13A1,GAS6,GTPBP2,KCNQ4,LOR,LOXHD1,MOGS,MYH14,MYO1A,NISCH,OTOF,RASD1,SCARF2,SCN4A,SRRM4,TMC1,TMEM132E
TF	Factor: NR3C1; motif: NRGWACAYNRTGTWCYN; match class: 0	TF:M04476_0	2.39968e-07	6.61985	7509	46	24	60617	AFF3,ATP2B4,CASZ1,CDH23,COL9A2,CRYM,DMXL2,F13A1,GAS6,GTPBP2,KCNQ4,LOR,LOXHD1,MOGS,MYH14,MYO1A,NISCH,OTOF,RASD1,SCARF2,SCN4A,SRRM4,TMC1,TMEM132E
TF	Factor: EGR; motif: CGCCCCCGCNN	TF:M08878	2.44728e-07	6.61132	7516	46	24	60617	AFF3,ANKRD11,ARHGAP23,ATP2B2,CASZ1,CCDC127,CDH23,COL9A2,DBN1,DMXL2,ELMO3,ESPN,FMNL3,GAS6,KCNQ4,MYH14,NISCH,PLCB2,RNF10,SCARF2,SCRIB,TMEM132E,TNC,WHRN
TF	Factor: EGR; motif: CGCCCCCGCNN; match class: 0	TF:M08878_0	2.44728e-07	6.61132	7516	46	24	60617	AFF3,ANKRD11,ARHGAP23,ATP2B2,CASZ1,CCDC127,CDH23,COL9A2,DBN1,DMXL2,ELMO3,ESPN,FMNL3,GAS6,KCNQ4,MYH14,NISCH,PLCB2,RNF10,SCARF2,SCRIB,TMEM132E,TNC,WHRN
TF	Factor: KLF15; motif: NCCMCGCCCMCN	TF:M12158	2.66836e-07	6.57376	10765	46	28	60617	ANKRD11,ARHGAP23,ATP2B2,CASZ1,CDH23,COL9A2,DBN1,DMXL2,ELMO3,ESPN,FMNL3,GAS6,KCNQ4,LOR,LOXHD1,MYH14,MYO3A,NISCH,PLCB2,RNF10,SCARF2,SCN4A,SCRIB,SERINC3,SRRM4,TMEM132E,TNC,WHRN
TF	Factor: KLF15; motif: NCCMCGCCCMCN; match class: 0	TF:M12158_0	2.66836e-07	6.57376	10765	46	28	60617	ANKRD11,ARHGAP23,ATP2B2,CASZ1,CDH23,COL9A2,DBN1,DMXL2,ELMO3,ESPN,FMNL3,GAS6,KCNQ4,LOR,LOXHD1,MYH14,MYO3A,NISCH,PLCB2,RNF10,SCARF2,SCN4A,SCRIB,SERINC3,SRRM4,TMEM132E,TNC,WHRN
TF	Factor: VDR,; motif: RRTGNMCYTNNTGAMCCNYNT	TF:M00966	2.71928e-07	6.56555	9915	46	27	60617	ADGRB1,ARHGAP23,ATP2B4,CCDC127,COL9A2,DBN1,DMXL2,ELMO3,ESPN,F13A1,FMNL3,LOR,LOXHD1,MYO1A,MYO3A,NISCH,OTOF,PCDH15,RASD1,RNF10,SCN4A,SERINC3,SLC26A5,SRRM4,TMC1,TMEM132E,WHRN
TF	Factor: VDR,; motif: RRTGNMCYTNNTGAMCCNYNT; match class: 0	TF:M00966_0	2.71928e-07	6.56555	9915	46	27	60617	ADGRB1,ARHGAP23,ATP2B4,CCDC127,COL9A2,DBN1,DMXL2,ELMO3,ESPN,F13A1,FMNL3,LOR,LOXHD1,MYO1A,MYO3A,NISCH,OTOF,PCDH15,RASD1,RNF10,SCN4A,SERINC3,SLC26A5,SRRM4,TMC1,TMEM132E,WHRN
TF	Factor: E2F-1; motif: NNNSSCGCSAANN; match class: 0	TF:M07250_0	2.72317e-07	6.56493	10774	46	28	60617	ADGRB1,AFF3,ANKRD11,ASPM,ATP2B2,ATP2B4,CASZ1,CDH23,COL9A2,DBN1,DIAPH3,DMXL2,FMNL3,GAS6,GTPBP2,KCNQ4,LOXHD1,MOGS,MYH14,MYO3A,NISCH,RASD1,RNF10,SCARF2,SCRIB,SRRM4,TMEM132E,WHRN
TF	Factor: E2F-1; motif: NNNSSCGCSAANN	TF:M07250	2.72317e-07	6.56493	10774	46	28	60617	ADGRB1,AFF3,ANKRD11,ASPM,ATP2B2,ATP2B4,CASZ1,CDH23,COL9A2,DBN1,DIAPH3,DMXL2,FMNL3,GAS6,GTPBP2,KCNQ4,LOXHD1,MOGS,MYH14,MYO3A,NISCH,RASD1,RNF10,SCARF2,SCRIB,SRRM4,TMEM132E,WHRN
TF	Factor: AP-4:Max; motif: NCAGCTGNNNNNNNCACGTGN; match class: 0	TF:M08674_0	2.85273e-07	6.54474	11691	46	29	60617	ADGRB1,ANKRD11,ASPM,ATP2B2,CASZ1,CCDC127,COL9A2,DBN1,DMXL2,ELMO3,ESPN,F13A1,FMNL3,GTPBP2,KCNQ4,LOXHD1,MYH14,MYO1A,OTOF,PCDH15,RASD1,SCARF2,SCRIB,SH3TC2,SLC26A5,TMC1,TMEM132E,TNC,WHRN
TF	Factor: AP-4:Max; motif: NCAGCTGNNNNNNNCACGTGN	TF:M08674	2.85273e-07	6.54474	11691	46	29	60617	ADGRB1,ANKRD11,ASPM,ATP2B2,CASZ1,CCDC127,COL9A2,DBN1,DMXL2,ELMO3,ESPN,F13A1,FMNL3,GTPBP2,KCNQ4,LOXHD1,MYH14,MYO1A,OTOF,PCDH15,RASD1,SCARF2,SCRIB,SH3TC2,SLC26A5,TMC1,TMEM132E,TNC,WHRN
TF	Factor: ZNF333; motif: ATAAT	TF:M01230	2.92746e-07	6.53351	15688	46	33	60617	ADGRB1,AFF3,ANKRD11,ASPM,ATP2B4,CASZ1,CCDC127,COL9A2,CRYM,DBN1,DCDC2,DIAPH3,DMXL2,ELMO3,F13A1,FMNL3,GAS6,GTPBP2,LOXHD1,MOGS,MYH14,MYO1A,MYO3A,NISCH,OTOF,PCDH15,RNF10,SERINC3,SH3TC2,SLC26A5,TMC1,TNC,WHRN
TF	Factor: ZNF333; motif: ATAAT; match class: 0	TF:M01230_0	2.92746e-07	6.53351	15688	46	33	60617	ADGRB1,AFF3,ANKRD11,ASPM,ATP2B4,CASZ1,CCDC127,COL9A2,CRYM,DBN1,DCDC2,DIAPH3,DMXL2,ELMO3,F13A1,FMNL3,GAS6,GTPBP2,LOXHD1,MOGS,MYH14,MYO1A,MYO3A,NISCH,OTOF,PCDH15,RNF10,SERINC3,SH3TC2,SLC26A5,TMC1,TNC,WHRN
TF	Factor: AP-2gamma; motif: NSCCYNRGGSN	TF:M11481	3.05515e-07	6.51497	4919	46	20	60617	ASPM,ATP2B2,CDH23,CRYM,DBN1,DCDC2,ELMO3,ESPN,FMNL3,GAS6,KCNQ4,LOR,MYO3A,OTOF,PLCB2,RASD1,SCN4A,SCRIB,TMC1,TMEM132E
TF	Factor: AP-2gamma; motif: NSCCYNRGGSN; match class: 0	TF:M11481_0	3.05515e-07	6.51497	4919	46	20	60617	ASPM,ATP2B2,CDH23,CRYM,DBN1,DCDC2,ELMO3,ESPN,FMNL3,GAS6,KCNQ4,LOR,MYO3A,OTOF,PLCB2,RASD1,SCN4A,SCRIB,TMC1,TMEM132E
TF	Factor: BTEB3; motif: BNRNGGGAGGNGT; match class: 0	TF:M01865_0	3.08926e-07	6.51015	9969	46	27	60617	ANKRD11,ARHGAP23,ATP2B2,ATP2B4,CASZ1,CCDC127,CDH23,COL9A2,CRYM,DBN1,DMXL2,ELMO3,FMNL3,GAS6,GTPBP2,KCNQ4,MOGS,MYH14,MYO3A,PLCB2,RASD1,RNF10,SCARF2,SCN4A,SH3TC2,TMEM132E,WHRN
TF	Factor: BTEB3; motif: BNRNGGGAGGNGT	TF:M01865	3.08926e-07	6.51015	9969	46	27	60617	ANKRD11,ARHGAP23,ATP2B2,ATP2B4,CASZ1,CCDC127,CDH23,COL9A2,CRYM,DBN1,DMXL2,ELMO3,FMNL3,GAS6,GTPBP2,KCNQ4,MOGS,MYH14,MYO3A,PLCB2,RASD1,RNF10,SCARF2,SCN4A,SH3TC2,TMEM132E,WHRN
TF	Factor: Ikaros; motif: TGGGAGN	TF:M07260	3.19404e-07	6.49566	13657	46	31	60617	ADGRB1,ANKRD11,ARHGAP23,ASPM,ATP2B2,ATP2B4,CASZ1,CDH23,COL9A2,DBN1,ESPN,F13A1,FMNL3,LOR,LOXHD1,MOGS,MYH14,MYO1A,MYO3A,NISCH,OTOF,PLCB2,RASD1,SCARF2,SCN4A,SH3TC2,SRRM4,TMC1,TMEM132E,TNC,WHRN
TF	Factor: Ikaros; motif: TGGGAGN; match class: 0	TF:M07260_0	3.19404e-07	6.49566	13657	46	31	60617	ADGRB1,ANKRD11,ARHGAP23,ASPM,ATP2B2,ATP2B4,CASZ1,CDH23,COL9A2,DBN1,ESPN,F13A1,FMNL3,LOR,LOXHD1,MOGS,MYH14,MYO1A,MYO3A,NISCH,OTOF,PLCB2,RASD1,SCARF2,SCN4A,SH3TC2,SRRM4,TMC1,TMEM132E,TNC,WHRN
TF	Factor: E2F-3:FOXI1; motif: NGACACCGCGCCCAC; match class: 0	TF:M08208_0	3.29676e-07	6.48191	12696	46	30	60617	ADGRB1,AFF3,ANKRD11,ARHGAP23,ASPM,CASZ1,CCDC127,COL9A2,DBN1,DCDC2,DIAPH3,DMXL2,ELMO3,ESPN,F13A1,GAS6,KCNQ4,MOGS,MYH14,MYO3A,NISCH,PLCB2,RASD1,RNF10,SCARF2,SCRIB,SH3TC2,TMC1,TMEM132E,WHRN
TF	Factor: E2F-3:FOXI1; motif: NGACACCGCGCCCAC	TF:M08208	3.29676e-07	6.48191	12696	46	30	60617	ADGRB1,AFF3,ANKRD11,ARHGAP23,ASPM,CASZ1,CCDC127,COL9A2,DBN1,DCDC2,DIAPH3,DMXL2,ELMO3,ESPN,F13A1,GAS6,KCNQ4,MOGS,MYH14,MYO3A,NISCH,PLCB2,RASD1,RNF10,SCARF2,SCRIB,SH3TC2,TMC1,TMEM132E,WHRN
TF	Factor: E2F-7; motif: GRGGCGGGAANNN	TF:M09896	3.40956e-07	6.4673	10011	46	27	60617	ANKRD11,ARHGAP23,ATP2B2,CCDC127,CDH23,COL9A2,CRYM,DBN1,DCDC2,DIAPH3,ELMO3,F13A1,FMNL3,GAS6,GTPBP2,MOGS,MYH14,MYO1A,MYO3A,OTOF,RNF10,SCN4A,SCRIB,SH3TC2,TMEM132E,TNC,WHRN
TF	Factor: E2F-7; motif: GRGGCGGGAANNN; match class: 0	TF:M09896_0	3.40956e-07	6.4673	10011	46	27	60617	ANKRD11,ARHGAP23,ATP2B2,CCDC127,CDH23,COL9A2,CRYM,DBN1,DCDC2,DIAPH3,ELMO3,F13A1,FMNL3,GAS6,GTPBP2,MOGS,MYH14,MYO1A,MYO3A,OTOF,RNF10,SCN4A,SCRIB,SH3TC2,TMEM132E,TNC,WHRN
TF	Factor: Sox-17; motif: TTGTYY; match class: 0	TF:M03803_0	3.4619e-07	6.46069	15780	46	33	60617	ADGRB1,AFF3,ANKRD11,ARHGAP23,ASPM,ATP2B4,CCDC127,CDH23,COL9A2,DBN1,DIAPH3,ELMO3,ESPN,GTPBP2,KCNQ4,LOR,LOXHD1,MYO1A,MYO3A,NISCH,OTOF,PLCB2,RASD1,RNF10,SCARF2,SCN4A,SCRIB,SERINC3,SH3TC2,SLC26A5,TMC1,TMEM132E,TNC
TF	Factor: Sox-17; motif: TTGTYY	TF:M03803	3.4619e-07	6.46069	15780	46	33	60617	ADGRB1,AFF3,ANKRD11,ARHGAP23,ASPM,ATP2B4,CCDC127,CDH23,COL9A2,DBN1,DIAPH3,ELMO3,ESPN,GTPBP2,KCNQ4,LOR,LOXHD1,MYO1A,MYO3A,NISCH,OTOF,PLCB2,RASD1,RNF10,SCARF2,SCN4A,SCRIB,SERINC3,SH3TC2,SLC26A5,TMC1,TMEM132E,TNC
TF	Factor: PUR1; motif: GGGNCAGNN	TF:M01721	3.53819e-07	6.45122	9199	46	26	60617	ADGRB1,ANKRD11,ARHGAP23,ASPM,ATP2B2,ATP2B4,CDH23,DBN1,DMXL2,ELMO3,ESPN,FMNL3,GAS6,GTPBP2,KCNQ4,LOXHD1,MYH14,OTOF,PLCB2,SCN4A,SCRIB,SLC26A5,SRRM4,TMC1,TMEM132E,TNC
TF	Factor: PUR1; motif: GGGNCAGNN; match class: 0	TF:M01721_0	3.53819e-07	6.45122	9199	46	26	60617	ADGRB1,ANKRD11,ARHGAP23,ASPM,ATP2B2,ATP2B4,CDH23,DBN1,DMXL2,ELMO3,ESPN,FMNL3,GAS6,GTPBP2,KCNQ4,LOXHD1,MYH14,OTOF,PLCB2,SCN4A,SCRIB,SLC26A5,SRRM4,TMC1,TMEM132E,TNC
TF	Factor: BTEB3; motif: CCNNSCCNSCCCCKCCCCC; match class: 1	TF:M09826_1	3.68917e-07	6.43307	7664	46	24	60617	ANKRD11,ARHGAP23,ATP2B2,CASZ1,CCDC127,CDH23,COL9A2,CRYM,DBN1,DMXL2,ELMO3,ESPN,FMNL3,GAS6,GTPBP2,KCNQ4,MYH14,PLCB2,RNF10,SCARF2,SCRIB,SRRM4,TMEM132E,WHRN
TF	Factor: E2F-1; motif: NNNNGGCGGGAARN; match class: 1	TF:M09892_1	3.79004e-07	6.42136	9227	46	26	60617	AFF3,ANKRD11,ARHGAP23,ATP2B2,ATP2B4,CCDC127,CDH23,COL9A2,DCDC2,DIAPH3,DMXL2,ELMO3,ESPN,FMNL3,GAS6,GTPBP2,MOGS,MYH14,MYO3A,OTOF,RASD1,SCARF2,SCRIB,TMEM132E,TNC,WHRN
TF	Factor: LRF; motif: NRGGGKCKY	TF:M10115	3.87556e-07	6.41167	7682	46	24	60617	ADGRB1,ANKRD11,ARHGAP23,ASPM,ATP2B2,CASZ1,CDH23,COL9A2,ESPN,F13A1,FMNL3,GAS6,GTPBP2,KCNQ4,LOXHD1,MOGS,MYH14,NISCH,RASD1,SCARF2,SCN4A,SCRIB,SLC26A5,WHRN
TF	Factor: LRF; motif: NRGGGKCKY; match class: 0	TF:M10115_0	3.87556e-07	6.41167	7682	46	24	60617	ADGRB1,ANKRD11,ARHGAP23,ASPM,ATP2B2,CASZ1,CDH23,COL9A2,ESPN,F13A1,FMNL3,GAS6,GTPBP2,KCNQ4,LOXHD1,MOGS,MYH14,NISCH,RASD1,SCARF2,SCN4A,SCRIB,SLC26A5,WHRN
TF	Factor: HNRPUL1; motif: NCNCAGN; match class: 1	TF:M09746_1	3.93964e-07	6.40454	7688	46	24	60617	ADGRB1,ARHGAP23,COL9A2,DBN1,DCDC2,ELMO3,ESPN,GAS6,KCNQ4,MOGS,MYH14,MYO1A,MYO3A,NISCH,PLCB2,RASD1,RNF10,SCARF2,SCN4A,SCRIB,SH3TC2,SLC26A5,TMEM132E,TNC
TF	Factor: GR; motif: RGWACATWATGTWCY; match class: 0	TF:M11847_0	4.05697e-07	6.3918	5622	46	21	60617	ATP2B4,CASZ1,CDH23,COL9A2,CRYM,DMXL2,F13A1,GAS6,GTPBP2,KCNQ4,LOR,LOXHD1,MYH14,MYO1A,NISCH,OTOF,RASD1,SCARF2,SCN4A,SRRM4,TMC1
TF	Factor: GR; motif: RGWACATWATGTWCY	TF:M11847	4.05697e-07	6.3918	5622	46	21	60617	ATP2B4,CASZ1,CDH23,COL9A2,CRYM,DMXL2,F13A1,GAS6,GTPBP2,KCNQ4,LOR,LOXHD1,MYH14,MYO1A,NISCH,OTOF,RASD1,SCARF2,SCN4A,SRRM4,TMC1
TF	Factor: MafB; motif: GNTGAC	TF:M01227	4.11742e-07	6.38537	11863	46	29	60617	ADGRB1,AFF3,ASPM,ATP2B2,CDH23,CRYM,DBN1,DCDC2,DIAPH3,ESPN,F13A1,GAS6,KCNQ4,LOXHD1,MOGS,MYH14,MYO1A,NISCH,OTOF,PCDH15,PLCB2,RASD1,RNF10,SCARF2,SERINC3,SLC26A5,TMC1,TMEM132E,WHRN
TF	Factor: MafB; motif: GNTGAC; match class: 0	TF:M01227_0	4.11742e-07	6.38537	11863	46	29	60617	ADGRB1,AFF3,ASPM,ATP2B2,CDH23,CRYM,DBN1,DCDC2,DIAPH3,ESPN,F13A1,GAS6,KCNQ4,LOXHD1,MOGS,MYH14,MYO1A,NISCH,OTOF,PCDH15,PLCB2,RASD1,RNF10,SCARF2,SERINC3,SLC26A5,TMC1,TMEM132E,WHRN
TF	Factor: Sp1; motif: GGGGCGGGGT; match class: 0	TF:M00008_0	4.40463e-07	6.35609	10121	46	27	60617	ANKRD11,ARHGAP23,ASPM,ATP2B2,ATP2B4,CASZ1,CCDC127,CDH23,COL9A2,CRYM,DBN1,DCDC2,DMXL2,ELMO3,ESPN,FMNL3,KCNQ4,LOXHD1,MYH14,NISCH,OTOF,RASD1,SCN4A,SCRIB,SLC26A5,TMC1,WHRN
TF	Factor: Sp1; motif: GGGGCGGGGT	TF:M00008	4.40463e-07	6.35609	10121	46	27	60617	ANKRD11,ARHGAP23,ASPM,ATP2B2,ATP2B4,CASZ1,CCDC127,CDH23,COL9A2,CRYM,DBN1,DCDC2,DMXL2,ELMO3,ESPN,FMNL3,KCNQ4,LOXHD1,MYH14,NISCH,OTOF,RASD1,SCN4A,SCRIB,SLC26A5,TMC1,WHRN
TF	Factor: AP-2alphaA; motif: ANMGCCTNAGGCKNT	TF:M01047	4.68552e-07	6.32924	9314	46	26	60617	ADGRB1,ANKRD11,ARHGAP23,ATP2B2,CASZ1,CDH23,COL9A2,DBN1,DIAPH3,DMXL2,ELMO3,ESPN,GTPBP2,KCNQ4,LOXHD1,MOGS,NISCH,OTOF,PLCB2,RASD1,RNF10,SCRIB,SH3TC2,SLC26A5,TMC1,TMEM132E
TF	Factor: AP-2alphaA; motif: ANMGCCTNAGGCKNT; match class: 0	TF:M01047_0	4.68552e-07	6.32924	9314	46	26	60617	ADGRB1,ANKRD11,ARHGAP23,ATP2B2,CASZ1,CDH23,COL9A2,DBN1,DIAPH3,DMXL2,ELMO3,ESPN,GTPBP2,KCNQ4,LOXHD1,MOGS,NISCH,OTOF,PLCB2,RASD1,RNF10,SCRIB,SH3TC2,SLC26A5,TMC1,TMEM132E
TF	Factor: AP-2alphaA; motif: ANMGCCTNAGGCKNT; match class: 1	TF:M01047_1	4.68552e-07	6.32924	9314	46	26	60617	ADGRB1,ANKRD11,ARHGAP23,ATP2B2,CASZ1,CDH23,COL9A2,DBN1,DIAPH3,DMXL2,ELMO3,ESPN,GTPBP2,KCNQ4,LOXHD1,MOGS,NISCH,OTOF,PLCB2,RASD1,RNF10,SCRIB,SH3TC2,SLC26A5,TMC1,TMEM132E
TF	Factor: IRF-7; motif: AAGWGAA; match class: 0	TF:M01884_0	4.69003e-07	6.32882	11018	46	28	60617	ADGRB1,ANKRD11,ARHGAP23,ASPM,ATP2B4,CRYM,DCDC2,ELMO3,ESPN,FMNL3,GAS6,GTPBP2,LOXHD1,MYH14,MYO1A,MYO3A,NISCH,OTOF,PCDH15,PLCB2,RASD1,RNF10,SCN4A,SCRIB,SERINC3,SH3TC2,TMC1,TNC
TF	Factor: IRF-7; motif: AAGWGAA	TF:M01884	4.69003e-07	6.32882	11018	46	28	60617	ADGRB1,ANKRD11,ARHGAP23,ASPM,ATP2B4,CRYM,DCDC2,ELMO3,ESPN,FMNL3,GAS6,GTPBP2,LOXHD1,MYH14,MYO1A,MYO3A,NISCH,OTOF,PCDH15,PLCB2,RASD1,RNF10,SCN4A,SCRIB,SERINC3,SH3TC2,TMC1,TNC
TF	Factor: Elk-1:PDEF; motif: NCMGGAMGGANATCCGGN; match class: 0	TF:M08227_0	4.73949e-07	6.32427	8520	46	25	60617	AFF3,ASPM,ATP2B2,ATP2B4,CASZ1,CCDC127,CDH23,DCDC2,DIAPH3,DMXL2,ELMO3,ESPN,F13A1,LOR,LOXHD1,MOGS,MYH14,PLCB2,RASD1,SCARF2,SCRIB,SERINC3,SRRM4,TNC,WHRN
TF	Factor: Elk-1:PDEF; motif: NCMGGAMGGANATCCGGN	TF:M08227	4.73949e-07	6.32427	8520	46	25	60617	AFF3,ASPM,ATP2B2,ATP2B4,CASZ1,CCDC127,CDH23,DCDC2,DIAPH3,DMXL2,ELMO3,ESPN,F13A1,LOR,LOXHD1,MOGS,MYH14,PLCB2,RASD1,SCARF2,SCRIB,SERINC3,SRRM4,TNC,WHRN
TF	Factor: BTEB2; motif: RGGGNGKGGN; match class: 0	TF:M07277_0	4.73949e-07	6.32427	8520	46	25	60617	ARHGAP23,ATP2B2,CASZ1,CCDC127,CDH23,COL9A2,CRYM,DBN1,DMXL2,ELMO3,ESPN,FMNL3,GTPBP2,KCNQ4,MYH14,MYO3A,NISCH,OTOF,PLCB2,RASD1,SCARF2,SCRIB,SLC26A5,SRRM4,WHRN
TF	Factor: BTEB2; motif: RGGGNGKGGN	TF:M07277	4.73949e-07	6.32427	8520	46	25	60617	ARHGAP23,ATP2B2,CASZ1,CCDC127,CDH23,COL9A2,CRYM,DBN1,DMXL2,ELMO3,ESPN,FMNL3,GTPBP2,KCNQ4,MYH14,MYO3A,NISCH,OTOF,PLCB2,RASD1,SCARF2,SCRIB,SLC26A5,SRRM4,WHRN
TF	Factor: ETF; motif: GVGGMGG; match class: 1	TF:M00695_1	4.74837e-07	6.32346	7027	46	23	60617	ADGRB1,AFF3,ANKRD11,ARHGAP23,ATP2B2,CCDC127,CDH23,COL9A2,DBN1,DMXL2,ESPN,FMNL3,GAS6,GTPBP2,KCNQ4,MOGS,NISCH,RASD1,RNF10,SCRIB,SLC26A5,TMEM132E,WHRN
TF	Factor: T3R-beta; motif: NTGACCTYRNYRAGGTCAN; match class: 0	TF:M11818_0	4.85276e-07	6.31401	11941	46	29	60617	ADGRB1,ANKRD11,ARHGAP23,ATP2B2,ATP2B4,CCDC127,CRYM,DCDC2,DIAPH3,DMXL2,ELMO3,FMNL3,GTPBP2,LOR,LOXHD1,MOGS,MYH14,MYO1A,MYO3A,NISCH,OTOF,RNF10,SCARF2,SCN4A,SCRIB,SH3TC2,TMC1,TMEM132E,WHRN
TF	Factor: T3R-beta; motif: NTGACCTYRNYRAGGTCAN	TF:M11818	4.85276e-07	6.31401	11941	46	29	60617	ADGRB1,ANKRD11,ARHGAP23,ATP2B2,ATP2B4,CCDC127,CRYM,DCDC2,DIAPH3,DMXL2,ELMO3,FMNL3,GTPBP2,LOR,LOXHD1,MOGS,MYH14,MYO1A,MYO3A,NISCH,OTOF,RNF10,SCARF2,SCN4A,SCRIB,SH3TC2,TMC1,TMEM132E,WHRN
TF	Factor: Sp3; motif: ASMCTTGGGSRGGG	TF:M00665	5.09761e-07	6.29263	7783	46	24	60617	ADGRB1,ANKRD11,ARHGAP23,ASPM,ATP2B2,DBN1,DIAPH3,DMXL2,FMNL3,GAS6,GTPBP2,KCNQ4,LOXHD1,MYH14,MYO1A,MYO3A,NISCH,OTOF,RASD1,SCARF2,SCN4A,SCRIB,SRRM4,TMEM132E
TF	Factor: Sp3; motif: ASMCTTGGGSRGGG; match class: 0	TF:M00665_0	5.09761e-07	6.29263	7783	46	24	60617	ADGRB1,ANKRD11,ARHGAP23,ASPM,ATP2B2,DBN1,DIAPH3,DMXL2,FMNL3,GAS6,GTPBP2,KCNQ4,LOXHD1,MYH14,MYO1A,MYO3A,NISCH,OTOF,RASD1,SCARF2,SCN4A,SCRIB,SRRM4,TMEM132E
TF	Factor: MafG; motif: CMATGACTCAGCAGA	TF:M07048	5.17445e-07	6.28614	7057	46	23	60617	AFF3,ARHGAP23,ATP2B4,CASZ1,CDH23,COL9A2,CRYM,DBN1,DCDC2,DMXL2,ELMO3,ESPN,GAS6,LOR,MOGS,MYH14,PCDH15,PLCB2,RASD1,SCN4A,SCRIB,TMC1,TMEM132E
TF	Factor: MafG; motif: CMATGACTCAGCAGA; match class: 0	TF:M07048_0	5.17445e-07	6.28614	7057	46	23	60617	AFF3,ARHGAP23,ATP2B4,CASZ1,CDH23,COL9A2,CRYM,DBN1,DCDC2,DMXL2,ELMO3,ESPN,GAS6,LOR,MOGS,MYH14,PCDH15,PLCB2,RASD1,SCN4A,SCRIB,TMC1,TMEM132E
TF	Factor: THAP1; motif: YTGCCCNNA; match class: 0	TF:M07407_0	5.58773e-07	6.25276	11098	46	28	60617	ADGRB1,AFF3,ANKRD11,ASPM,ATP2B2,CASZ1,DCDC2,DIAPH3,DMXL2,ELMO3,ESPN,GAS6,LOR,LOXHD1,MYO1A,MYO3A,NISCH,OTOF,PLCB2,RASD1,RNF10,SCARF2,SCN4A,SH3TC2,SLC26A5,SRRM4,TMEM132E,TNC
[truncated: 1,381 more rows]

## Sheet: Supp. Table S8
Supp. Table S8. Gene ontology analyses for different sets of genes: non-coding elements in mammals (ncTSARs) vs. coding positive selection in mammals.
[truncated: 370 more rows]

[truncated: 3 more sheets: Supp. Table S9, Supp. Table S10, Sheet8(no usar esto)]
