# Supplementary material for: Hearing loss genes reveal patterns of adaptive evolution at the coding and non-coding levels in mammals
Source: BMC Biol. 2021 Nov 16;19:244. doi: 10.1186/s12915-021-01170-6 (PMC8594068; doi:10.1186/s12915-021-01170-6)
Supplement: Supplementary file 3 — Additional file 3: Supp. Table S11. Table S11. Expression analysis of enhancer assays in transgenic zebrafish [file 12915_2021_1170_MOESM3_ESM.xlsx]

## Sheet: EXOC4-13
Fish no.	No expression	heart	forebrain	midbrain	hindbrain	spinal cord	somitic muscle	lateral line	otic capsule	eye	branchial arches	craneofacial structures	digestive system	urinary system	other
1		yes
2	yes
3	yes
4	yes
5	yes
6	yes
7									yes
8		yes
9	yes
10		yes
11	yes
12		yes							yes						yes
13	yes
14		yes
15		yes
16		yes
17			yes
18	yes
19		yes								yes
20		yes					yes								yes
21	yes
22	yes
23		yes							yes	yes
24	yes
25	yes
26		yes
27	yes
28	yes
29		yes	yes				yes
30						yes
31		yes							yes
32			yes	yes			yes			yes
33	yes
34	yes
35						yes
36	yes
37	yes
38									yes
39					yes
40	yes
41									yes
42	yes
43		yes							yes
44	yes
45	yes
46	yes
47															yes
48		yes	yes						yes	yes
49		yes							yes
50		yes													yes
51		yes					yes		yes						yes
52	yes
53		yes								yes
54	yes
55	yes
56	yes
57	yes
58	yes
59	yes
60	yes
61	yes
62		yes					yes		yes
63		yes													yes
64	yes
65		yes								yes
66		yes													yes
67									yes
68		yes								yes
69		yes								yes
70		yes								yes
71		yes													yes
72	yes
73		yes	yes												yes
74		yes
75		yes													yes
76										yes
77									yes
78		yes	yes						yes	yes
79	yes
80	yes
81	yes
82		yes			yes
83	yes
84	yes
85	yes
86	yes
87										yes
88					yes										yes
89	yes

## Sheet: EXOC4-29
	forebrain	midbrain	hindbrain	spinal cord	somitic muscle	lateral line	otic capsule	eye	branchial arches	craneofacial structures	digestive system	urinary system	heart	PCR
Line 1	no	no	no	no	no	no	no	no	no	no	no	no	no	positive
Line 2	no	no	no	no	no	no	no	no	no	no	no	no	no	positive

## Sheet: SMOC1
	forebrain	midbrain	hindbrain	spinal cord	somitic muscle	lateral line	otic capsule	eye	branchial arches	craneofacial structures	digestive system	urinary system	heart
24 hpf
line 1	yes	yes	yes	yes	yes	no	yes	yes	-	-	-	-	-
line 2	yes	yes	yes	yes	yes	no	no	yes	-	-	-	-	-
line 3	yes	yes	yes	yes	yes	no	yes	yes	-	-	-	-	-
line 4	yes	yes	yes	yes	yes	no	yes	yes	-	-	-	-	-
line 5	yes	yes	yes	yes	yes	no	yes	yes	-	-	-	-	-
line 6	yes	yes	yes	yes	yes	no	yes	yes	-	-	-	-	-
48 hpf
line 1	yes	yes	yes	yes	yes	no	yes	yes	yes	yes	-	-	yes
line 2	yes	yes	yes	yes	yes	no	yes	yes	yes	yes	-	-	yes
line 3	yes	yes	yes	yes	yes	no	yes	yes	yes	yes	-	-	yes
line 4	yes	yes	yes	yes	yes	no	yes	yes	yes	yes	-	-	yes
line 5	yes	yes	yes	yes	yes	no	yes	yes	yes	yes	-	-	yes
line 6	yes	yes	yes	yes	yes	no	yes	yes	yes	yes	-	-	yes
72 hpf
line 1	yes	yes	yes	yes	yes	no	yes	yes	yes	yes	-	-	yes
line 2	yes	yes	yes	yes	yes	no	yes	yes	yes	yes	-	-	yes
line 3	yes	yes	yes	yes	yes	no	yes	yes	yes	yes	-	-	yes
line 4	yes	yes	yes	yes	yes	no	yes	yes	yes	yes	-	-	yes
line 5	yes	yes	yes	yes	yes	no	yes	yes	yes	yes	-	-	yes
line 6	yes	yes	yes	yes	yes	no	yes	yes	yes	yes	-	-	yes

## Sheet: MIPOL1
	forebrain	midbrain	hindbrain	spinal cord	somitic muscle	lateral line	otic capsule	eye	branchial arches	craneofacial structures	digestive system	urinary system	heart
24 hpf
line 1	yes	yes	yes	yes	yes	-	yes	yes	-	-	-	-	-
line 2	yes	yes	yes	yes	yes	-	yes	yes	-	-	-	-	-
line 3	yes	yes	yes	yes	yes	-	yes	yes	-	-	-	-	-
line 4	yes	yes	yes	yes	yes	-	yes	yes	-	-	-	-	-
48 hpf
line 1	yes	yes	yes	yes	yes	no	yes	yes	yes	yes	-	-	yes
line 2	yes	yes	yes	yes	yes	no	yes	yes	yes	yes	-	-	yes
line 3	yes	yes	yes	yes	yes	no	yes	yes	yes	yes	-	-	yes
line 4	yes	yes	yes	yes	yes	no	no	yes	yes	no	-	-	yes
72 hpf
line 1	yes	yes	yes	yes	yes	no	yes	yes	yes	yes	-	-	yes
line 2	yes	yes	yes	yes	yes	no	yes	yes	yes	yes	-	-	yes
line 3	yes	yes	yes	yes	yes	no	yes	yes	yes	yes	-	-	yes
line 4	yes	no	yes	yes	yes	no	no	yes	yes	yes	-	-	yes

## Sheet: DIAPH3
	forebrain	midbrain	hindbrain	spinal cord	somitic muscle	lateral line	otic capsule	eye	branchial arches	craneofacial structures	digestive system	urinary system	heart
24 hpf
line 1	yes	yes	yes	yes	yes	-	yes	yes	-	-	-	-	-
line 2	yes	yes	yes	yes	yes	-	yes	yes	-	-	-	-	-
line 3	yes	yes	yes	yes	yes	-	yes	yes	-	-	-	-	-
line 4	yes	yes	yes	yes	yes	-	yes	yes	-	-	-	-	-
line 5	yes	yes	yes	yes	yes	-	yes	yes	-	-	-	-	-
48 hpf
line 1	yes	yes	yes	yes	yes	no	yes	yes	yes	-	-	-	yes
line 2	yes	yes	yes	yes	yes	no	yes	yes	yes	-	-	-	yes
line 3	yes	yes	yes	yes	yes	no	yes	yes	yes	-	-	-	yes
line 4	yes	yes	yes	yes	yes	no	no	yes	yes	-	-	-	yes
line 5	yes	yes	yes	yes	yes	no	yes	yes	yes	-	-	-	yes
72 hpf
line 1	yes	yes	yes	yes	yes	no	yes	yes	yes	yes	-	-	yes
line 2	yes	yes	yes	yes	yes	no	yes	yes	yes	yes	-	-	yes
line 3	yes	yes	yes	yes	yes	no	yes	yes	yes	yes	-	-	yes
line 4	yes	yes	yes	yes	yes	no	no	yes	yes	yes	-	-	yes
line 5	yes	yes	yes	yes	yes	no	yes	yes	yes	yes	-	-	yes

## Sheet: GATA2
	forebrain	midbrain	hindbrain	spinal cord	somitic muscle	lateral line	otic capsule	eye	branchial arches	craneofacial structures	digestive system	urinary system	heart
24 hpf
line 1	yes	yes	yes	yes	yes	-	yes	yes	-	-	-	-	-
line 2	yes	yes	yes	yes	yes	-	yes	yes	-	-	-	-	-
line 3	yes	yes	yes	yes	yes	-	no	yes	-	-	-	-	-
line 4	yes	yes	yes	yes	yes	-	yes	yes	-	-	-	-	-
48 hpf
line 1	yes	yes	yes	yes	yes	no	yes	yes	yes	no	-	-	yes
line 2	yes	yes	yes	yes	yes	no	yes	yes	yes	no	-	-	yes
line 3	yes	yes	yes	yes	yes	no	no	yes	yes	no	-	-	yes
line 4	yes	yes	yes	yes	yes	no	yes	yes	yes	no	-	-	yes
72 hpf
line 1	yes	yes	yes	yes	yes	no	yes	yes	yes	yes	-	-	yes
line 2	yes	yes	yes	yes	yes	no	yes	yes	yes	yes	-	-	yes
line 3	yes	yes	yes	yes	yes	no	no	yes	no	no	-	-	yes
line 4	yes	yes	yes	yes	yes	no	yes	yes	yes	yes	-	-	yes

## Sheet: JAZF1
Human
24 hpf	forebrain	midbrain	hindbrain	spinal cord	somitic muscle	lateral line	otic capsule	eye	branchial arches	craneofacial structures	digestive system	urinary system	heart
line 1	yes	yes	yes	yes	yes	-	yes	yes	-	-	-	-	-
line 2	yes	yes	yes	yes	yes	-	yes	yes	-	-	-	-	-
line 3	yes	yes	yes	yes	yes	-	yes	yes	-	-	-	-	-
line 4	yes	yes	yes	yes	yes	-	yes	yes	-	-	-	-	-
line 5	yes	yes	yes	yes	no	-	yes	yes	-	-	-	-	-
line 6	no	no	no	no	no	-	no	yes	-	-	-	-	-
line 7	yes	yes	yes	yes	yes	-	yes	yes	-	-	-	-	-
48 hpf
line 1	yes	yes	yes	yes	yes	yes	yes	yes	yes	-	-	-
line 2	yes	yes	yes	yes	yes	no	yes	yes	yes	-	-	-
line 3	yes	yes	yes	yes	yes	yes	yes	yes	yes	-	-	-
line 4	yes	yes	yes	yes	yes	no	yes	yes	yes	-	-	-
line 5	yes	no	yes	yes	yes	no	yes	yes	yes	-	-	-
line 6	no	no	yes	yes	no	no	yes	yes	no	-	-	-
line 7	yes	no	yes	yes	no	yes	yes	yes	no	-	-	-
48 hpf
line 1	yes	yes	yes	yes	yes	yes	yes	yes	yes	yes	-	-	yes
line 2	yes	yes	yes	yes	yes	no	yes	yes	yes	yes	-	-	yes
line 3	yes	yes	yes	no	no	yes	yes	yes	yes	yes	-	-	yes
line 4	yes	yes	yes	yes	yes	no	yes	yes	yes	yes	-	-	yes
line 5	yes	yes	yes	yes	yes	yes	yes	yes	yes	yes	-	-	yes
line 6	yes	yes	yes	no	no	yes	yes	yes	no	no	-	-	no
line 7	yes	yes	yes	yes	no	yes	yes	yes	yes	yes	-	-	yes
Chicken
24 hpf
line 1	yes	yes	yes	yes	yes	-	yes	yes	-	-	-	-	-
line 2	yes	yes	yes	yes	yes	-	yes	yes	-	-	-	-	-
line 3	yes	yes	yes	yes	yes	-	yes	yes	-	-	-	-	-
48 hpf
line 1	yes	yes	yes	yes	yes	no	yes	yes	yes	-	-	-	yes
line 2	yes	yes	yes	yes	yes	no	yes	yes	yes	-	-	-	yes
line 3	yes	yes	yes	yes	yes	no	yes	yes	yes	-	-	-	yes
72 hpf
line 1	yes	yes	yes	yes	yes	no	yes	yes	yes	yes	-	-	yes
line 2	yes	yes	yes	yes	yes	no	yes	yes	yes	yes	-	-	yes
line 3	yes	yes	yes	yes	yes	no	yes	yes	no	no	-	-	yes
